# Supplementary material for: Quantitative Profiling of the Lymph Node Clearance Capacity
Source: Sci Rep. 2018 Jul 26;8:11253. doi: 10.1038/s41598-018-29614-0 (PMC6062610; doi:10.1038/s41598-018-29614-0)
Supplement: Supplementary file 2 — Supplement table S2 [file 41598_2018_29614_MOESM2_ESM.xls]

## Sheet: preNL unique proteins LFQ
Symbol	Entrez Gene Name	Location	Type(s)
ABCB7	ATP binding cassette subfamily B member 7	Cytoplasm	transporter
ABCB11	ATP binding cassette subfamily B member 11	Plasma Membrane	transporter
ABCC1	ATP binding cassette subfamily C member 1	Plasma Membrane	transporter
ABCF1	ATP binding cassette subfamily F member 1	Cytoplasm	transporter
ABHD16A	abhydrolase domain containing 16A	Other	other
ACAA2	acetyl-CoA acyltransferase 2	Cytoplasm	enzyme
ACADM	acyl-CoA dehydrogenase, C-4 to C-12 straight chain	Cytoplasm	enzyme
ACADVL	acyl-CoA dehydrogenase, very long chain	Cytoplasm	enzyme
ACAP2	ArfGAP with coiled-coil, ankyrin repeat and PH domains 2	Nucleus	other
ACE2	angiotensin I converting enzyme 2	Plasma Membrane	peptidase
ACO2	aconitase 2	Cytoplasm	enzyme
ACTG2	actin, gamma 2, smooth muscle, enteric	Cytoplasm	other
ADAM7	ADAM metallopeptidase domain 7	Plasma Membrane	peptidase
ADAR	adenosine deaminase, RNA-specific	Nucleus	enzyme
AFP	alpha fetoprotein	Extracellular Space	transporter
AKAP14	A-kinase anchoring protein 14	Nucleus	other
ALDH1A1	aldehyde dehydrogenase 1 family member A1	Cytoplasm	enzyme
ALDH1A2	aldehyde dehydrogenase 1 family member A2	Cytoplasm	enzyme
ALDH1B1	aldehyde dehydrogenase 1 family member B1	Cytoplasm	enzyme
ALDH1L1	aldehyde dehydrogenase 1 family member L1	Cytoplasm	enzyme
ALDH6A1	aldehyde dehydrogenase 6 family member A1	Cytoplasm	enzyme
ALDOC	aldolase, fructose-bisphosphate C	Cytoplasm	enzyme
ALOX5	arachidonate 5-lipoxygenase	Cytoplasm	enzyme
AMD1	adenosylmethionine decarboxylase 1	Cytoplasm	enzyme
ANGPT1	angiopoietin 1	Extracellular Space	growth factor
ANXA3	annexin A3	Cytoplasm	enzyme
AOC1	amine oxidase, copper containing 1	Extracellular Space	enzyme
AR	androgen receptor	Nucleus	ligand-dependent nuclear receptor
ARF1	ADP ribosylation factor 1	Cytoplasm	enzyme
Arf2	ADP-ribosylation factor 2	Cytoplasm	other
ARF3	ADP ribosylation factor 3	Cytoplasm	enzyme
ARF4	ADP ribosylation factor 4	Cytoplasm	enzyme
ARF5	ADP ribosylation factor 5	Cytoplasm	enzyme
ARHGAP35	Rho GTPase activating protein 35	Nucleus	transcription regulator
ASAP1	ArfGAP with SH3 domain, ankyrin repeat and PH domain 1	Plasma Membrane	other
ATIC	5-aminoimidazole-4-carboxamide ribonucleotide formyltransferase/IMP cyclohydrolase	Cytoplasm	enzyme
ATL1	atlastin GTPase 1	Cytoplasm	enzyme
ATP12A	ATPase H+/K+ transporting non-gastric alpha2 subunit	Plasma Membrane	transporter
ATP1A1	ATPase Na+/K+ transporting subunit alpha 1	Plasma Membrane	transporter
ATP1A2	ATPase Na+/K+ transporting subunit alpha 2	Plasma Membrane	transporter
ATP2A1	ATPase sarcoplasmic/endoplasmic reticulum Ca2+ transporting 1	Cytoplasm	transporter
ATP2A2	ATPase sarcoplasmic/endoplasmic reticulum Ca2+ transporting 2	Cytoplasm	transporter
ATP2A3	ATPase sarcoplasmic/endoplasmic reticulum Ca2+ transporting 3	Cytoplasm	transporter
ATP2B2	ATPase plasma membrane Ca2+ transporting 2	Plasma Membrane	transporter
ATP2B3	ATPase plasma membrane Ca2+ transporting 3	Plasma Membrane	transporter
ATP2B4	ATPase plasma membrane Ca2+ transporting 4	Plasma Membrane	transporter
ATP5B	ATP synthase, H+ transporting, mitochondrial F1 complex, beta polypeptide	Cytoplasm	transporter
ATP5G1	ATP synthase, H+ transporting, mitochondrial Fo complex subunit C1 (subunit 9)	Cytoplasm	transporter
ATP5G2	ATP synthase, H+ transporting, mitochondrial Fo complex subunit C2 (subunit 9)	Cytoplasm	transporter
ATP5J2-PTCD1	ATP5J2-PTCD1 readthrough	Cytoplasm	other
ATP6V1B2	ATPase H+ transporting V1 subunit B2	Cytoplasm	transporter
ATP6V1E1	ATPase H+ transporting V1 subunit E1	Cytoplasm	transporter
BAG6	BCL2 associated athanogene 6	Nucleus	enzyme
BCAM	basal cell adhesion molecule (Lutheran blood group)	Plasma Membrane	transmembrane receptor
BHLHB9	basic helix-loop-helix domain containing, class B, 9	Cytoplasm	other
BLOC1S5	biogenesis of lysosomal organelles complex 1 subunit 5	Extracellular Space	other
BNIP1	BCL2/adenovirus E1B 19kDa interacting protein 1	Cytoplasm	transporter
BSN	bassoon presynaptic cytomatrix protein	Plasma Membrane	other
C5	complement component 5	Cytoplasm	other
C11orf54	chromosome 11 open reading frame 54	Nucleus	enzyme
C2orf81	chromosome 2 open reading frame 81	Other	other
CA8	carbonic anhydrase 8	Cytoplasm	enzyme
CACNA1G	calcium voltage-gated channel subunit alpha1 G	Plasma Membrane	ion channel
CAPRIN1	cell cycle associated protein 1	Plasma Membrane	other
CCNB1	cyclin B1	Cytoplasm	kinase
CDC27	cell division cycle 27	Nucleus	other
CDHR1	cadherin related family member 1	Plasma Membrane	other
CELSR3	cadherin EGF LAG seven-pass G-type receptor 3	Plasma Membrane	G-protein coupled receptor
CEP55	centrosomal protein 55	Cytoplasm	other
CHD8	chromodomain helicase DNA binding protein 8	Nucleus	enzyme
CLCN7	chloride voltage-gated channel 7	Plasma Membrane	ion channel
Clec2d (includes others)	C-type lectin domain family 2, member D	Plasma Membrane	other
CLTC	clathrin heavy chain	Plasma Membrane	other
COL5A1	collagen type V alpha 1	Extracellular Space	other
COLEC12	collectin subfamily member 12	Plasma Membrane	transmembrane receptor
COPG1	coatomer protein complex subunit gamma 1	Cytoplasm	transporter
COTL1	coactosin like F-actin binding protein 1	Cytoplasm	other
CPSF3L	cleavage and polyadenylation specific factor 3-like	Nucleus	other
CS	citrate synthase	Cytoplasm	enzyme
CTDSPL2	CTD small phosphatase like 2	Nucleus	phosphatase
Ctsj	cathepsin J	Cytoplasm	peptidase
CTTNBP2	cortactin binding protein 2	Cytoplasm	other
CYP3A7	cytochrome P450 family 3 subfamily A member 7	Cytoplasm	enzyme
Cyp3a25 (includes others)	cytochrome P450, family 3, subfamily a, polypeptide 25	Cytoplasm	enzyme
CYP4F8	cytochrome P450 family 4 subfamily F member 8	Cytoplasm	enzyme
DAB1	DAB1, reelin adaptor protein	Cytoplasm	other
DDX21	DEAD-box helicase 21	Nucleus	enzyme
DDX39A	DEAD-box helicase 39A	Nucleus	enzyme
DDX39B	DEAD-box helicase 39B	Nucleus	enzyme
DHX40	DEAH-box helicase 40	Other	enzyme
DLST	dihydrolipoamide S-succinyltransferase	Cytoplasm	enzyme
DNA2	DNA replication helicase/nuclease 2	Cytoplasm	enzyme
DNAH1	dynein axonemal heavy chain 1	Extracellular Space	other
DNASE1	deoxyribonuclease I	Extracellular Space	enzyme
DPYD	dihydropyrimidine dehydrogenase	Cytoplasm	enzyme
DPYS	dihydropyrimidinase	Cytoplasm	enzyme
DUOX2	dual oxidase 2	Plasma Membrane	enzyme
DYNLL2	dynein light chain LC8-type 2	Cytoplasm	other
ECHS1	enoyl-CoA hydratase, short chain, 1, mitochondrial	Cytoplasm	enzyme
EEF2	eukaryotic translation elongation factor 2	Cytoplasm	translation regulator
EHHADH	enoyl-CoA, hydratase/3-hydroxyacyl CoA dehydrogenase	Cytoplasm	enzyme
EIF4A2	eukaryotic translation initiation factor 4A2	Cytoplasm	translation regulator
EIF4A3	eukaryotic translation initiation factor 4A3	Nucleus	enzyme
EIF5B	eukaryotic translation initiation factor 5B	Cytoplasm	translation regulator
ENPP2	ectonucleotide pyrophosphatase/phosphodiesterase 2	Plasma Membrane	enzyme
ERBB4	erb-b2 receptor tyrosine kinase 4	Plasma Membrane	kinase
ESRP2	epithelial splicing regulatory protein 2	Nucleus	other
FABP6	fatty acid binding protein 6	Cytoplasm	transporter
FAH	fumarylacetoacetate hydrolase (fumarylacetoacetase)	Cytoplasm	enzyme
FAM46B	family with sequence similarity 46 member B	Other	other
FBXO3	F-box protein 3	Other	enzyme
FER	FER tyrosine kinase	Cytoplasm	kinase
FICD	FIC domain containing	Other	other
FMO1	flavin containing monooxygenase 1	Cytoplasm	enzyme
FMO2	flavin containing monooxygenase 2	Cytoplasm	enzyme
FMR1	fragile X mental retardation 1	Cytoplasm	translation regulator
FSIP1	fibrous sheath interacting protein 1	Other	other
GLB1L3	galactosidase beta 1 like 3	Other	enzyme
GLUD1	glutamate dehydrogenase 1	Cytoplasm	enzyme
Gm15483	predicted gene 15483	Cytoplasm	other
GMEB2	glucocorticoid modulatory element binding protein 2	Nucleus	transcription regulator
GNA11	G protein subunit alpha 11	Plasma Membrane	enzyme
GOLGA4	golgin A4	Cytoplasm	other
GRIK3	glutamate ionotropic receptor kainate type subunit 3	Plasma Membrane	ion channel
GYG1	glycogenin 1	Cytoplasm	enzyme
H1f0	H1 histone family, member 0	Nucleus	other
H2AFZ	H2A histone family member Z	Nucleus	other
HAUS1	HAUS augmin like complex subunit 1	Nucleus	other
HDGFRP2	hepatoma-derived growth factor-related protein 2	Nucleus	other
HDGFRP3	hepatoma-derived growth factor, related protein 3	Nucleus	other
HEATR6	HEAT repeat containing 6	Other	other
HIF1A	hypoxia inducible factor 1 alpha subunit	Nucleus	transcription regulator
HK1	hexokinase 1	Cytoplasm	kinase
Hmgb2 (includes others)	high mobility group box 2	Nucleus	transcription regulator
HMMR	hyaluronan mediated motility receptor	Plasma Membrane	transmembrane receptor
HNRNPA1	heterogeneous nuclear ribonucleoprotein A1	Nucleus	other
HSPA2	heat shock protein family A (Hsp70) member 2	Cytoplasm	other
HSPA1L	heat shock protein family A (Hsp70) member 1 like	Cytoplasm	other
HSPD1	heat shock protein family D (Hsp60) member 1	Cytoplasm	enzyme
IDH3A	isocitrate dehydrogenase 3 (NAD(+)) alpha	Cytoplasm	enzyme
INPPL1	inositol polyphosphate phosphatase like 1	Cytoplasm	phosphatase
ITPR2	inositol 1,4,5-trisphosphate receptor type 2	Cytoplasm	ion channel
KAZN	kazrin, periplakin interacting protein	Plasma Membrane	other
KCNAB1	potassium voltage-gated channel subfamily A member regulatory beta subunit 1	Plasma Membrane	ion channel
KIF27	kinesin family member 27	Cytoplasm	other
KITLG	KIT ligand	Extracellular Space	growth factor
KPNA5	karyopherin subunit alpha 5	Cytoplasm	other
KRAS	Kirsten rat sarcoma viral oncogene homolog	Cytoplasm	enzyme
KYAT3	kynurenine aminotransferase 3	Cytoplasm	enzyme
LGALS3BP	lectin, galactoside binding soluble 3 binding protein	Plasma Membrane	transmembrane receptor
LHCGR	luteinizing hormone/choriogonadotropin receptor	Plasma Membrane	G-protein coupled receptor
LMNA	lamin A/C	Nucleus	other
LOC102639117	secretoglobin family 2A member 2-like	Extracellular Space	other
LOC100362724/MGC95208	similar to 4930453N24Rik protein	Other	other
LOC680367/LOC680406	similar to Urinary protein 3 precursor (RUP-3)	Other	other
Manf	mesencephalic astrocyte-derived neurotrophic factor	Extracellular Space	other
MBL2	mannose binding lectin 2	Extracellular Space	other
MET	MET proto-oncogene, receptor tyrosine kinase	Plasma Membrane	kinase
METAP2	methionyl aminopeptidase 2	Cytoplasm	peptidase
MICALL1	MICAL like 1	Cytoplasm	other
MICALL2	MICAL like 2	Cytoplasm	other
MPC2	mitochondrial pyruvate carrier 2	Plasma Membrane	other
MTDH	metadherin	Cytoplasm	transcription regulator
MTOR	mechanistic target of rapamycin	Nucleus	kinase
MTR	5-methyltetrahydrofolate-homocysteine methyltransferase	Cytoplasm	enzyme
MYH3	myosin, heavy chain 3, skeletal muscle, embryonic	Cytoplasm	enzyme
MYH4	myosin, heavy chain 4, skeletal muscle	Cytoplasm	enzyme
MYH7	myosin, heavy chain 7, cardiac muscle, beta	Cytoplasm	enzyme
MYH9	myosin, heavy chain 9, non-muscle	Cytoplasm	enzyme
MYO1A	myosin IA	Cytoplasm	peptidase
MYO1B	myosin IB	Cytoplasm	other
MYO1C	myosin IC	Cytoplasm	other
MYO5B	myosin VB	Cytoplasm	enzyme
NAALADL1	N-acetylated alpha-linked acidic dipeptidase-like 1	Plasma Membrane	peptidase
NCKAP1	NCK associated protein 1	Plasma Membrane	other
NDEL1	nudE neurodevelopment protein 1 like 1	Nucleus	other
NDUFS1	NADH:ubiquinone oxidoreductase core subunit S1	Cytoplasm	enzyme
NDUFV3	NADH:ubiquinone oxidoreductase subunit V3	Cytoplasm	enzyme
NEK8	NIMA related kinase 8	Nucleus	kinase
NOL10	nucleolar protein 10	Nucleus	other
NOS1	nitric oxide synthase 1	Cytoplasm	enzyme
NPM1	nucleophosmin (nucleolar phosphoprotein B23, numatrin)	Nucleus	transcription regulator
NRAS	neuroblastoma RAS viral oncogene homolog	Plasma Membrane	enzyme
NRCAM	neuronal cell adhesion molecule	Plasma Membrane	other
NRP2	neuropilin 2	Plasma Membrane	kinase
NSF	N-ethylmaleimide sensitive factor	Cytoplasm	transporter
NUP54	nucleoporin 54kDa	Nucleus	transporter
OAS3	2'-5'-oligoadenylate synthetase 3	Cytoplasm	enzyme
OTOF	otoferlin	Plasma Membrane	other
OXCT1	3-oxoacid CoA-transferase 1	Cytoplasm	enzyme
P3H4	prolyl 3-hydroxylase family member 4 (non-enzymatic)	Nucleus	other
P4HB	prolyl 4-hydroxylase subunit beta	Cytoplasm	enzyme
PAICS	phosphoribosylaminoimidazole carboxylase; phosphoribosylaminoimidazolesuccinocarboxamide synthase	Cytoplasm	enzyme
PC	pyruvate carboxylase	Cytoplasm	enzyme
PCCA	propionyl-CoA carboxylase alpha subunit	Cytoplasm	enzyme
PCDH8	protocadherin 8	Plasma Membrane	other
PCOLCE	procollagen C-endopeptidase enhancer	Extracellular Space	other
PCSK5	proprotein convertase subtilisin/kexin type 5	Extracellular Space	peptidase
PCYT1A	phosphate cytidylyltransferase 1, choline, alpha	Cytoplasm	enzyme
PFKFB4	6-phosphofructo-2-kinase/fructose-2,6-biphosphatase 4	Cytoplasm	kinase
PGAM1	phosphoglycerate mutase 1	Cytoplasm	phosphatase
PGD	phosphogluconate dehydrogenase	Cytoplasm	enzyme
PHACTR2	phosphatase and actin regulator 2	Other	other
PHACTR3	phosphatase and actin regulator 3	Nucleus	other
PHF20L1	PHD finger protein 20-like 1	Other	other
PHGDH	phosphoglycerate dehydrogenase	Cytoplasm	enzyme
PITPNM1	phosphatidylinositol transfer protein membrane associated 1	Cytoplasm	transporter
PLB1	phospholipase B1	Cytoplasm	enzyme
PLCB4	phospholipase C beta 4	Cytoplasm	enzyme
PLEKHG5	pleckstrin homology and RhoGEF domain containing G5	Cytoplasm	other
PLXNB3	plexin B3	Plasma Membrane	transmembrane receptor
PMPCB	peptidase, mitochondrial processing beta subunit	Cytoplasm	peptidase
PPFIA3	PTPRF interacting protein alpha 3	Plasma Membrane	phosphatase
PPP1CA	protein phosphatase 1 catalytic subunit alpha	Cytoplasm	phosphatase
PPP2R2B	protein phosphatase 2 regulatory subunit B, beta	Cytoplasm	phosphatase
PPP2R2D	protein phosphatase 2 regulatory subunit B, delta	Nucleus	phosphatase
PRPS2	phosphoribosyl pyrophosphate synthetase 2	Cytoplasm	kinase
PSMB3	proteasome subunit beta 3	Cytoplasm	peptidase
PTH2	parathyroid hormone 2	Extracellular Space	other
PTPRQ	protein tyrosine phosphatase, receptor type Q	Other	other
PURB	purine-rich element binding protein B	Nucleus	transcription regulator
RAB10	RAB10, member RAS oncogene family	Cytoplasm	enzyme
RAB26	RAB26, member RAS oncogene family	Plasma Membrane	enzyme
RAP1A	RAP1A, member of RAS oncogene family	Cytoplasm	enzyme
RAP1B	RAP1B, member of RAS oncogene family	Cytoplasm	enzyme
RB1	retinoblastoma 1	Nucleus	transcription regulator
RFX2	regulatory factor X2	Nucleus	transcription regulator
RHOA	ras homolog family member A	Cytoplasm	enzyme
RIC8A	RIC8 guanine nucleotide exchange factor A	Cytoplasm	other
RIDA	reactive intermediate imine deaminase A homolog	Cytoplasm	enzyme
RIPK3	receptor interacting serine/threonine kinase 3	Plasma Membrane	kinase
RNASEH2A	ribonuclease H2 subunit A	Nucleus	enzyme
ROBO1	roundabout guidance receptor 1	Plasma Membrane	transmembrane receptor
ROCK1	Rho associated coiled-coil containing protein kinase 1	Cytoplasm	kinase
ROS1	ROS proto-oncogene 1, receptor tyrosine kinase	Plasma Membrane	kinase
RPAP1	RNA polymerase II associated protein 1	Other	other
RPL10	ribosomal protein L10	Cytoplasm	other
RPL12	ribosomal protein L12	Nucleus	other
RPL23	ribosomal protein L23	Cytoplasm	other
RPL27	ribosomal protein L27	Cytoplasm	other
RPL30	ribosomal protein L30	Cytoplasm	other
Rpl23a	ribosomal protein L23A	Nucleus	other
RPLP0	ribosomal protein lateral stalk subunit P0	Cytoplasm	other
RPLP1	ribosomal protein lateral stalk subunit P1	Cytoplasm	other
RPS3	ribosomal protein S3	Cytoplasm	enzyme
RPS5	ribosomal protein S5	Cytoplasm	other
RPS9	ribosomal protein S9	Cytoplasm	translation regulator
RPS11	ribosomal protein S11	Cytoplasm	other
RPS14	ribosomal protein S14	Cytoplasm	translation regulator
RPS18	ribosomal protein S18	Cytoplasm	other
RPS25	ribosomal protein S25	Cytoplasm	other
RPS15A	ribosomal protein S15a	Cytoplasm	other
RSRC1	arginine/serine-rich coiled-coil 1	Nucleus	other
SACM1L	SAC1 suppressor of actin mutations 1-like (yeast)	Cytoplasm	phosphatase
SECISBP2	SECIS binding protein 2	Cytoplasm	translation regulator
SEPT7	septin 7	Cytoplasm	other
Serbp1	Serpine1 mRNA binding protein 1	Cytoplasm	other
SFMBT1	Scm-like with four mbt domains 1	Nucleus	transcription regulator
SGSM3	small G protein signaling modulator 3	Plasma Membrane	other
SH3KBP1	SH3 domain containing kinase binding protein 1	Cytoplasm	other
SLC10A2	solute carrier family 10 member 2	Plasma Membrane	transporter
SLC12A4	solute carrier family 12 member 4	Plasma Membrane	transporter
SLC12A7	solute carrier family 12 member 7	Plasma Membrane	transporter
SLC25A5	solute carrier family 25 member 5	Cytoplasm	transporter
SLC38A3	solute carrier family 38 member 3	Plasma Membrane	transporter
SLC4A5	solute carrier family 4 member 5	Plasma Membrane	transporter
SLC7A2	solute carrier family 7 member 2	Plasma Membrane	transporter
SLC8A1	solute carrier family 8 member A1	Plasma Membrane	transporter
SLK	STE20 like kinase	Nucleus	kinase
SPICE1	spindle and centriole associated protein 1	Cytoplasm	other
SPON1	spondin 1	Extracellular Space	other
SPTBN2	spectrin beta, non-erythrocytic 2	Cytoplasm	other
SREBF2	sterol regulatory element binding transcription factor 2	Nucleus	transcription regulator
STK10	serine/threonine kinase 10	Cytoplasm	kinase
STRBP	spermatid perinuclear RNA binding protein	Cytoplasm	other
STRN	striatin	Cytoplasm	other
SYCP3	synaptonemal complex protein 3	Nucleus	other
TAF1A	TATA-box binding protein associated factor, RNA polymerase I subunit A	Nucleus	transcription regulator
TANC1	tetratricopeptide repeat, ankyrin repeat and coiled-coil containing 1	Plasma Membrane	other
TBC1D14	TBC1 domain family member 14	Extracellular Space	other
TBRG4	transforming growth factor beta regulator 4	Cytoplasm	other
TEX14	testis expressed 14	Plasma Membrane	kinase
TGM1	transglutaminase 1	Plasma Membrane	enzyme
TNR	tenascin R	Plasma Membrane	other
Tpm1	tropomyosin 1, alpha	Plasma Membrane	other
TPP2	tripeptidyl peptidase 2	Cytoplasm	peptidase
TPR	translocated promoter region, nuclear basket protein	Nucleus	transporter
TRPM1	transient receptor potential cation channel subfamily M member 1	Plasma Membrane	ion channel
Ttc30a2	tetratricopeptide repeat domain 30A2	Other	other
TUBA8	tubulin alpha 8	Cytoplasm	other
TUBA4A	tubulin alpha 4a	Cytoplasm	other
TUBB3	tubulin beta 3 class III	Cytoplasm	other
UBE2D1	ubiquitin conjugating enzyme E2 D1	Cytoplasm	enzyme
UBE2D2	ubiquitin conjugating enzyme E2 D2	Cytoplasm	enzyme
UBE2D3	ubiquitin conjugating enzyme E2 D3	Cytoplasm	enzyme
UNC13D	unc-13 homolog D	Cytoplasm	other
UQCRFS1	ubiquinol-cytochrome c reductase, Rieske iron-sulfur polypeptide 1	Cytoplasm	enzyme
VAX1	ventral anterior homeobox 1	Nucleus	transcription regulator
VCP	valosin containing protein	Cytoplasm	enzyme
VPS52	VPS52, GARP complex subunit	Cytoplasm	other
XAB2	XPA binding protein 2	Nucleus	other
YWHAG	tyrosine 3-monooxygenase/tryptophan 5-monooxygenase activation protein gamma	Cytoplasm	other
ZFYVE26	zinc finger FYVE-type containing 26	Cytoplasm	other
ZHX3	zinc fingers and homeoboxes 3	Nucleus	transcription regulator
ZNF148	zinc finger protein 148	Nucleus	transcription regulator

## Sheet: postNL unique proteins LFQ
Symbol	Entrez Gene Name	Location	Type(s)
AADAT	aminoadipate aminotransferase	Cytoplasm	enzyme
AARS	alanyl-tRNA synthetase	Cytoplasm	enzyme
ABCB8	ATP binding cassette subfamily B member 8	Cytoplasm	transporter
ABCC5	ATP binding cassette subfamily C member 5	Plasma Membrane	other
ABCC12	ATP binding cassette subfamily C member 12	Cytoplasm	transporter
ABHD14B	abhydrolase domain containing 14B	Cytoplasm	enzyme
ACACA	acetyl-CoA carboxylase alpha	Cytoplasm	enzyme
ACSF2	acyl-CoA synthetase family member 2	Cytoplasm	enzyme
ACTA1	actin, alpha 1, skeletal muscle	Cytoplasm	other
ACTA2	actin, alpha 2, smooth muscle, aorta	Cytoplasm	other
Adam5	a disintegrin and metallopeptidase domain 5	Other	other
ADARB2	adenosine deaminase, RNA specific B2 (inactive)	Nucleus	enzyme
ADCY10	adenylate cyclase 10 (soluble)	Cytoplasm	enzyme
ADH1C	alcohol dehydrogenase 1C (class I), gamma polypeptide	Cytoplasm	enzyme
ADNP	activity-dependent neuroprotector homeobox	Nucleus	transcription regulator
AJUBA	ajuba LIM protein	Nucleus	transcription regulator
Akr1b7	aldo-keto reductase family 1, member B7	Cytoplasm	enzyme
ALDH3A1	aldehyde dehydrogenase 3 family member A1	Cytoplasm	enzyme
ALDH9A1	aldehyde dehydrogenase 9 family member A1	Cytoplasm	enzyme
ALG6	ALG6, alpha-1,3-glucosyltransferase	Cytoplasm	enzyme
AMZ2	archaelysin family metallopeptidase 2	Other	other
ANO7	anoctamin 7	Plasma Membrane	transporter
AP4M1	adaptor related protein complex 4 mu 1 subunit	Cytoplasm	transporter
AP5M1	adaptor related protein complex 5 mu 1 subunit	Cytoplasm	other
APC	adenomatous polyposis coli	Nucleus	enzyme
APOD	apolipoprotein D	Extracellular Space	transporter
ARFGAP3	ADP ribosylation factor GTPase activating protein 3	Cytoplasm	transporter
ARHGEF6	Rac/Cdc42 guanine nucleotide exchange factor 6	Cytoplasm	other
Arid4b	AT-rich interaction domain 4B	Other	other
ARNT	aryl hydrocarbon receptor nuclear translocator	Nucleus	transcription regulator
ASIC5	acid sensing ion channel subunit family member 5	Plasma Membrane	ion channel
ASS1	argininosuccinate synthase 1	Cytoplasm	enzyme
BARHL1	BarH like homeobox 1	Nucleus	transcription regulator
BCL10	B-cell CLL/lymphoma 10	Cytoplasm	transcription regulator
BHMT2	betaine--homocysteine S-methyltransferase 2	Cytoplasm	enzyme
BRCA1	breast cancer 1	Nucleus	transcription regulator
C19orf44	chromosome 19 open reading frame 44	Other	other
C1orf123	chromosome 1 open reading frame 123	Cytoplasm	other
C1QBP	complement component 1, q subcomponent binding protein	Cytoplasm	transcription regulator
CACNA1B	calcium voltage-gated channel subunit alpha1 B	Plasma Membrane	ion channel
CACNA1I	calcium voltage-gated channel subunit alpha1 I	Plasma Membrane	ion channel
CAMKK1	calcium/calmodulin-dependent protein kinase kinase 1	Cytoplasm	kinase
CAMKK2	calcium/calmodulin-dependent protein kinase kinase 2	Cytoplasm	kinase
CAPN6	calpain 6	Cytoplasm	peptidase
CASQ2	calsequestrin 2	Cytoplasm	other
CASR	calcium sensing receptor	Plasma Membrane	G-protein coupled receptor
CBLB	Cbl proto-oncogene B	Nucleus	enzyme
CCKAR	cholecystokinin A receptor	Plasma Membrane	G-protein coupled receptor
CD5	CD5 molecule	Plasma Membrane	transmembrane receptor
CDC5L	cell division cycle 5 like	Nucleus	other
CDK12	cyclin-dependent kinase 12	Nucleus	kinase
Ces1f	carboxylesterase 1F	Cytoplasm	other
CHGA	chromogranin A	Cytoplasm	other
CHID1	chitinase domain containing 1	Extracellular Space	other
CHRNA4	cholinergic receptor nicotinic alpha 4 subunit	Plasma Membrane	transmembrane receptor
CHST15	carbohydrate (N-acetylgalactosamine 4-sulfate 6-O) sulfotransferase 15	Plasma Membrane	enzyme
CLSTN3	calsyntenin 3	Plasma Membrane	other
Clvs2	clavesin 2	Cytoplasm	other
COBL	cordon-bleu WH2 repeat protein	Plasma Membrane	other
COL11A1	collagen type XI alpha 1	Extracellular Space	other
CORIN	corin, serine peptidase	Plasma Membrane	peptidase
CROT	carnitine O-octanoyltransferase	Cytoplasm	enzyme
CSNK1A1	casein kinase 1 alpha 1	Cytoplasm	kinase
CTHRC1	collagen triple helix repeat containing 1	Extracellular Space	other
CTSS	cathepsin S	Cytoplasm	peptidase
CYTH3	cytohesin 3	Cytoplasm	other
DCN	decorin	Extracellular Space	other
DCTN1	dynactin subunit 1	Cytoplasm	other
DDT	D-dopachrome tautomerase	Cytoplasm	enzyme
DES	desmin	Cytoplasm	other
DHTKD1	dehydrogenase E1 and transketolase domain containing 1	Cytoplasm	enzyme
DNAH7	dynein axonemal heavy chain 7	Cytoplasm	other
DNASE2	deoxyribonuclease II, lysosomal	Cytoplasm	enzyme
DNM1	dynamin 1	Cytoplasm	enzyme
DNM3	dynamin 3	Cytoplasm	enzyme
DOCK9	dedicator of cytokinesis 9	Cytoplasm	other
DRP2	dystrophin related protein 2	Plasma Membrane	other
ECH1	enoyl-CoA hydratase 1, peroxisomal	Cytoplasm	enzyme
EGF	epidermal growth factor	Extracellular Space	growth factor
EIF2S1	eukaryotic translation initiation factor 2 subunit alpha	Cytoplasm	translation regulator
EIF3B	eukaryotic translation initiation factor 3 subunit B	Cytoplasm	translation regulator
ENO2	enolase 2	Cytoplasm	enzyme
EPCAM	epithelial cell adhesion molecule	Plasma Membrane	other
ERICH2	glutamate rich 2	Other	other
EXOC3	exocyst complex component 3	Plasma Membrane	transporter
EXOC6	exocyst complex component 6	Plasma Membrane	transporter
FABP3	fatty acid binding protein 3	Cytoplasm	transporter
FAM101B	family with sequence similarity 101 member B	Other	other
FAM151A	family with sequence similarity 151 member A	Extracellular Space	other
FANCD2	Fanconi anemia complementation group D2	Nucleus	other
FDPS	farnesyl diphosphate synthase	Cytoplasm	enzyme
FHL1	four and a half LIM domains 1	Cytoplasm	other
FILIP1	filamin A interacting protein 1	Cytoplasm	other
FMO5	flavin containing monooxygenase 5	Cytoplasm	enzyme
FSTL1	follistatin like 1	Extracellular Space	other
FUCA1	fucosidase, alpha-L- 1, tissue	Cytoplasm	enzyme
GAPDHS	glyceraldehyde-3-phosphate dehydrogenase, spermatogenic	Cytoplasm	enzyme
GDF15	growth differentiation factor 15	Extracellular Space	growth factor
GFM1	G elongation factor, mitochondrial 1	Cytoplasm	translation regulator
GHR	growth hormone receptor	Plasma Membrane	transmembrane receptor
GNA13	G protein subunit alpha 13	Plasma Membrane	enzyme
GOLIM4	golgi integral membrane protein 4	Cytoplasm	other
GOT1	glutamic-oxaloacetic transaminase 1	Cytoplasm	enzyme
GPD1	glycerol-3-phosphate dehydrogenase 1	Cytoplasm	enzyme
GPD2	glycerol-3-phosphate dehydrogenase 2	Cytoplasm	enzyme
GPHN	gephyrin	Plasma Membrane	enzyme
GPR158	G protein-coupled receptor 158	Plasma Membrane	G-protein coupled receptor
GRID2	glutamate ionotropic receptor delta type subunit 2	Plasma Membrane	ion channel
GRIK5	glutamate ionotropic receptor kainate type subunit 5	Plasma Membrane	ion channel
GUCY2D	guanylate cyclase 2D, retinal	Plasma Membrane	kinase
Gucy2d	guanylate cyclase 2d	Other	enzyme
H2AFJ	H2A histone family member J	Cytoplasm	other
HIPK1	homeodomain interacting protein kinase 1	Nucleus	kinase
HIST1H2AC	histone cluster 1, H2ac	Nucleus	other
HIST1H2BA	histone cluster 1, H2ba	Nucleus	other
HIST3H2A	histone cluster 3, H2a	Nucleus	other
HSD3B2	hydroxy-delta-5-steroid dehydrogenase, 3 beta- and steroid delta-isomerase 2	Cytoplasm	enzyme
IGFBP6	insulin like growth factor binding protein 6	Extracellular Space	other
IGSF10	immunoglobulin superfamily member 10	Other	other
Intu	inturned planar cell polarity protein	Cytoplasm	other
ITPR3	inositol 1,4,5-trisphosphate receptor type 3	Cytoplasm	ion channel
JAM3	junctional adhesion molecule 3	Plasma Membrane	other
KCNA3	potassium voltage-gated channel subfamily A member 3	Plasma Membrane	ion channel
KCNH5	potassium voltage-gated channel subfamily H member 5	Plasma Membrane	ion channel
KCNMA1	potassium calcium-activated channel subfamily M alpha 1	Plasma Membrane	ion channel
Keg1	kidney expressed gene 1	Cytoplasm	other
KHSRP	KH-type splicing regulatory protein	Nucleus	enzyme
KIF22	kinesin family member 22	Nucleus	other
KIF1C	kinesin family member 1C	Cytoplasm	other
LAP3	leucine aminopeptidase 3	Cytoplasm	peptidase
LCA5	Leber congenital amaurosis 5	Extracellular Space	other
Lgals5	lectin, galactose binding, soluble 5	Other	other
LIMK2	LIM domain kinase 2	Cytoplasm	kinase
LOC680063	similar to histone 2a	Other	other
LRRC8D	leucine-rich repeat containing 8 family member D	Plasma Membrane	G-protein coupled receptor
Macf1	microtubule-actin crosslinking factor 1	Cytoplasm	enzyme
MADD	MAP kinase activating death domain	Cytoplasm	other
MAGEE1	MAGE family member E1	Plasma Membrane	other
MAGI2	membrane associated guanylate kinase, WW and PDZ domain containing 2	Plasma Membrane	kinase
MAN2C1	mannosidase alpha class 2C member 1	Cytoplasm	enzyme
MAP1B	microtubule associated protein 1B	Cytoplasm	other
MARK1	microtubule affinity regulating kinase 1	Cytoplasm	kinase
MARK2	microtubule affinity regulating kinase 2	Cytoplasm	kinase
MARK3	microtubule affinity regulating kinase 3	Cytoplasm	kinase
MAST1	microtubule associated serine/threonine kinase 1	Cytoplasm	kinase
MEIOB	meiosis specific with OB domains	Cytoplasm	enzyme
MME	membrane metallo-endopeptidase	Plasma Membrane	peptidase
MMEL1	membrane metallo-endopeptidase-like 1	Cytoplasm	peptidase
MPDZ	multiple PDZ domain crumbs cell polarity complex component	Plasma Membrane	other
MYBPC3	myosin binding protein C, cardiac	Cytoplasm	other
MYRIP	myosin VIIA and Rab interacting protein	Cytoplasm	other
NCOA2	nuclear receptor coactivator 2	Nucleus	transcription regulator
Nefm	neurofilament, medium polypeptide	Plasma Membrane	other
NF1	neurofibromin 1	Cytoplasm	other
NID2	nidogen 2	Extracellular Space	other
Nos1ap	nitric oxide synthase 1 (neuronal) adaptor protein	Cytoplasm	other
NR1I2	nuclear receptor subfamily 1 group I member 2	Nucleus	ligand-dependent nuclear receptor
NR3C2	nuclear receptor subfamily 3 group C member 2	Nucleus	ligand-dependent nuclear receptor
NSA2	NSA2, ribosome biogenesis homolog	Nucleus	other
NT5C3B	5'-nucleotidase, cytosolic IIIB	Cytoplasm	phosphatase
NUP50	nucleoporin 50kDa	Nucleus	transporter
OBSL1	obscurin-like 1	Cytoplasm	other
P2RX5	purinergic receptor P2X 5	Plasma Membrane	ion channel
P4HA3	prolyl 4-hydroxylase subunit alpha 3	Other	enzyme
PADI3	peptidyl arginine deiminase 3	Cytoplasm	enzyme
PAH	phenylalanine hydroxylase	Cytoplasm	enzyme
PAK3	p21 protein (Cdc42/Rac)-activated kinase 3	Cytoplasm	kinase
PARD3	par-3 family cell polarity regulator	Plasma Membrane	other
PARK7	Parkinsonism associated deglycase	Nucleus	enzyme
PDE2A	phosphodiesterase 2A	Cytoplasm	enzyme
PDIA4	protein disulfide isomerase family A member 4	Cytoplasm	enzyme
PDS5A	PDS5 cohesin associated factor A	Nucleus	other
PDS5B	PDS5 cohesin associated factor B	Nucleus	other
PER2	period circadian clock 2	Nucleus	transcription regulator
PEX5L	peroxisomal biogenesis factor 5-like	Cytoplasm	ion channel
PHACTR1	phosphatase and actin regulator 1	Cytoplasm	other
PIGR	polymeric immunoglobulin receptor	Plasma Membrane	transporter
PIP	prolactin induced protein	Extracellular Space	peptidase
PLAU	plasminogen activator, urokinase	Extracellular Space	peptidase
PNP	purine nucleoside phosphorylase	Nucleus	enzyme
POLR1B	polymerase (RNA) I subunit B	Nucleus	enzyme
POU3F4	POU class 3 homeobox 4	Nucleus	transcription regulator
PPP2R2C	protein phosphatase 2 regulatory subunit B, gamma	Other	phosphatase
PPP4C	protein phosphatase 4 catalytic subunit	Cytoplasm	phosphatase
PPP5C	protein phosphatase 5 catalytic subunit	Nucleus	phosphatase
PRDX4	peroxiredoxin 4	Cytoplasm	enzyme
PRELP	proline/arginine-rich end leucine-rich repeat protein	Extracellular Space	other
PRIM2	primase (DNA) subunit 2	Nucleus	enzyme
PSMB1	proteasome subunit beta 1	Cytoplasm	peptidase
PSMB2	proteasome subunit beta 2	Cytoplasm	peptidase
PSMC2	proteasome 26S subunit, ATPase 2	Nucleus	peptidase
PTBP2	polypyrimidine tract binding protein 2	Nucleus	other
PTPRC	protein tyrosine phosphatase, receptor type C	Plasma Membrane	phosphatase
PTPRS	protein tyrosine phosphatase, receptor type S	Plasma Membrane	phosphatase
PYGL	phosphorylase, glycogen, liver	Cytoplasm	enzyme
PYROXD2	pyridine nucleotide-disulphide oxidoreductase domain 2	Other	other
RAB4B	RAB4B, member RAS oncogene family	Plasma Membrane	enzyme
RAI14	retinoic acid induced 14	Nucleus	transcription regulator
RASA2	RAS p21 protein activator 2	Cytoplasm	other
RASGRF1	Ras protein specific guanine nucleotide releasing factor 1	Cytoplasm	other
Rasl2-9	RAS-like, family 2, locus 9	Nucleus	transporter
Rgd1566374	similar to Hist2h2aa1 protein	Other	other
RGS9	regulator of G-protein signaling 9	Cytoplasm	enzyme
RUVBL1	RuvB like AAA ATPase 1	Nucleus	transcription regulator
RXFP1	relaxin/insulin like family peptide receptor 1	Plasma Membrane	G-protein coupled receptor
RYR1	ryanodine receptor 1	Cytoplasm	ion channel
S100A8	S100 calcium binding protein A8	Cytoplasm	other
S100A9	S100 calcium binding protein A9	Cytoplasm	other
SCN1A	sodium voltage-gated channel alpha subunit 1	Plasma Membrane	ion channel
SCNN1A	sodium channel epithelial 1 alpha subunit	Plasma Membrane	ion channel
SEC14L2	SEC14 like lipid binding 2	Cytoplasm	transporter
SELL	selectin L	Plasma Membrane	transmembrane receptor
SERPINA11	serpin family A member 11	Extracellular Space	other
SHOC2	SHOC2 leucine-rich repeat scaffold protein	Cytoplasm	other
SLC36A2	solute carrier family 36 member 2	Plasma Membrane	transporter
SLC39A8	solute carrier family 39 member 8	Extracellular Space	transporter
SLC3A1	solute carrier family 3 member 1	Plasma Membrane	transporter
SLIT3	slit guidance ligand 3	Extracellular Space	other
SMO	smoothened, frizzled class receptor	Plasma Membrane	G-protein coupled receptor
SND1	staphylococcal nuclease and tudor domain containing 1	Nucleus	enzyme
SOBP	sine oculis binding protein homolog	Nucleus	other
SORBS2	sorbin and SH3 domain containing 2	Plasma Membrane	other
SORD	sorbitol dehydrogenase	Cytoplasm	enzyme
SPATA21	spermatogenesis associated 21	Other	other
SRGAP2	SLIT-ROBO Rho GTPase activating protein 2	Cytoplasm	other
SSPO	SCO-spondin	Cytoplasm	other
STEAP4	STEAP4 metalloreductase	Plasma Membrane	enzyme
TAGLN2	transgelin 2	Cytoplasm	other
TBX3	T-box 3	Nucleus	transcription regulator
TDRD9	tudor domain containing 9	Cytoplasm	other
TIMM44	translocase of inner mitochondrial membrane 44	Cytoplasm	transporter
TMSB10/TMSB4X	thymosin beta 10	Cytoplasm	other
TOR1AIP1	torsin 1A interacting protein 1	Nucleus	other
TPT1	tumor protein, translationally-controlled 1	Cytoplasm	other
TRIM17	tripartite motif containing 17	Cytoplasm	enzyme
TSNAX	translin-associated factor X	Nucleus	transporter
TSPOAP1	TSPO associated protein 1	Cytoplasm	other
Tuba1b	tubulin, alpha 1B	Cytoplasm	other
TUBB2B	tubulin beta 2B class IIb	Cytoplasm	other
TUFM	Tu translation elongation factor, mitochondrial	Cytoplasm	translation regulator
UGT1A6	UDP glucuronosyltransferase family 1 member A6	Cytoplasm	enzyme
UNC5C	unc-5 netrin receptor C	Plasma Membrane	transmembrane receptor
USP19	ubiquitin specific peptidase 19	Cytoplasm	peptidase
VIM	vimentin	Cytoplasm	other
WBP11	WW domain binding protein 11	Nucleus	phosphatase
ZC3HAV1	zinc finger CCCH-type containing, antiviral 1	Plasma Membrane	other
ZFR	zinc finger RNA binding protein	Nucleus	other
ZFYVE27	zinc finger FYVE-type containing 27	Plasma Membrane	other
ZNF354C	zinc finger protein 354C	Nucleus	other

## Sheet: common proteins LFQ
Symbol	Entrez Gene Name	Location	Type(s)
2210010C04Rik	RIKEN cDNA 2210010C04 gene	Extracellular Space	other
A2M	alpha-2-macroglobulin	Extracellular Space	transporter
ABCB9	ATP binding cassette subfamily B member 9	Cytoplasm	transporter
ACTB	actin, beta	Cytoplasm	other
ACTG1	actin gamma 1	Cytoplasm	other
ACTN1	actinin alpha 1	Cytoplasm	transcription regulator
ACTN4	actinin alpha 4	Cytoplasm	transcription regulator
AFM	afamin	Extracellular Space	transporter
AGER	advanced glycosylation end product-specific receptor	Plasma Membrane	transmembrane receptor
AGT	angiotensinogen	Extracellular Space	growth factor
AHCY	adenosylhomocysteinase	Cytoplasm	enzyme
AHSG	alpha-2-HS-glycoprotein	Extracellular Space	other
AK1	adenylate kinase 1	Cytoplasm	kinase
AKR1B1	aldo-keto reductase family 1, member B1 (aldose reductase)	Cytoplasm	enzyme
ALB	albumin	Extracellular Space	transporter
ALDOA	aldolase, fructose-bisphosphate A	Cytoplasm	enzyme
ALDOB	aldolase, fructose-bisphosphate B	Cytoplasm	enzyme
AMBP	alpha-1-microglobulin/bikunin precursor	Extracellular Space	transporter
AMY2B	amylase, alpha 2B (pancreatic)	Extracellular Space	enzyme
ANGEL1	angel homolog 1 (Drosophila)	Extracellular Space	other
ANXA1	annexin A1	Plasma Membrane	enzyme
ANXA2	annexin A2	Plasma Membrane	other
ANXA6	annexin A6	Plasma Membrane	ion channel
APCS	amyloid P component, serum	Extracellular Space	other
APOA1	apolipoprotein A-I	Extracellular Space	transporter
APOA2	apolipoprotein A2	Extracellular Space	transporter
APOA4	apolipoprotein A4	Extracellular Space	transporter
APOB	apolipoprotein B	Extracellular Space	transporter
Apoc1	apolipoprotein C-I	Extracellular Space	other
Apoc3	apolipoprotein C-III	Extracellular Space	transporter
APOC4	apolipoprotein C4	Extracellular Space	transporter
APOE	apolipoprotein E	Extracellular Space	transporter
APOH	apolipoprotein H	Extracellular Space	transporter
APOM	apolipoprotein M	Plasma Membrane	transporter
ARG1	arginase 1	Cytoplasm	enzyme
ARHGDIA	Rho GDP dissociation inhibitor alpha	Cytoplasm	other
ATP2B1	ATPase plasma membrane Ca2+ transporting 1	Plasma Membrane	transporter
ATP5A1	ATP synthase, H+ transporting, mitochondrial F1 complex, alpha subunit 1, cardiac muscle	Cytoplasm	transporter
ATP7B	ATPase copper transporting beta	Cytoplasm	transporter
ATRN	attractin	Extracellular Space	other
AZGP1	alpha-2-glycoprotein 1, zinc-binding	Extracellular Space	transporter
B2M	beta-2-microglobulin	Plasma Membrane	transmembrane receptor
BHMT	betaine--homocysteine S-methyltransferase	Cytoplasm	enzyme
BRCA2	breast cancer 2	Nucleus	transcription regulator
BTD	biotinidase	Extracellular Space	enzyme
C3	complement component 3	Extracellular Space	peptidase
C6	complement component 6	Extracellular Space	other
C9	complement component 9	Extracellular Space	other
C1QA	complement component 1, q subcomponent, A chain	Extracellular Space	peptidase
C1QB	complement component 1, q subcomponent, B chain	Extracellular Space	other
C1QC	complement component 1, q subcomponent, C chain	Extracellular Space	other
C1S	complement component 1, s subcomponent	Extracellular Space	peptidase
C4A/C4B	complement component 4B (Chido blood group)	Extracellular Space	peptidase
C4BPA	complement component 4 binding protein alpha	Extracellular Space	other
C4BPB	complement component 4 binding protein beta	Extracellular Space	other
C8B	complement component 8, beta polypeptide	Extracellular Space	other
CA1	carbonic anhydrase 1	Cytoplasm	enzyme
CA2	carbonic anhydrase 2	Cytoplasm	enzyme
CA3	carbonic anhydrase 3	Cytoplasm	enzyme
CACNA1E	calcium voltage-gated channel subunit alpha1 E	Plasma Membrane	ion channel
CADPS	Ca2+ dependent secretion activator	Plasma Membrane	other
CAP1	CAP, adenylate cyclase-associated protein 1 (yeast)	Plasma Membrane	other
CAT	catalase	Cytoplasm	enzyme
CATSPER2	cation channel sperm associated 2	Plasma Membrane	ion channel
CD44	CD44 molecule (Indian blood group)	Plasma Membrane	enzyme
CDH1	cadherin 1	Plasma Membrane	other
CDH17	cadherin 17	Plasma Membrane	transporter
CDON	cell adhesion associated, oncogene regulated	Plasma Membrane	other
CELA2A	chymotrypsin like elastase family member 2A	Extracellular Space	peptidase
CES1	carboxylesterase 1	Cytoplasm	enzyme
Ces1c	carboxylesterase 1C	Extracellular Space	enzyme
Ces1e	carboxylesterase 1E	Cytoplasm	enzyme
Ces1f	carboxylesterase 1F	Cytoplasm	other
CFD	complement factor D (adipsin)	Extracellular Space	peptidase
CFI	complement factor I	Extracellular Space	peptidase
CFL1	cofilin 1	Nucleus	other
CKB	creatine kinase B	Cytoplasm	kinase
CKM	creatine kinase, M-type	Cytoplasm	kinase
CLIP2	CAP-Gly domain containing linker protein 2	Cytoplasm	transcription regulator
CLU	clusterin	Cytoplasm	other
CMKLR1	chemerin chemokine-like receptor 1	Plasma Membrane	G-protein coupled receptor
COL1A1	collagen type I alpha 1	Extracellular Space	other
COL1A2	collagen type I alpha 2	Extracellular Space	other
COL3A1	collagen type III alpha 1	Extracellular Space	other
Cops2	COP9 signalosome subunit 2	Nucleus	transcription regulator
CP	ceruloplasmin (ferroxidase)	Extracellular Space	enzyme
CPB2	carboxypeptidase B2	Extracellular Space	peptidase
CPN1	carboxypeptidase N subunit 1	Extracellular Space	peptidase
CPQ	carboxypeptidase Q	Extracellular Space	peptidase
CRP	C-reactive protein, pentraxin-related	Extracellular Space	other
CSF1R	colony stimulating factor 1 receptor	Plasma Membrane	kinase
CSRP1	cysteine and glycine rich protein 1	Nucleus	other
CST3	cystatin C	Extracellular Space	other
CTH	cystathionine gamma-lyase	Cytoplasm	enzyme
CTSB	cathepsin B	Cytoplasm	peptidase
CYP2A6 (includes others)	cytochrome P450 family 2 subfamily A member 6	Cytoplasm	enzyme
Da2-19	uncharacterized LOC302729	Other	other
DBI	diazepam binding inhibitor (GABA receptor modulator, acyl-CoA binding protein)	Cytoplasm	other
DNM2	dynamin 2	Plasma Membrane	enzyme
Dstn/Dstnl1	destrin-like 1	Cytoplasm	other
DYNC1H1	dynein cytoplasmic 1 heavy chain 1	Cytoplasm	peptidase
DYNC2H1	dynein cytoplasmic 2 heavy chain 1	Cytoplasm	other
ECM1	extracellular matrix protein 1	Extracellular Space	transporter
EDF1	endothelial differentiation related factor 1	Nucleus	transcription regulator
EEF1A1	eukaryotic translation elongation factor 1 alpha 1	Cytoplasm	translation regulator
EFEMP1	EGF containing fibulin-like extracellular matrix protein 1	Extracellular Space	enzyme
EHD2	EH domain containing 2	Nucleus	other
ENO1	enolase 1	Cytoplasm	enzyme
ENO3	enolase 3	Cytoplasm	enzyme
EPB41L1	erythrocyte membrane protein band 4.1 like 1	Plasma Membrane	other
EXOC4	exocyst complex component 4	Cytoplasm	transporter
F2	coagulation factor II, thrombin	Extracellular Space	peptidase
F9	coagulation factor IX	Extracellular Space	peptidase
F10	coagulation factor X	Extracellular Space	peptidase
F12	coagulation factor XII	Extracellular Space	peptidase
F13A1	coagulation factor XIII A chain	Extracellular Space	enzyme
FABP1	fatty acid binding protein 1	Cytoplasm	transporter
FABP4	fatty acid binding protein 4	Cytoplasm	transporter
FASN	fatty acid synthase	Cytoplasm	enzyme
FAT3	FAT atypical cadherin 3	Plasma Membrane	other
Fcna	ficolin A	Extracellular Space	other
FETUB	fetuin B	Extracellular Space	other
FGA	fibrinogen alpha chain	Extracellular Space	other
FGB	fibrinogen beta chain	Extracellular Space	other
FGG	fibrinogen gamma chain	Extracellular Space	other
FN1	fibronectin 1	Extracellular Space	enzyme
FOXC2	forkhead box C2	Nucleus	transcription regulator
FTH1	ferritin, heavy polypeptide 1	Cytoplasm	enzyme
FTL	ferritin, light polypeptide	Cytoplasm	enzyme
GAPDH	glyceraldehyde-3-phosphate dehydrogenase	Cytoplasm	enzyme
GC	group-specific component (vitamin D binding protein)	Extracellular Space	transporter
GCC2	GRIP and coiled-coil domain containing 2	Cytoplasm	other
GDA	guanine deaminase	Cytoplasm	enzyme
GFAP	glial fibrillary acidic protein	Cytoplasm	other
GLO1	glyoxalase I	Cytoplasm	enzyme
GPI	glucose-6-phosphate isomerase	Extracellular Space	enzyme
GPLD1	glycosylphosphatidylinositol specific phospholipase D1	Cytoplasm	enzyme
GPX3	glutathione peroxidase 3	Extracellular Space	enzyme
GRIN2D	glutamate ionotropic receptor NMDA type subunit 2D	Plasma Membrane	ion channel
GRM8	glutamate receptor, metabotropic 8	Plasma Membrane	G-protein coupled receptor
GRN	granulin	Extracellular Space	growth factor
GSN	gelsolin	Extracellular Space	other
Gsta1	glutathione S-transferase alpha 1	Nucleus	enzyme
GSTA1	glutathione S-transferase alpha 1	Cytoplasm	enzyme
GSTA5	glutathione S-transferase alpha 5	Cytoplasm	enzyme
GSTM1	glutathione S-transferase mu 1	Cytoplasm	enzyme
GSTM5	glutathione S-transferase mu 5	Cytoplasm	enzyme
GTF3C1	general transcription factor IIIC subunit 1	Nucleus	transcription regulator
HABP2	hyaluronan binding protein 2	Extracellular Space	peptidase
Hba1/Hba2	hemoglobin, alpha 1	Cytoplasm	other
HBB	hemoglobin subunit beta	Cytoplasm	transporter
HEPH	hephaestin	Plasma Membrane	transporter
HINT1	histidine triad nucleotide binding protein 1	Nucleus	enzyme
Hist1h1e	histone cluster 1, H1e	Nucleus	other
Hist1h2bl	histone cluster 1, H2bl	Nucleus	other
HIST2H2AA3/HIST2H2AA4	histone cluster 2, H2aa3	Nucleus	other
HIVEP2	human immunodeficiency virus type I enhancer binding protein 2	Nucleus	transcription regulator
HMBS	hydroxymethylbilane synthase	Cytoplasm	enzyme
Hmgb1	high mobility group box 1	Nucleus	transcription regulator
HNRNPK	heterogeneous nuclear ribonucleoprotein K	Nucleus	transcription regulator
HP	haptoglobin	Extracellular Space	peptidase
HPX	hemopexin	Extracellular Space	transporter
Hrg	histidine-rich glycoprotein	Cytoplasm	other
HSP90AA1	heat shock protein 90kDa alpha family class A member 1	Cytoplasm	enzyme
HSP90AB1	heat shock protein 90kDa alpha family class B member 1	Cytoplasm	enzyme
HSPA5	heat shock protein family A (Hsp70) member 5	Cytoplasm	enzyme
HSPA8	heat shock protein family A (Hsp70) member 8	Cytoplasm	enzyme
HSPA9	heat shock protein family A (Hsp70) member 9	Cytoplasm	other
IDH1	isocitrate dehydrogenase (NADP(+)) 1, cytosolic	Cytoplasm	enzyme
IFT172	intraflagellar transport 172	Extracellular Space	other
IGF1	insulin like growth factor 1	Extracellular Space	growth factor
IGFALS	insulin like growth factor binding protein acid labile subunit	Extracellular Space	other
IGFBP3	insulin like growth factor binding protein 3	Extracellular Space	other
IGFBP4	insulin like growth factor binding protein 4	Extracellular Space	other
IGFBP5	insulin like growth factor binding protein 5	Extracellular Space	other
Igh-6	immunoglobulin heavy chain 6	Other	other
Igkc	immunoglobulin kappa constant	Other	other
IL1RAP	interleukin 1 receptor accessory protein	Plasma Membrane	transmembrane receptor
IQSEC3	IQ motif and Sec7 domain 3	Cytoplasm	other
IRS1	insulin receptor substrate 1	Cytoplasm	enzyme
ITIH3	inter-alpha-trypsin inhibitor heavy chain 3	Extracellular Space	other
ITSN1	intersectin 1	Cytoplasm	other
JUP	junction plakoglobin	Other	other
KAT6A	lysine acetyltransferase 6A	Nucleus	enzyme
KIF15	kinesin family member 15	Nucleus	other
KLKB1	kallikrein B1	Extracellular Space	peptidase
KNG1	kininogen 1	Extracellular Space	other
Kng1/Kng1l1	kininogen 1	Extracellular Space	other
LALBA	lactalbumin alpha	Extracellular Space	enzyme
LCAT	lecithin-cholesterol acyltransferase	Extracellular Space	enzyme
Ldha/RGD1562690	lactate dehydrogenase A	Cytoplasm	enzyme
LDHB	lactate dehydrogenase B	Cytoplasm	enzyme
LGALS1	lectin, galactoside binding soluble 1	Extracellular Space	other
LOC286960	preprotrypsinogen IV	Extracellular Space	peptidase
LOC299282	Serine protease inhibitor	Extracellular Space	other
LOC312273	Trypsin V-A	Other	other
LOC100360095 (includes others)	urinary protein 2	Other	other
LOC259246 (includes others)	alpha-2u globulin PGCL1	Cytoplasm	enzyme
LUM	lumican	Extracellular Space	other
LYZ	lysozyme	Extracellular Space	enzyme
Masp1	mannan-binding lectin serine peptidase 1	Extracellular Space	peptidase
MASP2	mannan binding lectin serine peptidase 2	Extracellular Space	peptidase
MB	myoglobin	Cytoplasm	transporter
Mbl1	mannose-binding lectin (protein A) 1	Cytoplasm	other
MCF2L	MCF.2 cell line derived transforming sequence like	Cytoplasm	other
Mcpt1	mast cell protease 1	Other	peptidase
MDH1	malate dehydrogenase 1	Cytoplasm	enzyme
MFAP3	microfibrillar associated protein 3	Extracellular Space	other
MFAP3L	microfibrillar associated protein 3 like	Other	other
MIF	macrophage migration inhibitory factor (glycosylation-inhibiting factor)	Extracellular Space	cytokine
MINPP1	multiple inositol-polyphosphate phosphatase 1	Cytoplasm	phosphatase
MLLT4	myeloid/lymphoid or mixed-lineage leukemia; translocated to, 4	Nucleus	other
MMP2	matrix metallopeptidase 2	Extracellular Space	peptidase
MMP7	matrix metallopeptidase 7	Extracellular Space	peptidase
MSN	moesin	Plasma Membrane	other
Mt1m/Mt2A	metallothionein 2A	Other	other
MTHFD1	methylenetetrahydrofolate dehydrogenase (NADP+ dependent) 1, methenyltetrahydrofolate cyclohydrolase, formyltetrahydrofolate synthetase	Cytoplasm	enzyme
Mug1 (includes others)	murinoglobulin 1	Other	transporter
MYH10	myosin, heavy chain 10, non-muscle	Cytoplasm	other
Myl6l	myosin, light polypeptide 6, alkali, smooth muscle and non-muscle-like	Other	other
MYO1E	myosin IE	Cytoplasm	enzyme
MYO9A	myosin IXA	Cytoplasm	enzyme
MYO9B	myosin IXB	Cytoplasm	enzyme
NCL	nucleolin	Nucleus	other
NEFH	neurofilament, heavy polypeptide	Cytoplasm	other
Nes	nestin	Cytoplasm	other
NME1	NME/NM23 nucleoside diphosphate kinase 1	Cytoplasm	kinase
NME2	NME/NM23 nucleoside diphosphate kinase 2	Nucleus	kinase
NUF2	NUF2, NDC80 kinetochore complex component	Nucleus	other
ORM1	orosomucoid 1	Extracellular Space	other
PEBP1	phosphatidylethanolamine binding protein 1	Cytoplasm	other
PEPD	peptidase D	Cytoplasm	peptidase
PFN1	profilin 1	Cytoplasm	other
PGAM2	phosphoglycerate mutase 2	Cytoplasm	phosphatase
PGK1	phosphoglycerate kinase 1	Cytoplasm	kinase
PGM1	phosphoglucomutase 1	Cytoplasm	enzyme
PKM	pyruvate kinase, muscle	Cytoplasm	kinase
PLEC	plectin	Cytoplasm	other
PLG	plasminogen	Extracellular Space	peptidase
PON1	paraoxonase 1	Extracellular Space	phosphatase
PPIA	peptidylprolyl isomerase A	Cytoplasm	enzyme
PPIG	peptidylprolyl isomerase G	Nucleus	enzyme
PPP2R1B	protein phosphatase 2 regulatory subunit A, beta	Plasma Membrane	phosphatase
PRDX1	peroxiredoxin 1	Cytoplasm	enzyme
PRDX2	peroxiredoxin 2	Cytoplasm	enzyme
PRDX6	peroxiredoxin 6	Cytoplasm	enzyme
PROC	protein C, inactivator of coagulation factors Va and VIIIa	Extracellular Space	peptidase
PROS1	protein S (alpha)	Extracellular Space	other
PRPH	peripherin	Plasma Membrane	other
PRRC2A	proline rich coiled-coil 2A	Cytoplasm	other
PRSS2	protease, serine 2	Extracellular Space	peptidase
PRSS12	protease, serine 12	Extracellular Space	peptidase
Prss1 (includes others)	protease, serine 1 (trypsin 1)	Extracellular Space	peptidase
PSAP	prosaposin	Extracellular Space	other
PSMA4	proteasome subunit alpha 4	Cytoplasm	peptidase
PSMA6	proteasome subunit alpha 6	Cytoplasm	peptidase
PVALB	parvalbumin	Cytoplasm	other
PYGB	phosphorylase, glycogen; brain	Cytoplasm	enzyme
PYGM	phosphorylase, glycogen, muscle	Cytoplasm	enzyme
Pzp	pregnancy zone protein	Extracellular Space	other
RALGAPA2	Ral GTPase activating protein catalytic alpha subunit 2	Cytoplasm	other
RAN	RAN, member RAS oncogene family	Nucleus	enzyme
Rbmxl1	RNA binding motif protein, X-linked like-1	Nucleus	other
RBMXL1	RNA binding motif protein, X-linked-like 1	Nucleus	other
RBP4	retinol binding protein 4	Extracellular Space	transporter
REG3A	regenerating family member 3 alpha	Extracellular Space	enzyme
REG3G	regenerating family member 3 gamma	Extracellular Space	other
RGN	regucalcin	Nucleus	enzyme
RHOV	ras homolog family member V	Plasma Membrane	enzyme
RIMS1	regulating synaptic membrane exocytosis 1	Plasma Membrane	other
RMDN3	regulator of microtubule dynamics 3	Cytoplasm	other
RNASE4	ribonuclease A family member 4	Extracellular Space	enzyme
RNF181	ring finger protein 181	Other	enzyme
ROCK2	Rho associated coiled-coil containing protein kinase 2	Cytoplasm	kinase
RPS27A	ribosomal protein S27a	Cytoplasm	other
RT1-EC2	RT1 class Ib, locus EC2	Cytoplasm	other
RYR2	ryanodine receptor 2	Plasma Membrane	ion channel
S100A6	S100 calcium binding protein A6	Cytoplasm	transporter
SBNO1	strawberry notch homolog 1 (Drosophila)	Other	enzyme
Scaf1	SR-related CTD-associated factor 1	Nucleus	other
SCAP	SREBF chaperone	Cytoplasm	other
SELENBP1	selenium binding protein 1	Cytoplasm	other
SEMA6C	semaphorin 6C	Plasma Membrane	other
SEPP1	selenoprotein P, plasma, 1	Extracellular Space	other
SEPT9	septin 9	Cytoplasm	enzyme
SERPINA1	serpin family A member 1	Extracellular Space	other
SERPINA3	serpin family A member 3	Extracellular Space	other
SERPINA6	serpin family A member 6	Extracellular Space	other
SERPINA10	serpin family A member 10	Extracellular Space	other
Serpina3c/Serpina3m	serine (or cysteine) proteinase inhibitor, clade A, member 3C	Extracellular Space	other
SERPIND1	serpin family D member 1	Extracellular Space	other
SERPING1	serpin family G member 1	Extracellular Space	other
SI	sucrase-isomaltase	Cytoplasm	enzyme
SLC25A38	solute carrier family 25 member 38	Cytoplasm	other
SMAD1	SMAD family member 1	Nucleus	transcription regulator
SMAD5	SMAD family member 5	Nucleus	transcription regulator
SOD1	superoxide dismutase 1, soluble	Cytoplasm	enzyme
SOD3	superoxide dismutase 3, extracellular	Extracellular Space	enzyme
SPARCL1	SPARC like 1	Extracellular Space	other
SPHKAP	SPHK1 interactor, AKAP domain containing	Cytoplasm	other
SPTAN1	spectrin alpha, non-erythrocytic 1	Plasma Membrane	other
STAG3	stromal antigen 3	Nucleus	other
TAGLN	transgelin	Cytoplasm	other
Taok2	TAO kinase 2	Cytoplasm	kinase
TCN2	transcobalamin 2	Extracellular Space	transporter
TDRD7	tudor domain containing 7	Cytoplasm	other
TEKT4	tektin 4	Nucleus	transporter
TF	transferrin	Extracellular Space	transporter
TFRC	transferrin receptor	Plasma Membrane	transporter
THBS4	thrombospondin 4	Extracellular Space	other
TKT	transketolase	Cytoplasm	enzyme
Tpi1 (includes others)	triosephosphate isomerase 1	Cytoplasm	enzyme
Tpm2	tropomyosin 2, beta	Cytoplasm	other
Tpm3	tropomyosin 3	Cytoplasm	other
Tpm4	tropomyosin 4	Cytoplasm	other
TRPV1	transient receptor potential cation channel subfamily V member 1	Plasma Membrane	ion channel
TTR	transthyretin	Extracellular Space	transporter
TUBA1A	tubulin alpha 1a	Cytoplasm	other
TUBB	tubulin beta class I	Cytoplasm	other
TUBB2A	tubulin beta 2A class IIa	Cytoplasm	other
TUBB4B	tubulin beta 4B class IVb	Cytoplasm	other
TXN	thioredoxin	Cytoplasm	enzyme
UBA1	ubiquitin like modifier activating enzyme 1	Cytoplasm	enzyme
Uba52	ubiquitin A-52 residue ribosomal protein fusion product 1	Cytoplasm	other
Ubb	ubiquitin B	Cytoplasm	other
UBC	ubiquitin C	Cytoplasm	enzyme
UBR4	ubiquitin protein ligase E3 component n-recognin 4	Nucleus	enzyme
UGT1A1	UDP glucuronosyltransferase family 1 member A1	Cytoplasm	enzyme
USP42	ubiquitin specific peptidase 42	Other	peptidase
VCAM1	vascular cell adhesion molecule 1	Plasma Membrane	transmembrane receptor
VCL	vinculin	Plasma Membrane	enzyme
VCPIP1	valosin containing protein (p97)/p47 complex interacting protein 1	Cytoplasm	peptidase
WDR7	WD repeat domain 7	Cytoplasm	other
XDH	xanthine dehydrogenase	Cytoplasm	enzyme
XIRP2	xin actin binding repeat containing 2	Other	other
YBX1	Y-box binding protein 1	Nucleus	transcription regulator
YWHAE	tyrosine 3-monooxygenase/tryptophan 5-monooxygenase activation protein epsilon	Cytoplasm	other
YWHAH	tyrosine 3-monooxygenase/tryptophan 5-monooxygenase activation protein eta	Cytoplasm	transcription regulator
YWHAQ	tyrosine 3-monooxygenase/tryptophan 5-monooxygenase activation protein theta	Cytoplasm	other
YWHAZ	tyrosine 3-monooxygenase/tryptophan 5-monooxygenase activation protein zeta	Cytoplasm	enzyme
ZNF518A	zinc finger protein 518A	Other	other

## Sheet: pathways comparison LFQ
Total preNL and postNL proteomes pathways comparison																		ACUTE PHASE RESPONSE
																		Symbol	Entrez Gene Name	UniProt/Swiss-Prot Accession (preNL)	UniProt/Swiss-Prot Accession (postNL)	Location	Type(s)
																		A2M	alpha-2-macroglobulin	A2MG_RAT	A2MG_RAT	Extracellular Space	transporter
																		AGT	angiotensinogen	ANGT_RAT	ANGT_RAT	Extracellular Space	growth factor
																		AHSG	alpha-2-HS-glycoprotein	FETUA_RAT	FETUA_RAT	Extracellular Space	other
																		ALB	albumin	ALBU_RAT	ALBU_RAT	Extracellular Space	transporter
																		AMBP	alpha-1-microglobulin/bikunin precursor	AMBP_RAT	AMBP_RAT	Extracellular Space	transporter
																		APCS	amyloid P component, serum	SAMP_RAT	SAMP_RAT	Extracellular Space	other
																		APOA1	apolipoprotein A-I	APOA1_RAT	APOA1_RAT	Extracellular Space	transporter
																		APOA2	apolipoprotein A2	APOA2_RAT	APOA2_RAT	Extracellular Space	transporter
																		APOH	apolipoprotein H	APOH_RAT	APOH_RAT	Extracellular Space	transporter
																		C3	complement component 3	CO3_RAT	CO3_RAT	Extracellular Space	peptidase
																		C9	complement component 9	CO9_RAT	CO9_RAT	Extracellular Space	other
																		C1S	complement component 1, s subcomponent	C1S_RAT	C1S_RAT	Extracellular Space	peptidase
																		C4A/C4B	complement component 4B (Chido blood group)	CO4_RAT	CO4_RAT	Extracellular Space	peptidase
																		C4BPA	complement component 4 binding protein alpha	C4BPA_RAT	C4BPA_RAT	Extracellular Space	other
																		C4BPB	complement component 4 binding protein beta	C4BPB_RAT	C4BPB_RAT	Extracellular Space	other
																		CP	ceruloplasmin (ferroxidase)	CERU_RAT	CERU_RAT	Extracellular Space	enzyme
																		CRP	C-reactive protein, pentraxin-related	CRP_RAT	CRP_RAT	Extracellular Space	other
																		F2	coagulation factor II, thrombin	THRB_RAT	THRB_RAT	Extracellular Space	peptidase
																		FGA	fibrinogen alpha chain	FIBA_RAT	FIBA_RAT	Extracellular Space	other
																		FGB	fibrinogen beta chain	FIBB_RAT	FIBB_RAT	Extracellular Space	other
																		FGG	fibrinogen gamma chain	FIBG_RAT	FIBG_RAT	Extracellular Space	other
																		FN1	fibronectin 1	FINC_RAT	FINC_RAT	Extracellular Space	enzyme
																		FTL	ferritin, light polypeptide	FRIL1_RAT	FRIL1_RAT	Cytoplasm	enzyme
																		HNRNPK	heterogeneous nuclear ribonucleoprotein K	HNRPK_RAT	HNRPK_RAT	Nucleus	transcription regulator
																		HP	haptoglobin	HPT_RAT	HPT_RAT	Extracellular Space	peptidase
																		HPX	hemopexin	HEMO_RAT	HEMO_RAT	Extracellular Space	transporter
																		IL1RAP	interleukin 1 receptor accessory protein	IL1AP_RAT	IL1AP_RAT	Plasma Membrane	transmembrane receptor
																		ITIH3	inter-alpha-trypsin inhibitor heavy chain 3	ITIH3_RAT	ITIH3_RAT	Extracellular Space	other
																		KLKB1	kallikrein B1	KLKB1_RAT	KLKB1_RAT	Extracellular Space	peptidase
																		KRAS	Kirsten rat sarcoma viral oncogene homolog	RASK_RAT	--	Cytoplasm	enzyme
																		MBL2	mannose binding lectin 2	MBL2_RAT	--	Extracellular Space	other
																		MTOR	mechanistic target of rapamycin	MTOR_RAT	--	Nucleus	kinase
																		NRAS	neuroblastoma RAS viral oncogene homolog	RASN_RAT	--	Plasma Membrane	enzyme
																		ORM1	orosomucoid 1	A1AG_RAT	A1AG_RAT	Extracellular Space	other
																		PLG	plasminogen	PLMN_RAT	PLMN_RAT	Extracellular Space	peptidase
																		RBP4	retinol binding protein 4	RET4_RAT	RET4_RAT	Extracellular Space	transporter
																		SERPINA1	serpin family A member 1	A1AT_RAT	A1AT_RAT	Extracellular Space	other
																		SERPINA3	serpin family A member 3	SPA3N_RAT	SPA3N_RAT	Extracellular Space	other
																		SERPIND1	serpin family D member 1	HEP2_RAT	HEP2_RAT	Extracellular Space	other
																		SERPING1	serpin family G member 1	IC1_RAT	IC1_RAT	Extracellular Space	other
																		TF	transferrin	TRFE_RAT	TRFE_RAT	Extracellular Space	transporter
																		TTR	transthyretin	TTHY_RAT	TTHY_RAT	Extracellular Space	transporter

## Sheet: common pathways analysis LFQ
Ingenuity Canonical Pathways (Top (-logp) >4.0))	-log(p-value)	Ratio experimenta/theoretical molecules	Molecules
Acute Phase Response Signaling	2.98E01	2.05E-01	C4BPB,FTL,TF,KLKB1,APOH,RBP4,CRP,PLG,FGG,A2M,FN1,HP,IL1RAP,AMBP,F2,ALB,CP,HNRNPK,ITIH3,SERPINA3,FGA,AGT,APCS,ORM1,APOA2,FGB,SERPINA1,APOA1,C4BPA,HPX,C1S,AHSG,SERPING1,SERPIND1,TTR
LXR/RXR Activation	2.34E01	2.11E-01	GC,APOA4,TF,APOH,FASN,RBP4,APOM,KNG1,IL1RAP,APOC4,AMBP,ALB,PON1,FGA,AGT,LYZ,APOB,ORM1,CLU,APOA2,SERPINA1,APOA1,LCAT,APOE,HPX,AHSG,TTR
FXR/RXR Activation	2.13E01	1.9E-01	GC,APOA4,TF,APOH,FASN,RBP4,APOM,KNG1,APOC4,AMBP,ALB,PON1,FGA,AGT,APOB,ORM1,CLU,APOA2,SERPINA1,FETUB,APOA1,LCAT,APOE,HPX,AHSG,TTR
Coagulation System	2.03E01	4.57E-01	F12,KLKB1,F10,FGA,F13A1,PLG,PROC,FGG,F9,A2M,PROS1,KNG1,FGB,SERPINA1,F2,SERPIND1
Intrinsic Prothrombin Activation Pathway	1.98E01	5E-01	F12,COL3A1,KLKB1,COL1A2,F10,FGA,F13A1,COL1A1,PROC,FGG,F9,PROS1,KNG1,FGB,F2
Clathrin-mediated Endocytosis Signaling	1.71E01	1.3E-01	APOA4,TF,IRS1,RBP4,APOM,Ubb,ACTG1,ACTB,HSPA8,APOC4,TFRC,F2,UBC,ALB,PON1,IGF1,LYZ,APOB,DNM2,ORM1,CLU,MYO1E,APOA2,SERPINA1,APOA1,APOE
Atherosclerosis Signaling	1.37E01	1.48E-01	PON1,APOA4,COL3A1,COL1A2,COL1A1,RBP4,VCAM1,APOM,LYZ,APOB,ORM1,CLU,APOA2,APOA1,SERPINA1,LCAT,APOE,APOC4,ALB
Extrinsic Prothrombin Activation Pathway	1.21E01	5E-01	F12,PROS1,FGB,F10,FGA,F13A1,F2,PROC,FGG
Gluconeogenesis I	1.19E01	2.61E-01	ENO3,ALDOB,NADP,PGK1,phosphate,GAPDH,ALDOA,PGAM2,ENO1,MDH1,NAD+,GPI
Complement System	1.15E01	2.89E-01	C1QC,C4BPB,CFI,MASP2,C1QB,C4BPA,CFD,C1S,SERPING1,C8B,C1QA
Glycolysis I	1.11E01	2.68E-01	ENO3,ALDOB,PGK1,PKM,phosphate,GAPDH,ALDOA,PGAM2,ENO1,NAD+,GPI
Remodeling of Epithelial Adherens Junctions	9.75E00	1.76E-01	TUBB2A,TUBA1A,VCL,ACTG1,ACTB,TUBB,DNM2,CDH1,ACTN1,ACTN4,NME1,TUBB4B
Production of Nitric Oxide and Reactive Oxygen Species in Macrophages	9.3E00	9.05E-02	PON1,APOA4,IRS1,RBP4,APOM,LYZ,APOB,ORM1,CLU,CAT,APOA2,APOA1,SERPINA1,APOE,APOC4,PPP2R1B,RHOV,ALB
Germ Cell-Sertoli Cell Junction Signaling	9.26E00	9.66E-02	MLLT4,VCL,TUBB,JUP,IRS1,ACTN1,TUBB4B,TUBB2A,A2M,TUBA1A,CFL1,ACTG1,ACTB,GSN,CDH1,ACTN4,RHOV
IL-12 Signaling and Production in Macrophages	8.45E00	1E-01	PON1,APOA4,IRS1,RBP4,APOM,LYZ,APOB,ORM1,CLU,APOA2,APOA1,SERPINA1,APOE,APOC4,ALB
Epithelial Adherens Junction Signaling	6.73E00	8.78E-02	MLLT4,VCL,TUBB,JUP,MYH10,ACTN1,TUBB4B,TUBB2A,TUBA1A,ACTG1,ACTB,CDH1,ACTN4
Sertoli Cell-Sertoli Cell Junction Signaling	6.37E00	7.53E-02	MLLT4,VCL,TUBB,JUP,ACTN1,TUBB4B,TUBB2A,A2M,TUBA1A,ACTG1,ACTB,CDH1,ACTN4,SPTAN1
Hepatic Fibrosis / Hepatic Stellate Cell Activation	6.34E00	7.49E-02	IGFBP4,MMP2,COL3A1,COL1A2,IGFBP5,MYH10,COL1A1,IGF1,VCAM1,A2M,AGT,FN1,IL1RAP,IGFBP3
NRF2-mediated Oxidative Stress Response	6.18E00	7.25E-02	GSTA5,FTL,TXN,SOD1,IRS1,PRDX1,SOD3,GSTM1,ACTG1,ACTB,GSTM5,CAT,GSTA1,FTH1
Actin Cytoskeleton Signaling	5.94E00	6.47E-02	VCL,MSN,IRS1,MYH10,ACTN1,ROCK2,FN1,CFL1,PFN1,ACTG1,ACTB,GSN,KNG1,ACTN4,F2
HIPPO signaling	5.42E00	1.03E-01	YWHAQ,SMAD5,SMAD1,phosphate,PPP2R1B,YWHAE,YWHAZ,YWHAH,CD44
Leukocyte Extravasation Signaling	4.89E00	6.02E-02	MLLT4,MMP2,VCL,MSN,IRS1,ACTN1,ROCK2,CD44,VCAM1,MMP7,ACTG1,ACTB,ACTN4
phagosome maturation	4.89E00	7.87E-02	TUBB2A,PRDX6,TUBA1A,DYNC1H1,TUBB,B2M,PRDX2,PRDX1,TUBB4B,DYNC2H1
14-3-3-mediated Signaling	4.74E00	7.58E-02	TUBB2A,YWHAQ,TUBA1A,TUBB,IRS1,YWHAE,YWHAZ,YWHAH,TUBB4B,GFAP
IGF-1 Signaling	4.65E00	8.33E-02	IGFBP4,YWHAQ,IRS1,IGFBP3,IGFBP5,YWHAE,YWHAZ,YWHAH,IGF1
ILK Signaling	4.59E00	6.06E-02	FN1,CFL1,VCL,ACTG1,ACTB,IRS1,MYH10,CDH1,ACTN1,ACTN4,PPP2R1B,RHOV
Xenobiotic Metabolism Signaling	4.18E00	4.84E-02	GSTA5,FTL,IRS1,UGT1A1,CES1,SOD3,GSTM1,Ces1e,GSTM5,CAT,HSP90AB1,GSTA1,PPP2R1B,HSP90AA1
Glycogen Degradation II	4.1E00	2.35E-01	PYGM,PGM1,PYGB,phosphate
Protein Ubiquitination Pathway	4.07E00	5.02E-02	UBA1,PSMA4,PSMA6,B2M,USP42,HSPA9,Ubb,HSPA8,HSPA5,phosphate,HSP90AB1,HSP90AA1,UBC
LPS/IL-1 Mediated Inhibition of RXR Function	4.03E00	5.31E-02	GSTA5,FABP1,SOD3,GSTM1,FABP4,GSTM5,CAT,ABCB9,IL1RAP,APOE,APOC4,GSTA1

## Sheet: comparison unique pathways LFQ
Canonical Pathway	unique preNL healthy (-log(p-value)	unique postNL healthy (-log(p-value)		Comparison of unique preNL and postNL proteomes pathways
Epithelial Adherens Junction Signaling	8.63805498661253	2.85497865081027
EIF2 Signaling	11.3602446328312	-0.0
Calcium Signaling	7.46171701505638	3.0077814785403
Calcium Transport I	8.83776429867303	0.0
Regulation of eIF4 and p70S6K Signaling	7.31123127185331	0.580529953309887
mTOR Signaling	7.63124892622335	-0.0
Gap Junction Signaling	3.20007409566718	3.88478006880843
Histamine Degradation	5.28382805859847	1.71618378300736
Remodeling of Epithelial Adherens Junctions	2.57445685577096	3.91965956171066
Breast Cancer Regulation by Stathmin1	3.83527078341688	2.06861657550941
Synaptic Long Term Depression	2.9652778370046	2.85497865081027
Actin Cytoskeleton Signaling	3.40070558978938	2.34024755156523
Cellular Effects of Sildenafil (Viagra)	3.29581868229269	2.43513573038884
Integrin Signaling	4.84762413354738	0.625765226819302
Oxidative Ethanol Degradation III	3.72526986578531	1.63338003658214
Fatty Acid α-oxidation	3.64292006145123	1.59519248264897
Putrescine Degradation III	3.56474401974613	1.55888600763264
Tight Junction Signaling	2.59663375836283	2.52469740966815
FAK Signaling	1.88974923876579	3.03572850663933
Tryptophan Degradation X (Mammalian, via Tryptamine)	3.41943188821956	1.49128019234183
Ethanol Degradation IV	3.41943188821956	1.49128019234183
Ethanol Degradation II	2.75903526336601	2.07670052398357
Dopamine-DARPP32 Feedback in cAMP Signaling	2.67862672485217	1.98019003559347
Axonal Guidance Signaling	2.7539146501888	1.86950402184028
Noradrenaline and Adrenaline Degradation	2.63226408276313	1.98312381750322
Xenobiotic Metabolism Signaling	2.60486921735819	1.78112176144286
LPS/IL-1 Mediated Inhibition of RXR Function	2.92837720707942	1.39457439635169
Sertoli Cell-Sertoli Cell Junction Signaling	2.42734954091621	1.79502843732301
TCA Cycle II (Eukaryotic)	3.56474401974613	0.637379699068187
Dopamine Degradation	2.85033917840766	1.22567354164024
RhoA Signaling	2.77176428145967	1.30039536981024
Agrin Interactions at Neuromuscular Junction	1.79342368858589	2.10841132422734
GNRH Signaling	1.44955764692044	2.45162252700524
ILK Signaling	2.73089314636984	1.13964873044553
Germ Cell-Sertoli Cell Junction Signaling	2.50248797874404	1.32565519284215
Serotonin Degradation	1.69267461756522	2.00319422417834
Glioblastoma Multiforme Signaling	2.13762390196284	1.45721460888324
Synaptic Long Term Potentiation	3.52981872846862	-0.0
Protein Kinase A Signaling	2.02764410526942	1.46684418343464
Ephrin Receptor Signaling	2.48722578250884	0.867660645017413
VEGF Signaling	1.82142705169069	1.52773312181971
Signaling by Rho Family GTPases	0.573892934778107	2.68067929831897
Clathrin-mediated Endocytosis Signaling	0.523684343398762	2.72782652719492
Inosine-5'-phosphate Biosynthesis II	3.23421482309141	0.0
Cardiac β-adrenergic Signaling	2.52310825040283	0.705144178166365
Corticotropin Releasing Hormone Signaling	1.14756201395519	2.06286490745557
Glycerol-3-phosphate Shuttle	0.0	3.12249667908152
Molecular Mechanisms of Cancer	1.08539525332752	1.97792224247123
Unfolded protein response	3.02339471330436	0.0
Cholecystokinin/Gastrin-mediated Signaling	2.52038845316093	0.498662773061506
Fatty Acid β-oxidation I	2.99919763335299	0.0
CXCR4 Signaling	2.05338300760782	0.928125514160445
14-3-3-mediated Signaling	2.6149296094582	0.362500331751983
Aryl Hydrocarbon Receptor Signaling	1.84617465390138	1.12501505742474
Hypoxia Signaling in the Cardiovascular System	2.66075019361927	0.281148779261963
Uracil Degradation II (Reductive)	2.93723426903874	0.0
Thymine Degradation	2.93723426903874	0.0
Huntington's Disease Signaling	1.68026114876744	1.24504015049757
Renal Cell Carcinoma Signaling	2.24771954934315	0.631779625180167
RhoGDI Signaling	1.01290596637121	1.85039022934954
Methionine Salvage II (Mammalian)	1.38188016615529	1.47394279656119
Gluconeogenesis I	1.32221621367546	1.49128019234183
Glycolysis I	1.32221621367546	1.49128019234183
phagosome maturation	2.81304201788297	-0.0
Glycerol Degradation I	0.0	2.73106664959081
CCR3 Signaling in Eosinophils	1.99313255567608	0.737829031661075
Nicotine Degradation II	1.9270021366304	0.796819856351126
Valine Degradation I	2.71931748834808	0.0
Thrombin Signaling	1.6048721327474	1.08932185975223
2-ketoglutarate Dehydrogenase Complex	1.25997452363058	1.35144970084462
p70S6K Signaling	2.59620187753078	-0.0
Relaxin Signaling	0.453575852279809	2.13589617252929
α-Adrenergic Signaling	1.466700411938	1.11863425080015
CREB Signaling in Neurons	1.3400012619066	1.23246561052327
Endothelin-1 Signaling	1.77769782976351	0.788292594018094
Paxillin Signaling	1.12527173749482	1.40180544547515
Cdc42 Signaling	0.0	2.52469740966815
Superpathway of Methionine Degradation	1.15548291421331	1.32005918864515
PI3K/AKT Signaling	2.08878902395035	0.38655443578365
TR/RXR Activation	1.90739082337619	0.516127674495689
GPCR-Mediated Integration of Enteroendocrine Signaling Exemplified by an L Cell	1.09384445297601	1.31591796731771
GABA Receptor Signaling	0.21284199362400702	2.15308475556368
Oxidative Phosphorylation	2.35706812825587	0.0
Antiproliferative Role of Somatostatin Receptor 2	1.67354814566841	0.680912551447984
Semaphorin Signaling in Neurons	1.41693775730006	0.917370625823737
Non-Small Cell Lung Cancer Signaling	1.63624453949592	0.663964145290781
Pyridoxal 5'-phosphate Salvage Pathway	0.0	2.22315663143392
Mitochondrial Dysfunction	1.97327280623719	0.23742805889735202
NGF Signaling	2.20841298495823	0.0
Regulation of Cellular Mechanics by Calpain Protease	1.33788657435883	0.865986586233798
Calcium-induced T Lymphocyte Apoptosis	1.90367702419988	0.285714116971232
Mitotic Roles of Polo-Like Kinase	1.85834115831727	0.276681756576974
Actin Nucleation by ARP-WASP Complex	2.1040021036232	0.0
Aldosterone Signaling in Epithelial Cells	1.52364815309666	0.537143145371777
Guanosine Nucleotides Degradation III	0.0	2.03775392664183
Role of IL-17A in Psoriasis	0.0	2.03775392664183
Glioma Invasiveness Signaling	1.77255847174359	0.25973705393524993
Neuregulin Signaling	1.45114036166474	0.580375548512908
Chemokine Signaling	1.75206133712734	0.25571790660807403
Purine Nucleotides De Novo Biosynthesis II	2.00323847037038	0.0
Prostate Cancer Signaling	1.98034682799023	0.0
Urate Biosynthesis/Inosine 5'-phosphate Degradation	0.0	1.97403661165181
Role of Wnt/GSK-3β Signaling in the Pathogenesis of Influenza	0.0	1.96348016884487
Sorbitol Degradation I	0.0	1.94615904742221
Xanthine and Xanthosine Salvage	0.0	1.94615904742221
Role of Tissue Factor in Cancer	1.5389983105733	0.394990975571169
Caveolar-mediated Endocytosis Signaling	0.580351928083109	1.33088585041643
Leukocyte Extravasation Signaling	1.53547169995205	0.371242115291294
Gustation Pathway	-0.0	1.89711817744618
ErbB Signaling	1.30735675639725	0.516127674495689
Hepatic Fibrosis / Hepatic Stellate Cell Activation	1.34949508411789	0.464889197505358
Adenosine Nucleotides Degradation II	0.0	1.80920934580644
Isoleucine Degradation I	1.79658177982977	0.0
Macropinocytosis Signaling	1.56520554670535	0.219657667887688
Superpathway of Inositol Phosphate Compounds	1.40668056754704	0.330875385029966
Amyloid Processing	0.0	1.69858487654466
Purine Nucleotides Degradation II (Aerobic)	0.0	1.67363753902655
Salvage Pathways of Pyrimidine Ribonucleotides	0.0	1.6704488573479
IL-4 Signaling	1.466700411938	0.20111035716170403
Guanine and Guanosine Salvage I	0.0	1.64758384054888
L-cysteine Degradation III	0.0	1.64758384054888
Adenine and Adenosine Salvage I	0.0	1.64758384054888
ERK/MAPK Signaling	1.64615613284695	-0.0
HGF Signaling	1.63574466652767	0.0
Hereditary Breast Cancer Signaling	1.30020657354392	0.319455006187985
Spermidine Biosynthesis I	1.55493124950352	0.0
Glutamate Degradation X	1.55493124950352	0.0
Spermine Biosynthesis	1.55493124950352	0.0
Glutamate Biosynthesis II	1.55493124950352	0.0
β-alanine Degradation I	1.55493124950352	0.0
PEDF Signaling	1.51481458431316	0.0
Cancer Drug Resistance By Drug Efflux	1.50367208463905	0.0
Glutamate Degradation II	0.0	1.47394279656119
Biotin-carboxyl Carrier Protein Assembly	0.0	1.47394279656119
Tyrosine Biosynthesis IV	0.0	1.47394279656119
L-carnitine Biosynthesis	0.0	1.47394279656119
Aspartate Biosynthesis	0.0	1.47394279656119
Apoptosis Signaling	1.43581002471915	-0.0
Acute Myeloid Leukemia Signaling	1.40581751355735	0.0
Diphthamide Biosynthesis	1.38188016615529	0.0
Melanoma Signaling	1.37652422052707	0.0
Wnt/β-catenin Signaling	-0.0	1.36167288813127
Phenylalanine Degradation I (Aerobic)	0.0	1.35144970084462
L-cysteine Degradation I	0.0	1.35144970084462
Geranylgeranyldiphosphate Biosynthesis	0.0	1.35144970084462
Arsenate Detoxification I (Glutaredoxin)	0.0	1.35144970084462
B Cell Receptor Signaling	1.33058482858381	-0.0
Bupropion Degradation	1.32221621367546	0.0
Cardiac Hypertrophy Signaling	1.31394379952371	-0.0
Insulin Receptor Signaling	1.31099508601717	-0.0

## Sheet: unique preNL pathways
Ingenuity Canonical Pathways	-log(p-value)	Ratio	Molecules
EIF2 Signaling	1.14E01	1.03E-01	KRAS,RPS18,PPP1CA,RPLP1,EIF4A2,RPL23,RPS5,RPS14,RPS3,RPL12,NRAS,RPLP0,RPS9,RPS15A,RPS11,EIF4A3,RPL27,RPL10,RPL30,RPS25
Calcium Transport I	8.84E00	6E-01	ATP2A3,ATP2B2,ATP2B3,ATP2B4,ATP2A1,ATP2A2
Epithelial Adherens Junction Signaling	8.64E00	1.03E-01	KRAS,MYH7,TUBB3,TUBA8,FER,RAP1A,MYH9,RHOA,MYH3,NRAS,MYH4,RAP1B,MET,TUBA4A,ACTG2
mTOR Signaling	7.63E00	8.04E-02	KRAS,MTOR,RPS18,EIF4A2,RPS5,RPS14,RHOA,RPS3,NRAS,RPS9,HIF1A,RPS15A,RPS11,PPP2R2B,EIF4A3,RPS25
Calcium Signaling	7.46E00	8.43E-02	ATP2A3,ITPR2,MYH7,ATP2B3,ATP2B4,ATP2A1,SLC8A1,ATP2A2,RAP1A,MYH9,ATP2B2,MYH3,MYH4,RAP1B,Tpm1
Regulation of eIF4 and p70S6K Signaling	7.31E00	8.92E-02	KRAS,MTOR,RPS18,EIF4A2,RPS5,RPS14,RPS3,NRAS,RPS9,RPS15A,RPS11,PPP2R2B,EIF4A3,RPS25
Histamine Degradation	5.28E00	2.63E-01	ALDH1A2,ALDH1L1,ALDH1A1,ALDH1B1,AOC1
Integrin Signaling	4.85E00	5.94E-02	ASAP1,KRAS,RAP1A,Arf2,RHOA,ARF1,NRAS,ARF4,RAP1B,ARF3,ROCK1,ARF5,ACTG2
Breast Cancer Regulation by Stathmin1	3.84E00	5.42E-02	KRAS,NRAS,ITPR2,TUBB3,TUBA8,PLCB4,PPP1CA,ROCK1,PPP2R2B,TUBA4A,RHOA
Oxidative Ethanol Degradation III	3.73E00	1.9E-01	ALDH1A2,ALDH1L1,ALDH1A1,ALDH1B1
Fatty Acid α-oxidation	3.64E00	1.82E-01	ALDH1A2,ALDH1L1,ALDH1A1,ALDH1B1
TCA Cycle II (Eukaryotic)	3.56E00	1.74E-01	IDH3A,CS,DLST,ACO2
Putrescine Degradation III	3.56E00	1.74E-01	ALDH1A2,ALDH1L1,ALDH1A1,ALDH1B1
Synaptic Long Term Potentiation	3.53E00	6.67E-02	KRAS,NRAS,ITPR2,GNA11,PLCB4,PPP1CA,RAP1B,RAP1A
Tryptophan Degradation X (Mammalian, via Tryptamine)	3.42E00	1.6E-01	ALDH1A2,ALDH1L1,ALDH1A1,ALDH1B1
Ethanol Degradation IV	3.42E00	1.6E-01	ALDH1A2,ALDH1L1,ALDH1A1,ALDH1B1
Actin Cytoskeleton Signaling	3.4E00	4.82E-02	MYH3,KRAS,NRAS,MYH7,MYH4,ARHGAP35,ROCK1,ACTG2,MYH9,RHOA,NCKAP1
Cellular Effects of Sildenafil (Viagra)	3.3E00	6.15E-02	MYH3,ITPR2,MYH7,MYH4,PLCB4,SLC4A5,ACTG2,MYH9
Inosine-5'-phosphate Biosynthesis II	3.23E00	6.67E-01	PAICS,ATIC
Gap Junction Signaling	3.2E00	5.36E-02	KRAS,NRAS,ITPR2,TUBB3,TUBA8,SGSM3,PLCB4,TUBA4A,ACTG2
Unfolded protein response	3.02E00	9.26E-02	HSPA2,HSPA1L,VCP,SREBF2,P4HB
Fatty Acid β-oxidation I	3E00	1.25E-01	ACAA2,EHHADH,ECHS1,ACADM
Synaptic Long Term Depression	2.97E00	5.48E-02	KRAS,NRAS,ITPR2,GNA11,NOS1,PLCB4,PPP2R2B,PLB1
Uracil Degradation II (Reductive)	2.94E00	5E-01	DPYS,DPYD
Thymine Degradation	2.94E00	5E-01	DPYS,DPYD
LPS/IL-1 Mediated Inhibition of RXR Function	2.93E00	4.52E-02	ABCB11,FABP6,ALDH1A2,ALDH1L1,CYP3A7,ALDH1A1,FMO1,ALDH6A1,ALDH1B1,FMO2
Dopamine Degradation	2.85E00	1.14E-01	ALDH1A2,ALDH1L1,ALDH1A1,ALDH1B1
phagosome maturation	2.81E00	5.83E-02	ATP6V1B2,NOS1,TUBB3,TUBA8,TUBA4A,NSF,ATP6V1E1
RhoA Signaling	2.77E00	5.74E-02	PLEKHG5,SEPT7,NRP2,ARHGAP35,ROCK1,ACTG2,RHOA
Ethanol Degradation II	2.76E00	1.08E-01	ALDH1A2,ALDH1L1,ALDH1A1,ALDH1B1
Axonal Guidance Signaling	2.75E00	3.35E-02	KRAS,PLXNB3,GNA11,TUBB3,NRP2,TUBA8,PLCB4,ROBO1,RAP1A,RHOA,NRAS,RAP1B,MET,TUBA4A,ROCK1
ILK Signaling	2.73E00	4.59E-02	MYH3,MYH7,MTOR,MYH4,HIF1A,PPP2R2B,ACTG2,MYH9,RHOA
Valine Degradation I	2.72E00	1.67E-01	ALDH6A1,EHHADH,ECHS1
Dopamine-DARPP32 Feedback in cAMP Signaling	2.68E00	4.94E-02	ATP2A3,ITPR2,NOS1,PLCB4,PPP1CA,ATP2A1,PPP2R2B,ATP2A2
Hypoxia Signaling in the Cardiovascular System	2.66E00	7.69E-02	HIF1A,UBE2D1,UBE2D3,UBE2D2,P4HB
Noradrenaline and Adrenaline Degradation	2.63E00	1E-01	ALDH1A2,ALDH1L1,ALDH1A1,ALDH1B1
14-3-3-mediated Signaling	2.61E00	5.38E-02	KRAS,NRAS,YWHAG,TUBB3,TUBA8,PLCB4,TUBA4A
Xenobiotic Metabolism Signaling	2.6E00	3.85E-02	KRAS,NRAS,ALDH1A2,ALDH1L1,CYP3A7,ALDH1A1,FMO1,ALDH6A1,PPP2R2B,ALDH1B1,FMO2
Tight Junction Signaling	2.6E00	4.79E-02	MYH3,MYH7,MYH4,PPP2R2B,NSF,ACTG2,MYH9,RHOA
p70S6K Signaling	2.6E00	5.34E-02	KRAS,NRAS,MTOR,YWHAG,PLCB4,PPP2R2B,EEF2
Remodeling of Epithelial Adherens Junctions	2.57E00	7.35E-02	TUBB3,TUBA8,MET,TUBA4A,ACTG2
Cardiac β-adrenergic Signaling	2.52E00	5.19E-02	ATP2A3,AKAP14,PPP1CA,SLC8A1,ATP2A1,PPP2R2B,ATP2A2
Cholecystokinin/Gastrin-mediated Signaling	2.52E00	5.94E-02	KRAS,NRAS,ITPR2,PLCB4,ROCK1,RHOA
Germ Cell-Sertoli Cell Junction Signaling	2.5E00	4.62E-02	KRAS,NRAS,TUBB3,TUBA8,FER,TUBA4A,ACTG2,RHOA
Ephrin Receptor Signaling	2.49E00	4.6E-02	KRAS,NRAS,GNA11,RAP1B,ROCK1,ANGPT1,RAP1A,RHOA
Sertoli Cell-Sertoli Cell Junction Signaling	2.43E00	4.49E-02	KRAS,NRAS,NOS1,TUBB3,TUBA8,TUBA4A,SPTBN2,ACTG2
Oxidative Phosphorylation	2.36E00	5.5E-02	ATP5G1,NDUFV3,ATP5G2,UQCRFS1,ATP5B,NDUFS1
Renal Cell Carcinoma Signaling	2.25E00	6.17E-02	KRAS,NRAS,HIF1A,MET,RAP1A
NGF Signaling	2.21E00	5.13E-02	KRAS,NRAS,RAP1B,ROCK1,RAP1A,RHOA
Glioblastoma Multiforme Signaling	2.14E00	4.4E-02	KRAS,NRAS,ITPR2,MTOR,PLCB4,RB1,RHOA
Actin Nucleation by ARP-WASP Complex	2.1E00	7.14E-02	KRAS,NRAS,ROCK1,RHOA
PI3K/AKT Signaling	2.09E00	4.84E-02	KRAS,NRAS,MTOR,YWHAG,PPP2R2B,INPPL1
CXCR4 Signaling	2.05E00	4.24E-02	KRAS,NRAS,ITPR2,GNA11,PLCB4,ROCK1,RHOA
Protein Kinase A Signaling	2.03E00	3.08E-02	ITPR2,MYH4,YWHAG,AKAP14,PLCB4,PPP1CA,RAP1B,ROCK1,RAP1A,H1F0,RHOA,CDC27
Purine Nucleotides De Novo Biosynthesis II	2E00	1.82E-01	PAICS,ATIC
CCR3 Signaling in Eosinophils	1.99E00	4.62E-02	KRAS,NRAS,ITPR2,PLCB4,ROCK1,RHOA
Prostate Cancer Signaling	1.98E00	5.32E-02	AR,KRAS,NRAS,MTOR,RB1
Mitochondrial Dysfunction	1.97E00	4.09E-02	ATP5G1,NDUFV3,ACO2,ATP5G2,UQCRFS1,ATP5B,NDUFS1
Nicotine Degradation II	1.93E00	6.35E-02	CYP3A7,CYP4F8,FMO1,FMO2
TR/RXR Activation	1.91E00	5.1E-02	STRBP,MTOR,HIF1A,ATP2A1,SREBF2
Calcium-induced T Lymphocyte Apoptosis	1.9E00	6.25E-02	ATP2A3,ITPR2,ATP2A1,ATP2A2
FAK Signaling	1.89E00	5.05E-02	ASAP1,HMMR,KRAS,NRAS,ACTG2
Mitotic Roles of Polo-Like Kinase	1.86E00	6.06E-02	SLK,PPP2R2B,CCNB1,CDC27
Aryl Hydrocarbon Receptor Signaling	1.85E00	4.29E-02	ALDH1A2,ALDH1L1,ALDH1A1,ALDH6A1,RB1,ALDH1B1
VEGF Signaling	1.82E00	4.85E-02	KRAS,NRAS,HIF1A,ROCK1,ACTG2
Isoleucine Degradation I	1.8E00	1.43E-01	EHHADH,ECHS1
Agrin Interactions at Neuromuscular Junction	1.79E00	5.8E-02	KRAS,NRAS,ERBB4,ACTG2
Endothelin-1 Signaling	1.78E00	3.74E-02	KRAS,NRAS,ITPR2,GNA11,NOS1,PLCB4,PLB1
Glioma Invasiveness Signaling	1.77E00	5.71E-02	HMMR,KRAS,NRAS,RHOA
Chemokine Signaling	1.75E00	5.63E-02	KRAS,NRAS,PLCB4,RHOA
Serotonin Degradation	1.69E00	5.41E-02	ALDH1A2,ALDH1L1,ALDH1A1,ALDH1B1
Huntington's Disease Signaling	1.68E00	3.32E-02	HSPA2,HSPA1L,MTOR,GNA11,PLCB4,CLTC,NSF,ATP5B
Antiproliferative Role of Somatostatin Receptor 2	1.67E00	5.33E-02	KRAS,NRAS,NOS1,RAP1B
ERK/MAPK Signaling	1.65E00	3.52E-02	KRAS,NRAS,YWHAG,PPP1CA,RAP1B,PPP2R2B,RAP1A
Non-Small Cell Lung Cancer Signaling	1.64E00	5.19E-02	KRAS,NRAS,ITPR2,RB1
HGF Signaling	1.64E00	4.35E-02	KRAS,NRAS,MET,RAP1B,RAP1A
Thrombin Signaling	1.6E00	3.45E-02	KRAS,NRAS,ITPR2,GNA11,PLCB4,ROCK1,RHOA
Macropinocytosis Signaling	1.57E00	4.94E-02	KRAS,NRAS,MET,RHOA
β-alanine Degradation I	1.55E00	5E-01	ALDH6A1
Spermine Biosynthesis	1.55E00	5E-01	AMD1
Spermidine Biosynthesis I	1.55E00	5E-01	AMD1
Glutamate Biosynthesis II	1.55E00	5E-01	GLUD1
Glutamate Degradation X	1.55E00	5E-01	GLUD1
Role of Tissue Factor in Cancer	1.54E00	4.1E-02	KRAS,NRAS,MTOR,GNA11,P4HB
Leukocyte Extravasation Signaling	1.54E00	3.33E-02	ARHGAP35,RAP1B,ROCK1,FER,RAP1A,ACTG2,RHOA
Aldosterone Signaling in Epithelial Cells	1.52E00	3.61E-02	HSPA2,KRAS,HSPA1L,ITPR2,PLCB4,HSPD1
PEDF Signaling	1.51E00	4.76E-02	KRAS,NRAS,ROCK1,RHOA
Cancer Drug Resistance By Drug Efflux	1.5E00	6.12E-02	KRAS,NRAS,ABCC1
α-Adrenergic Signaling	1.47E00	4.6E-02	KRAS,NRAS,ITPR2,SLC8A1
IL-4 Signaling	1.47E00	4.6E-02	KRAS,NRAS,MTOR,INPPL1
Neuregulin Signaling	1.45E00	4.55E-02	KRAS,NRAS,MTOR,ERBB4
GNRH Signaling	1.45E00	3.88E-02	KRAS,NRAS,ITPR2,GNA11,PLCB4
Apoptosis Signaling	1.44E00	4.49E-02	KRAS,NRAS,ROCK1,LMNA
Semaphorin Signaling in Neurons	1.42E00	5.66E-02	MET,ROCK1,RHOA
Superpathway of Inositol Phosphate Compounds	1.41E00	3.12E-02	ERBB4,ATP1A1,PLCB4,PPP1CA,SACM1L,INPPL1,PPFIA3
Acute Myeloid Leukemia Signaling	1.41E00	4.4E-02	KRAS,NRAS,MTOR,KITLG
Diphthamide Biosynthesis	1.38E00	3.33E-01	EEF2
Methionine Salvage II (Mammalian)	1.38E00	3.33E-01	MTR
Melanoma Signaling	1.38E00	5.45E-02	KRAS,NRAS,RB1
Hepatic Fibrosis / Hepatic Stellate Cell Activation	1.35E00	3.28E-02	MYH3,MYH7,MYH4,MET,COL5A1,MYH9
CREB Signaling in Neurons	1.34E00	3.26E-02	KRAS,NRAS,ITPR2,GNA11,PLCB4,GRIK3
Regulation of Cellular Mechanics by Calpain Protease	1.34E00	5.26E-02	KRAS,NRAS,RB1
B Cell Receptor Signaling	1.33E00	3.24E-02	KRAS,NRAS,MTOR,RAP1B,INPPL1,RAP1A
Bupropion Degradation	1.32E00	8E-02	CYP3A7,CYP4F8
Glycolysis I	1.32E00	8E-02	PGAM1,ALDOC
Gluconeogenesis I	1.32E00	8E-02	PGAM1,ALDOC
Cardiac Hypertrophy Signaling	1.31E00	2.98E-02	KRAS,NRAS,MTOR,GNA11,PLCB4,ROCK1,RHOA
Insulin Receptor Signaling	1.31E00	3.55E-02	KRAS,NRAS,MTOR,PPP1CA,INPPL1
ErbB Signaling	1.31E00	4.08E-02	KRAS,NRAS,MTOR,ERBB4
Hereditary Breast Cancer Signaling	1.3E00	3.52E-02	KRAS,NRAS,RB1,NPM1,CCNB1
Phospholipase C Signaling	1.3E00	2.95E-02	KRAS,NRAS,ITPR2,PLCB4,RAP1B,RAP1A,RHOA
CDK5 Signaling	1.29E00	4.04E-02	KRAS,NRAS,PPP1CA,PPP2R2B
Agranulocyte Adhesion and Diapedesis	1.29E00	3.17E-02	MYH3,MYH7,MYH4,C5,ACTG2,MYH9
Regulation of the Epithelial-Mesenchymal Transition Pathway	1.29E00	3.17E-02	ESRP2,KRAS,NRAS,HIF1A,MET,RHOA
Ovarian Cancer Signaling	1.28E00	3.47E-02	KRAS,NRAS,MTOR,RB1,LHCGR
Acetone Degradation I (to Methylglyoxal)	1.26E00	7.41E-02	CYP3A7,CYP4F8
Pentose Phosphate Pathway (Oxidative Branch)	1.26E00	2.5E-01	PGD
2-ketoglutarate Dehydrogenase Complex	1.26E00	2.5E-01	DLST
PRPP Biosynthesis I	1.26E00	2.5E-01	PRPS2
Methylmalonyl Pathway	1.26E00	2.5E-01	PCCA
Fatty Acid β-oxidation III (Unsaturated, Odd Number)	1.26E00	2.5E-01	EHHADH
3-phosphoinositide Degradation	1.26E00	3.42E-02	ATP1A1,PPP1CA,SACM1L,INPPL1,PPFIA3
NRF2-mediated Oxidative Stress Response	1.26E00	3.11E-02	KRAS,NRAS,FMO1,ABCC1,VCP,ACTG2
Virus Entry via Endocytic Pathways	1.26E00	3.92E-02	KRAS,NRAS,CLTC,ACTG2
UVA-Induced MAPK Signaling	1.26E00	3.92E-02	KRAS,NRAS,MTOR,PLCB4
D-myo-inositol-5-phosphate Metabolism	1.25E00	3.4E-02	ATP1A1,PLCB4,PPP1CA,SACM1L,PPFIA3
CNTF Signaling	1.23E00	4.76E-02	KRAS,NRAS,MTOR
ERK5 Signaling	1.23E00	4.76E-02	KRAS,NRAS,YWHAG
IL-8 Signaling	1.22E00	3.05E-02	KRAS,NRAS,MTOR,ROCK1,ANGPT1,RHOA
PXR/RXR Activation	1.2E00	4.62E-02	ABCB11,CYP3A7,ALDH1A1
Trehalose Degradation II (Trehalase)	1.17E00	2E-01	HK1
Serine Biosynthesis	1.17E00	2E-01	PHGDH
2-oxobutanoate Degradation I	1.17E00	2E-01	PCCA
Citrulline-Nitric Oxide Cycle	1.17E00	2E-01	NOS1
Lactose Degradation III	1.17E00	2E-01	GLB1L3
Tyrosine Degradation I	1.17E00	2E-01	FAH
Protein Ubiquitination Pathway	1.16E00	2.75E-02	HSPA2,HSPA1L,HSPD1,PSMB3,UBE2D1,UBE2D3,UBE2D2
Glioma Signaling	1.16E00	3.64E-02	KRAS,NRAS,MTOR,RB1
Superpathway of Methionine Degradation	1.16E00	6.45E-02	MTR,PCCA
Corticotropin Releasing Hormone Signaling	1.15E00	3.6E-02	ITPR2,NOS1,RAP1B,RAP1A
Telomerase Signaling	1.15E00	3.6E-02	KRAS,NRAS,PPP2R2B,RB1
Paxillin Signaling	1.13E00	3.54E-02	ARF1,KRAS,NRAS,ACTG2
Nitric Oxide Signaling in the Cardiovascular System	1.13E00	3.54E-02	ATP2A3,ITPR2,ATP2A1,ATP2A2
Gαq Signaling	1.12E00	3.12E-02	ITPR2,GNA11,PLCB4,ROCK1,RHOA
Myc Mediated Apoptosis Signaling	1.12E00	4.29E-02	KRAS,NRAS,YWHAG
HIF1α Signaling	1.1E00	3.48E-02	KRAS,NRAS,NOS1,HIF1A
Role of MAPK Signaling in the Pathogenesis of Influenza	1.09E00	4.17E-02	KRAS,NRAS,PLB1
ErbB4 Signaling	1.09E00	4.17E-02	KRAS,NRAS,ERBB4
GPCR-Mediated Integration of Enteroendocrine Signaling Exemplified by an L Cell	1.09E00	4.17E-02	ITPR2,GNA11,PLCB4
Arginine Biosynthesis IV	1.09E00	1.67E-01	GLUD1
Glycogen Biosynthesis II (from UDP-D-Glucose)	1.09E00	1.67E-01	GYG1
Rapoport-Luebering Glycolytic Shunt	1.09E00	1.67E-01	PGAM1
Oncostatin M Signaling	1.09E00	5.88E-02	KRAS,NRAS
Retinoate Biosynthesis I	1.09E00	5.88E-02	ALDH1A2,ALDH1A1
Molecular Mechanisms of Cancer	1.09E00	2.41E-02	KRAS,NRAS,GNA11,PLCB4,HIF1A,RAP1B,RB1,RAP1A,RHOA
Rac Signaling	1.08E00	3.42E-02	KRAS,NRAS,RHOA,NCKAP1
Ephrin B Signaling	1.08E00	4.11E-02	GNA11,ROCK1,RHOA
Cell Cycle Regulation by BTG Family Proteins	1.06E00	5.71E-02	PPP2R2B,RB1
Acute Phase Response Signaling	1.05E00	2.96E-02	MBL2,KRAS,NRAS,MTOR,C5
fMLP Signaling in Neutrophils	1.04E00	3.31E-02	KRAS,NRAS,ITPR2,PLCB4
GDNF Family Ligand-Receptor Interactions	1.04E00	3.95E-02	KRAS,NRAS,ITPR2
phagosome formation	1.03E00	3.28E-02	MBL2,PLCB4,INPPL1,RHOA
Angiopoietin Signaling	1.03E00	3.9E-02	KRAS,NRAS,ANGPT1
Superpathway of Serine and Glycine Biosynthesis I	1.03E00	1.43E-01	PHGDH
Phosphatidylcholine Biosynthesis I	1.03E00	1.43E-01	PCYT1A
Complement System	1.02E00	5.41E-02	MBL2,C5
Cyclins and Cell Cycle Regulation	1.01E00	3.85E-02	PPP2R2B,RB1,CCNB1
RhoGDI Signaling	1.01E00	2.89E-02	GNA11,ARHGAP35,ROCK1,ACTG2,RHOA
Sperm Motility	1E00	3.2E-02	ITPR2,PLCB4,CACNA1G,PLB1
Estrogen Biosynthesis	9.84E-01	5.13E-02	CYP3A7,CYP4F8
PI3K Signaling in B Lymphocytes	9.74E-01	3.12E-02	KRAS,NRAS,ITPR2,PLCB4
Thyroid Cancer Signaling	9.66E-01	5E-02	KRAS,NRAS
D-myo-inositol (1,4,5,6)-Tetrakisphosphate Biosynthesis	9.65E-01	3.1E-02	ATP1A1,PPP1CA,SACM1L,PPFIA3
D-myo-inositol (3,4,5,6)-tetrakisphosphate Biosynthesis	9.65E-01	3.1E-02	ATP1A1,PPP1CA,SACM1L,PPFIA3
Gα12/13 Signaling	9.56E-01	3.08E-02	KRAS,NRAS,ROCK1,RHOA
JAK/Stat Signaling	9.53E-01	3.61E-02	KRAS,NRAS,MTOR
Role of NFAT in Regulation of the Immune Response	9.36E-01	2.73E-02	KRAS,NRAS,ITPR2,GNA11,PLCB4
UVC-Induced MAPK Signaling	9.31E-01	4.76E-02	KRAS,NRAS
FLT3 Signaling in Hematopoietic Progenitor Cells	9.31E-01	3.53E-02	KRAS,NRAS,MTOR
GPCR-Mediated Nutrient Sensing in Enteroendocrine Cells	9.31E-01	3.53E-02	ITPR2,GNA11,PLCB4
3-phosphoinositide Biosynthesis	9.29E-01	2.72E-02	ERBB4,ATP1A1,PPP1CA,SACM1L,PPFIA3
Assembly of RNA Polymerase I Complex	9.23E-01	1.11E-01	TAF1A
Sucrose Degradation V (Mammalian)	9.23E-01	1.11E-01	ALDOC
Leucine Degradation I	9.23E-01	1.11E-01	ACADM
Ketolysis	9.23E-01	1.11E-01	OXCT1
GDP-glucose Biosynthesis	9.23E-01	1.11E-01	HK1
Folate Transformations I	9.23E-01	1.11E-01	MTR
HIPPO signaling	9.19E-01	3.49E-02	YWHAG,PPP1CA,PPP2R2B
Role of p14/p19ARF in Tumor Suppression	9.14E-01	4.65E-02	RB1,NPM1
Bladder Cancer Signaling	9.09E-01	3.45E-02	KRAS,NRAS,RB1
G Beta Gamma Signaling	8.98E-01	3.41E-02	KRAS,NRAS,GNA11
VEGF Family Ligand-Receptor Interactions	8.98E-01	3.41E-02	KRAS,NRAS,NRP2
Glucose and Glucose-1-phosphate Degradation	8.8E-01	1E-01	HK1
Pentose Phosphate Pathway	8.8E-01	1E-01	PGD
PDGF Signaling	8.77E-01	3.33E-02	KRAS,NRAS,INPPL1
Role of NFAT in Cardiac Hypertrophy	8.73E-01	2.6E-02	KRAS,NRAS,ITPR2,PLCB4,SLC8A1
Production of Nitric Oxide and Reactive Oxygen Species in Macrophages	8.66E-01	2.59E-02	PPP1CA,RAP1B,PPP2R2B,RAP1A,RHOA
Regulation of Actin-based Motility by Rho	8.66E-01	3.3E-02	ROCK1,ACTG2,RHOA
Death Receptor Signaling	8.56E-01	3.26E-02	ROCK1,LMNA,ACTG2
Ceramide Signaling	8.46E-01	3.23E-02	KRAS,NRAS,PPP2R2B
UDP-N-acetyl-D-galactosamine Biosynthesis II	8.42E-01	9.09E-02	HK1
Melanocyte Development and Pigmentation Signaling	8.27E-01	3.16E-02	KRAS,NRAS,KITLG
Cell Cycle: G2/M DNA Damage Checkpoint Regulation	8.22E-01	4.08E-02	YWHAG,CCNB1
Hematopoiesis from Multipotent Stem Cells	8.07E-01	8.33E-02	KITLG
Glutaryl-CoA Degradation	8.07E-01	8.33E-02	EHHADH
Choline Biosynthesis III	7.75E-01	7.69E-02	PCYT1A
Oleate Biosynthesis II (Animals)	7.75E-01	7.69E-02	ALDH6A1
FcγRIIB Signaling in B Lymphocytes	7.69E-01	3.77E-02	KRAS,NRAS
Nicotine Degradation III	7.56E-01	3.7E-02	CYP3A7,CYP4F8
Superpathway of Citrulline Metabolism	7.46E-01	7.14E-02	NOS1
Leukotriene Biosynthesis	7.46E-01	7.14E-02	ALOX5
Chronic Myeloid Leukemia Signaling	7.45E-01	2.88E-02	KRAS,NRAS,RB1
G-Protein Coupled Receptor Signaling	7.44E-01	2.22E-02	KRAS,NRAS,GNA11,PLCB4,LHCGR,RAP1A
Hepatic Cholestasis	7.33E-01	2.52E-02	ABCB11,FABP6,SLC10A2,ABCC1
IGF-1 Signaling	7.29E-01	2.83E-02	KRAS,NRAS,YWHAG
Telomere Extension by Telomerase	7.19E-01	6.67E-02	HNRNPA1
nNOS Signaling in Skeletal Muscle Cells	7.19E-01	6.67E-02	NOS1
RAN Signaling	6.94E-01	6.25E-02	KPNA5
Ephrin A Signaling	6.87E-01	3.33E-02	ROCK1,RHOA
Melatonin Degradation I	6.65E-01	3.23E-02	CYP3A7,CYP4F8
Phospholipases	6.65E-01	3.23E-02	PLCB4,PLB1
PCP pathway	6.55E-01	3.17E-02	ROCK1,RHOA
D-myo-inositol (1,4,5)-trisphosphate Degradation	6.48E-01	5.56E-02	INPPL1
Endometrial Cancer Signaling	6.45E-01	3.12E-02	KRAS,NRAS
IL-2 Signaling	6.45E-01	3.12E-02	KRAS,NRAS
Thrombopoietin Signaling	6.35E-01	3.08E-02	KRAS,NRAS
Fc Epsilon RI Signaling	6.31E-01	2.52E-02	KRAS,NRAS,INPPL1
PTEN Signaling	6.31E-01	2.52E-02	KRAS,NRAS,INPPL1
GADD45 Signaling	6.28E-01	5.26E-02	CCNB1
DNA damage-induced 14-3-3σ Signaling	6.28E-01	5.26E-02	CCNB1
Renin-Angiotensin Signaling	6.24E-01	2.5E-02	KRAS,NRAS,ITPR2
Gαi Signaling	6.24E-01	2.5E-02	KRAS,NRAS,RAP1A
PPARα/RXRα Activation	6.19E-01	2.25E-02	KRAS,NRAS,GNA11,PLCB4
Superpathway of Melatonin Degradation	6.16E-01	2.99E-02	CYP3A7,CYP4F8
Eicosanoid Signaling	6.16E-01	2.99E-02	PLB1,ALOX5
Natural Killer Cell Signaling	6.11E-01	2.46E-02	KRAS,NRAS,INPPL1
Cardiomyocyte Differentiation via BMP Receptors	6.09E-01	5E-02	MYH7
Granzyme A Signaling	6.09E-01	5E-02	H1F0
1D-myo-inositol Hexakisphosphate Biosynthesis II (Mammalian)	6.09E-01	5E-02	INPPL1
D-myo-inositol (1,3,4)-trisphosphate Biosynthesis	6.09E-01	5E-02	INPPL1
EGF Signaling	6.07E-01	2.94E-02	ITPR2,MTOR
ErbB2-ErbB3 Signaling	5.98E-01	2.9E-02	KRAS,NRAS
Tryptophan Degradation III (Eukaryotic)	5.9E-01	4.76E-02	EHHADH
FXR/RXR Activation	5.85E-01	2.38E-02	ABCB11,FABP6,SLC10A2
Caveolar-mediated Endocytosis Signaling	5.8E-01	2.82E-02	COPG1,ACTG2
Role of JAK1 and JAK3 in γc Cytokine Signaling	5.8E-01	2.82E-02	KRAS,NRAS
Signaling by Rho Family GTPases	5.74E-01	2.02E-02	GNA11,SEPT7,ROCK1,ACTG2,RHOA
Polyamine Regulation in Colon Cancer	5.73E-01	4.55E-02	KRAS
Role of Macrophages, Fibroblasts and Endothelial Cells in Rheumatoid Arthritis	5.72E-01	1.94E-02	KRAS,NRAS,PLCB4,C5,ROCK1,RHOA
STAT3 Pathway	5.63E-01	2.74E-02	KRAS,NRAS
GM-CSF Signaling	5.63E-01	2.74E-02	KRAS,NRAS
AMPK Signaling	5.62E-01	2.12E-02	MTOR,PFKFB4,PPP2R2B,EEF2
P2Y Purigenic Receptor Signaling Pathway	5.48E-01	2.27E-02	KRAS,NRAS,PLCB4
HMGB1 Signaling	5.42E-01	2.26E-02	KRAS,NRAS,RHOA
Estrogen-mediated S-phase Entry	5.41E-01	4.17E-02	RB1
IL-15 Signaling	5.39E-01	2.63E-02	KRAS,NRAS
Neurotrophin/TRK Signaling	5.39E-01	2.63E-02	KRAS,NRAS
BMP signaling pathway	5.39E-01	2.63E-02	KRAS,NRAS
Estrogen-Dependent Breast Cancer Signaling	5.32E-01	2.6E-02	KRAS,NRAS
Dopamine Receptor Signaling	5.32E-01	2.6E-02	PPP1CA,PPP2R2B
Superpathway of D-myo-inositol (1,4,5)-trisphosphate Metabolism	5.26E-01	4E-02	INPPL1
Clathrin-mediated Endocytosis Signaling	5.24E-01	2.03E-02	SH3KBP1,CLTC,MET,ACTG2
Role of Pattern Recognition Receptors in Recognition of Bacteria and Viruses	5.2E-01	2.19E-02	MBL2,OAS3,C5
Erythropoietin Signaling	5.17E-01	2.53E-02	KRAS,NRAS
Regulation of IL-2 Expression in Activated and Anergic T Lymphocytes	5.17E-01	2.53E-02	KRAS,NRAS
Antiproliferative Role of TOB in T Cell Signaling	5.12E-01	3.85E-02	RB1
D-myo-inositol (1,4,5)-Trisphosphate Biosynthesis	4.98E-01	3.7E-02	PLCB4
IL-3 Signaling	4.88E-01	2.41E-02	KRAS,NRAS
Prolactin Signaling	4.88E-01	2.41E-02	KRAS,NRAS
Small Cell Lung Cancer Signaling	4.81E-01	2.38E-02	NOS1,RB1
IL-17 Signaling	4.75E-01	2.35E-02	KRAS,NRAS
LPS-stimulated MAPK Signaling	4.68E-01	2.33E-02	KRAS,NRAS
NF-κB Activation by Viruses	4.68E-01	2.33E-02	KRAS,NRAS
TGF-β Signaling	4.61E-01	2.3E-02	KRAS,NRAS
Sonic Hedgehog Signaling	4.61E-01	3.33E-02	CCNB1
HER-2 Signaling in Breast Cancer	4.55E-01	2.27E-02	KRAS,NRAS
Relaxin Signaling	4.54E-01	2E-02	GNA11,RAP1B,RAP1A
G Protein Signaling Mediated by Tubby	4.39E-01	3.12E-02	PLCB4
Reelin Signaling in Neurons	4.31E-01	2.17E-02	NDEL1,DAB1
eNOS Signaling	4.31E-01	1.94E-02	HSPA2,HSPA1L,ITPR2
PPAR Signaling	4.25E-01	2.15E-02	KRAS,NRAS
Glucocorticoid Receptor Signaling	4.24E-01	1.74E-02	AR,HSPA2,KRAS,HSPA1L,NRAS
Systemic Lupus Erythematosus Signaling	4.11E-01	1.78E-02	KRAS,NRAS,MTOR,C5
autophagy	3.99E-01	2.78E-02	MTOR
CTLA4 Signaling in Cytotoxic T Lymphocytes	3.92E-01	2.02E-02	CLTC,PPP2R2B
PAK Signaling	3.82E-01	1.98E-02	KRAS,NRAS
Antioxidant Action of Vitamin C	3.72E-01	1.94E-02	PLCB4,PLB1
Tec Kinase Signaling	3.69E-01	1.76E-02	GNA11,ACTG2,RHOA
SAPK/JNK Signaling	3.67E-01	1.92E-02	KRAS,NRAS
Mouse Embryonic Stem Cell Pluripotency	3.57E-01	1.89E-02	KRAS,NRAS
Mechanisms of Viral Exit from Host Cells	3.57E-01	2.44E-02	ACTG2
Gαs Signaling	3.43E-01	1.83E-02	LHCGR,RAP1A
T Cell Receptor Signaling	3.43E-01	1.83E-02	KRAS,NRAS
Amyotrophic Lateral Sclerosis Signaling	3.34E-01	1.8E-02	NOS1,GRIK3
p53 Signaling	3.34E-01	1.8E-02	HIF1A,RB1
Androgen Signaling	3.34E-01	1.8E-02	AR,GNA11
Triacylglycerol Biosynthesis	3.34E-01	2.27E-02	PPP2R2D
Neuropathic Pain Signaling In Dorsal Horn Neurons	3.22E-01	1.75E-02	ITPR2,PLCB4
Role of Oct4 in Mammalian Embryonic Stem Cell Pluripotency	3.2E-01	2.17E-02	RB1
Hematopoiesis from Pluripotent Stem Cells	3.14E-01	2.13E-02	KITLG
nNOS Signaling in Neurons	3.14E-01	2.13E-02	NOS1
Pancreatic Adenocarcinoma Signaling	3.05E-01	1.69E-02	KRAS,RB1
Role of NANOG in Mammalian Embryonic Stem Cell Pluripotency	2.9E-01	1.64E-02	KRAS,NRAS
Sphingosine-1-phosphate Signaling	2.9E-01	1.64E-02	PLCB4,RHOA
Atherosclerosis Signaling	2.72E-01	1.57E-02	PLB1,ALOX5
IL-6 Signaling	2.72E-01	1.57E-02	KRAS,NRAS
Estrogen Receptor Signaling	2.69E-01	1.56E-02	KRAS,NRAS
Role of CHK Proteins in Cell Cycle Checkpoint Control	2.67E-01	1.82E-02	PPP2R2B
PKCθ Signaling in T Lymphocytes	2.62E-01	1.54E-02	KRAS,NRAS
Wnt/Ca+ pathway	2.57E-01	1.75E-02	PLCB4
Glutamate Receptor Signaling	2.57E-01	1.75E-02	GRIK3
ATM Signaling	2.47E-01	1.69E-02	CCNB1
MSP-RON Signaling Pathway	2.47E-01	1.69E-02	ACTG2
Induction of Apoptosis by HIV1	2.42E-01	1.67E-02	SLC25A5
Activation of IRF by Cytosolic Pattern Recognition Receptors	2.33E-01	1.61E-02	ADAR
Cell Cycle: G1/S Checkpoint Regulation	2.25E-01	1.56E-02	RB1
UVB-Induced MAPK Signaling	2.17E-01	1.52E-02	MTOR
GABA Receptor Signaling	2.13E-01	1.49E-02	NSF
Melatonin Signaling	1.98E-01	1.41E-02	PLCB4

## Sheet: unique postNL pathways
Ingenuity Canonical Pathways	-log(p-value)	Ratio	Molecules
Remodeling of Epithelial Adherens Junctions	3.92E00	8.82E-02	TUBB2B,ACTA2,ACTA1,DNM1,DNM3,APC
Gap Junction Signaling	3.88E00	5.36E-02	CSNK1A1,EGF,Gucy2d,ITPR3,GUCY2D,TUBB2B,ACTA2,ACTA1,ADCY10
Glycerol-3-phosphate Shuttle	3.12E00	5E-01	GPD1,GPD2
FAK Signaling	3.04E00	6.06E-02	EGF,ARHGEF6,CAPN6,ACTA2,ACTA1,PAK3
Calcium Signaling	3.01E00	4.49E-02	ITPR3,CASQ2,RYR1,CHRNA4,ACTA2,CAMKK1,CAMKK2,ACTA1
Synaptic Long Term Depression	2.85E00	4.79E-02	Gucy2d,GNA13,ITPR3,RYR1,GUCY2D,GRID2,PPP2R2C
Epithelial Adherens Junction Signaling	2.85E00	4.79E-02	EGF,PARD3,TUBB2B,ACTA2,ACTA1,MAGI2,APC
Glycerol Degradation I	2.73E00	3.33E-01	GPD1,GPD2
Clathrin-mediated Endocytosis Signaling	2.73E00	4.06E-02	EGF,S100A8,APOD,ACTA2,ACTA1,DNM1,DNM3,RAB4B
Signaling by Rho Family GTPases	2.68E00	3.64E-02	VIM,ARHGEF6,LIMK2,GNA13,PARD3,DES,ACTA2,ACTA1,PAK3
Tight Junction Signaling	2.52E00	4.19E-02	MARK2,MPDZ,ACTA2,JAM3,PPP2R2C,ACTA1,MAGI2
Cdc42 Signaling	2.52E00	4.19E-02	ARHGEF6,LIMK2,PARD3,EXOC3,APC,PAK3,EXOC6
GNRH Signaling	2.45E00	4.65E-02	EGF,ITPR3,DNM1,DNM3,ADCY10,PAK3
Cellular Effects of Sildenafil (Viagra)	2.44E00	4.62E-02	ITPR3,GUCY2D,ACTA2,ACTA1,PDE2A,ADCY10
Actin Cytoskeleton Signaling	2.34E00	3.51E-02	EGF,ARHGEF6,LIMK2,GNA13,ACTA2,ACTA1,APC,PAK3
Pyridoxal 5'-phosphate Salvage Pathway	2.22E00	6.25E-02	CSNK1A1,LIMK2,HIPK1,PAK3
GABA Receptor Signaling	2.15E00	5.97E-02	ALDH9A1,DNM1,ADCY10,GPHN
Relaxin Signaling	2.14E00	4E-02	RXFP1,Gucy2d,GNA13,GUCY2D,PDE2A,ADCY10
Agrin Interactions at Neuromuscular Junction	2.11E00	5.8E-02	ARHGEF6,ACTA2,ACTA1,PAK3
Ethanol Degradation II	2.08E00	8.11E-02	ALDH9A1,ADH1C,ALDH3A1
Breast Cancer Regulation by Stathmin1	2.07E00	3.45E-02	ARHGEF6,LIMK2,GNA13,ITPR3,TUBB2B,PPP2R2C,ADCY10
Corticotropin Releasing Hormone Signaling	2.06E00	4.5E-02	Gucy2d,ITPR3,GUCY2D,SMO,ADCY10
Role of IL-17A in Psoriasis	2.04E00	1.54E-01	S100A8,S100A9
Guanosine Nucleotides Degradation III	2.04E00	1.54E-01	PNP,NT5C3B
Serotonin Degradation	2E00	5.41E-02	ALDH9A1,ADH1C,ALDH3A1,UGT1A6
Noradrenaline and Adrenaline Degradation	1.98E00	7.5E-02	ALDH9A1,ADH1C,ALDH3A1
Dopamine-DARPP32 Feedback in cAMP Signaling	1.98E00	3.7E-02	CSNK1A1,ITPR3,CAMKK1,PPP2R2C,CAMKK2,ADCY10
Molecular Mechanisms of Cancer	1.98E00	2.67E-02	RASGRF1,BRCA1,FANCD2,ARHGEF6,GNA13,SMO,NF1,ADCY10,APC,PAK3
Urate Biosynthesis/Inosine 5'-phosphate Degradation	1.97E00	1.43E-01	PNP,NT5C3B
Role of Wnt/GSK-3β Signaling in the Pathogenesis of Influenza	1.96E00	5.26E-02	CSNK1A1,SMO,NCOA2,APC
Xanthine and Xanthosine Salvage	1.95E00	1E00	PNP
Sorbitol Degradation I	1.95E00	1E00	SORD
Gustation Pathway	1.9E00	4.1E-02	ITPR3,P2RX5,SCNN1A,PDE2A,ADCY10
Axonal Guidance Signaling	1.87E00	2.46E-02	UNC5C,EGF,ARHGEF6,LIMK2,GNA13,MME,SMO,TUBB2B,SLIT3,SRGAP2,PAK3
RhoGDI Signaling	1.85E00	3.47E-02	ARHGEF6,LIMK2,GNA13,ACTA2,ACTA1,PAK3
Adenosine Nucleotides Degradation II	1.81E00	1.18E-01	PNP,NT5C3B
Sertoli Cell-Sertoli Cell Junction Signaling	1.8E00	3.37E-02	TUBB2B,ACTA2,JAM3,ACTA1,MAGI2,ADCY10
Xenobiotic Metabolism Signaling	1.78E00	2.8E-02	FMO5,ALDH9A1,ARNT,PPP2R2C,ALDH3A1,UGT1A6,NR1I2,CHST15
Histamine Degradation	1.72E00	1.05E-01	ALDH9A1,ALDH3A1
Amyloid Processing	1.7E00	5.88E-02	CSNK1A1,CAPN6,MARK1
Purine Nucleotides Degradation II (Aerobic)	1.67E00	1E-01	PNP,NT5C3B
Salvage Pathways of Pyrimidine Ribonucleotides	1.67E00	4.3E-02	CSNK1A1,LIMK2,HIPK1,PAK3
Guanine and Guanosine Salvage I	1.65E00	5E-01	PNP
L-cysteine Degradation III	1.65E00	5E-01	GOT1
Adenine and Adenosine Salvage I	1.65E00	5E-01	PNP
Oxidative Ethanol Degradation III	1.63E00	9.52E-02	ALDH9A1,ALDH3A1
Fatty Acid α-oxidation	1.6E00	9.09E-02	ALDH9A1,ALDH3A1
Putrescine Degradation III	1.56E00	8.7E-02	ALDH9A1,ALDH3A1
VEGF Signaling	1.53E00	3.88E-02	EIF2S1,ARNT,ACTA2,ACTA1
Tryptophan Degradation X (Mammalian, via Tryptamine)	1.49E00	8E-02	ALDH9A1,ALDH3A1
Glycolysis I	1.49E00	8E-02	ENO2,GAPDHS
Gluconeogenesis I	1.49E00	8E-02	ENO2,GAPDHS
Ethanol Degradation IV	1.49E00	8E-02	ALDH9A1,ALDH3A1
L-carnitine Biosynthesis	1.47E00	3.33E-01	ALDH9A1
Methionine Salvage II (Mammalian)	1.47E00	3.33E-01	BHMT2
Biotin-carboxyl Carrier Protein Assembly	1.47E00	3.33E-01	ACACA
Glutamate Degradation II	1.47E00	3.33E-01	GOT1
Tyrosine Biosynthesis IV	1.47E00	3.33E-01	PAH
Aspartate Biosynthesis	1.47E00	3.33E-01	GOT1
Protein Kinase A Signaling	1.47E00	2.31E-02	GNA13,ITPR3,PYGL,RYR1,SMO,PTPRC,PDE2A,PTPRS,ADCY10
Glioblastoma Multiforme Signaling	1.46E00	3.14E-02	EGF,ITPR3,SMO,NF1,APC
Paxillin Signaling	1.4E00	3.54E-02	ARHGEF6,ACTA2,ACTA1,PAK3
LPS/IL-1 Mediated Inhibition of RXR Function	1.39E00	2.71E-02	FMO5,ALDH9A1,FABP3,ALDH3A1,NR1I2,CHST15
Wnt/β-catenin Signaling	1.36E00	2.96E-02	CSNK1A1,MARK2,SMO,PPP2R2C,APC
Arsenate Detoxification I (Glutaredoxin)	1.35E00	2.5E-01	PNP
2-ketoglutarate Dehydrogenase Complex	1.35E00	2.5E-01	DHTKD1
Geranylgeranyldiphosphate Biosynthesis	1.35E00	2.5E-01	FDPS
L-cysteine Degradation I	1.35E00	2.5E-01	GOT1
Phenylalanine Degradation I (Aerobic)	1.35E00	2.5E-01	PAH
Caveolar-mediated Endocytosis Signaling	1.33E00	4.23E-02	EGF,ACTA2,ACTA1
Germ Cell-Sertoli Cell Junction Signaling	1.33E00	2.89E-02	LIMK2,TUBB2B,ACTA2,ACTA1,PAK3
Superpathway of Methionine Degradation	1.32E00	6.45E-02	BHMT2,GOT1
GPCR-Mediated Integration of Enteroendocrine Signaling Exemplified by an L Cell	1.32E00	4.17E-02	ITPR3,CCKAR,ADCY10
RhoA Signaling	1.3E00	3.28E-02	LIMK2,GNA13,ACTA2,ACTA1
Protein Citrullination	1.26E00	2E-01	PADI3
Eumelanin Biosynthesis	1.26E00	2E-01	DDT
Lysine Degradation II	1.26E00	2E-01	AADAT
Lysine Degradation V	1.26E00	2E-01	AADAT
Trans, trans-farnesyl Diphosphate Biosynthesis	1.26E00	2E-01	FDPS
Citrulline-Nitric Oxide Cycle	1.26E00	2E-01	ASS1
Huntington's Disease Signaling	1.25E00	2.49E-02	EGF,CAPN6,CACNA1B,DNM1,DCTN1,DNM3
CREB Signaling in Neurons	1.23E00	2.72E-02	GRIK5,GNA13,ITPR3,GRID2,ADCY10
VDR/RXR Activation	1.23E00	3.85E-02	CASR,NCOA2,IGFBP6
Dopamine Degradation	1.23E00	5.71E-02	ALDH9A1,ALDH3A1
Arginine Biosynthesis IV	1.18E00	1.67E-01	ASS1
Urea Cycle	1.18E00	1.67E-01	ASS1
Molybdenum Cofactor Biosynthesis	1.18E00	1.67E-01	GPHN
Netrin Signaling	1.14E00	5.13E-02	UNC5C,RYR1
GPCR-Mediated Nutrient Sensing in Enteroendocrine Cells	1.14E00	3.53E-02	ITPR3,CASR,ADCY10
ILK Signaling	1.14E00	2.55E-02	VIM,ARHGEF6,ACTA2,PPP2R2C,ACTA1
HIPPO signaling	1.13E00	3.49E-02	PARD3,PPP2R2C,AJUBA
Aryl Hydrocarbon Receptor Signaling	1.13E00	2.86E-02	ALDH9A1,ARNT,ALDH3A1,NCOA2
α-Adrenergic Signaling	1.12E00	3.45E-02	ITPR3,PYGL,ADCY10
Adenine and Adenosine Salvage III	1.12E00	1.43E-01	PNP
Aspartate Degradation II	1.12E00	1.43E-01	GOT1
Mechanisms of Viral Exit from Host Cells	1.11E00	4.88E-02	ACTA2,ACTA1
Ovarian Cancer Signaling	1.09E00	2.78E-02	EGF,BRCA1,SMO,APC
Thrombin Signaling	1.09E00	2.46E-02	EGF,ARHGEF6,GNA13,ITPR3,ADCY10
Regulation of Actin-based Motility by Rho	1.07E00	3.3E-02	ACTA2,ACTA1,PAK3
Death Receptor Signaling	1.06E00	3.26E-02	ZC3HAV1,ACTA2,ACTA1
Purine Ribonucleosides Degradation to Ribose-1-phosphate	1.06E00	1.25E-01	PNP
Assembly of RNA Polymerase I Complex	1.01E00	1.11E-01	POLR1B
TNFR1 Signaling	9.74E-01	4.08E-02	MADD,PAK3
PAK Signaling	9.71E-01	2.97E-02	ARHGEF6,LIMK2,PAK3
Glycine Betaine Degradation	9.68E-01	1E-01	BHMT2
Virus Entry via Endocytic Pathways	9.61E-01	2.94E-02	ACTA2,ACTA1,DNM1
Glycogen Degradation II	9.29E-01	9.09E-02	PYGL
Dolichyl-diphosphooligosaccharide Biosynthesis	9.29E-01	9.09E-02	ALG6
Mineralocorticoid Biosynthesis	9.29E-01	9.09E-02	HSD3B2
CXCR4 Signaling	9.28E-01	2.42E-02	GNA13,ITPR3,ADCY10,PAK3
Semaphorin Signaling in Neurons	9.17E-01	3.77E-02	LIMK2,PAK3
Phototransduction Pathway	9.17E-01	3.77E-02	GUCY2D,RGS9
Tec Kinase Signaling	8.94E-01	2.35E-02	GNA13,ACTA2,ACTA1,PAK3
Glucocorticoid Biosynthesis	8.94E-01	8.33E-02	HSD3B2
Role of CHK Proteins in Cell Cycle Checkpoint Control	8.91E-01	3.64E-02	BRCA1,PPP2R2C
Amyotrophic Lateral Sclerosis Signaling	8.81E-01	2.7E-02	GRIK5,CAPN6,GRID2
Ephrin Receptor Signaling	8.68E-01	2.3E-02	EGF,LIMK2,GNA13,PAK3
Regulation of Cellular Mechanics by Calpain Protease	8.66E-01	3.51E-02	EGF,CAPN6
Glutamate Receptor Signaling	8.66E-01	3.51E-02	GRIK5,GRID2
Nitric Oxide Signaling in the Cardiovascular System	8.64E-01	2.65E-02	ITPR3,GUCY2D,PDE2A
Glycogen Degradation III	8.61E-01	7.69E-02	PYGL
PPARα/RXRα Activation	8.42E-01	2.25E-02	GHR,GPD1,ADCY10,GPD2
ATM Signaling	8.42E-01	3.39E-02	BRCA1,FANCD2
MSP-RON Signaling Pathway	8.42E-01	3.39E-02	ACTA2,ACTA1
Rac Signaling	8.32E-01	2.56E-02	LIMK2,PARD3,PAK3
DNA Double-Strand Break Repair by Homologous Recombination	8.32E-01	7.14E-02	BRCA1
Androgen Biosynthesis	8.32E-01	7.14E-02	HSD3B2
Superpathway of Citrulline Metabolism	8.32E-01	7.14E-02	ASS1
Phenylalanine Degradation IV (Mammalian, via Side Chain)	8.32E-01	7.14E-02	GOT1
Renin-Angiotensin Signaling	8.09E-01	2.5E-02	ITPR3,ADCY10,PAK3
nNOS Signaling in Skeletal Muscle Cells	8.04E-01	6.67E-02	RYR1
LXR/RXR Activation	8.02E-01	2.48E-02	S100A8,APOD,ACACA
ERK5 Signaling	7.97E-01	3.17E-02	EGF,GNA13
Nicotine Degradation II	7.97E-01	3.17E-02	FMO5,UGT1A6
PCP pathway	7.97E-01	3.17E-02	CTHRC1,SMO
Endothelin-1 Signaling	7.88E-01	2.14E-02	GNA13,ITPR3,GUCY2D,ADCY10
Protein Ubiquitination Pathway	7.85E-01	1.96E-02	PSMB1,USP19,BRCA1,PSMC2,PSMB2
Methylglyoxal Degradation III	7.78E-01	6.25E-02	Akr1b7
Parkinson's Signaling	7.78E-01	6.25E-02	PARK7
AMPK Signaling	7.77E-01	2.12E-02	CHRNA4,PPP2R2C,CAMKK2,ACACA
Agranulocyte Adhesion and Diapedesis	7.77E-01	2.12E-02	SELL,ACTA2,JAM3,ACTA1
Sperm Motility	7.72E-01	2.4E-02	ITPR3,PDE2A,ADCY10
Superpathway of Geranylgeranyldiphosphate Biosynthesis I (via Mevalonate)	7.54E-01	5.88E-02	FDPS
PI3K Signaling in B Lymphocytes	7.51E-01	2.34E-02	BCL10,ITPR3,PTPRC
EGF Signaling	7.45E-01	2.94E-02	EGF,ITPR3
CD28 Signaling in T Helper Cells	7.45E-01	2.33E-02	BCL10,ITPR3,PTPRC
D-myo-inositol (1,4,5,6)-Tetrakisphosphate Biosynthesis	7.45E-01	2.33E-02	WBP11,PPP4C,PTPRC
D-myo-inositol (3,4,5,6)-tetrakisphosphate Biosynthesis	7.45E-01	2.33E-02	WBP11,PPP4C,PTPRC
CCR3 Signaling in Eosinophils	7.38E-01	2.31E-02	LIMK2,ITPR3,PAK3
GADD45 Signaling	7.11E-01	5.26E-02	BRCA1
DNA damage-induced 14-3-3σ Signaling	7.11E-01	5.26E-02	BRCA1
Basal Cell Carcinoma Signaling	7.07E-01	2.78E-02	SMO,APC
Cardiac β-adrenergic Signaling	7.05E-01	2.22E-02	PPP2R2C,PDE2A,ADCY10
Antiproliferative Role of Somatostatin Receptor 2	6.81E-01	2.67E-02	Gucy2d,GUCY2D
Endoplasmic Reticulum Stress Pathway	6.72E-01	4.76E-02	EIF2S1
Non-Small Cell Lung Cancer Signaling	6.64E-01	2.6E-02	EGF,ITPR3
Dopamine Receptor Signaling	6.64E-01	2.6E-02	PPP2R2C,ADCY10
Role of BRCA1 in DNA Damage Response	6.56E-01	2.56E-02	BRCA1,FANCD2
Polyamine Regulation in Colon Cancer	6.54E-01	4.55E-02	APC
Role of Lipids/Lipid Rafts in the Pathogenesis of Influenza	6.54E-01	4.55E-02	FDPS
3-phosphoinositide Degradation	6.39E-01	2.05E-02	WBP11,PPP4C,PTPRC
TCA Cycle II (Eukaryotic)	6.37E-01	4.35E-02	DHTKD1
D-myo-inositol-5-phosphate Metabolism	6.34E-01	2.04E-02	WBP11,PPP4C,PTPRC
Renal Cell Carcinoma Signaling	6.32E-01	2.47E-02	ARNT,PAK3
Integrin Signaling	6.26E-01	1.83E-02	CAPN6,ACTA2,ACTA1,PAK3
NAD Salvage Pathway II	5.91E-01	3.85E-02	NT5C3B
eNOS Signaling	5.91E-01	1.94E-02	ITPR3,CHRNA4,ADCY10
Regulation of eIF4 and p70S6K Signaling	5.81E-01	1.91E-02	EIF2S1,PPP2R2C,EIF3B
Neuregulin Signaling	5.8E-01	2.27E-02	EGF,DCN
G Beta Gamma Signaling	5.8E-01	2.27E-02	ARHGEF6,GNA13
HER-2 Signaling in Breast Cancer	5.8E-01	2.27E-02	EGF,PARD3
Crosstalk between Dendritic Cells and Natural Killer Cells	5.73E-01	2.25E-02	ACTA2,ACTA1
Superpathway of Cholesterol Biosynthesis	5.64E-01	3.57E-02	FDPS
IL-1 Signaling	5.6E-01	2.2E-02	GNA13,ADCY10
Factors Promoting Cardiogenesis in Vertebrates	5.53E-01	2.17E-02	SMO,APC
Phospholipase C Signaling	5.51E-01	1.69E-02	ARHGEF6,GNA13,ITPR3,ADCY10
Fcγ Receptor-mediated Phagocytosis in Macrophages and Monocytes	5.47E-01	2.15E-02	ACTA2,ACTA1
Sonic Hedgehog Signaling	5.38E-01	3.33E-02	SMO
Aldosterone Signaling in Epithelial Cells	5.37E-01	1.81E-02	ITPR3,SCNN1A,NR3C2
TR/RXR Activation	5.16E-01	2.04E-02	ACACA,NCOA2
ErbB Signaling	5.16E-01	2.04E-02	EGF,PAK3
Colorectal Cancer Metastasis Signaling	5.13E-01	1.62E-02	EGF,SMO,ADCY10,APC
CDK5 Signaling	5.1E-01	2.02E-02	PPP2R2C,ADCY10
Circadian Rhythm Signaling	5.04E-01	3.03E-02	PER2
B Cell Development	5.04E-01	3.03E-02	PTPRC
Cholecystokinin/Gastrin-mediated Signaling	4.99E-01	1.98E-02	GNA13,ITPR3
Oncostatin M Signaling	4.93E-01	2.94E-02	PLAU
Role of JAK2 in Hormone-like Cytokine Signaling	4.93E-01	2.94E-02	GHR
Retinoate Biosynthesis I	4.93E-01	2.94E-02	ADH1C
Coagulation System	4.83E-01	2.86E-02	PLAU
Cell Cycle Regulation by BTG Family Proteins	4.83E-01	2.86E-02	PPP2R2C
NF-κB Signaling	4.77E-01	1.67E-02	EGF,BCL10,GHR
Mouse Embryonic Stem Cell Pluripotency	4.71E-01	1.89E-02	SMO,APC
Hepatic Fibrosis / Hepatic Stellate Cell Activation	4.65E-01	1.64E-02	EGF,COL11A1,ACTA2
Role of NFAT in Regulation of the Immune Response	4.65E-01	1.64E-02	CSNK1A1,GNA13,ITPR3
tRNA Splicing	4.63E-01	2.7E-02	PDE2A
Complement System	4.63E-01	2.7E-02	C1QBP
3-phosphoinositide Biosynthesis	4.61E-01	1.63E-02	WBP11,PPP4C,PTPRC
Gαs Signaling	4.56E-01	1.83E-02	RYR1,ADCY10
T Cell Receptor Signaling	4.56E-01	1.83E-02	BCL10,PTPRC
Androgen Signaling	4.46E-01	1.8E-02	GNA13,NCOA2
Telomerase Signaling	4.46E-01	1.8E-02	EGF,PPP2R2C
tRNA Charging	4.45E-01	2.56E-02	AARS
Regulation of the Epithelial-Mesenchymal Transition Pathway	4.42E-01	1.59E-02	EGF,SMO,APC
Role of PKR in Interferon Induction and Antiviral Response	4.36E-01	2.5E-02	EIF2S1
Neuroprotective Role of THOP1 in Alzheimer's Disease	4.36E-01	2.5E-02	MME
Thyroid Hormone Metabolism II (via Conjugation and/or Degradation)	4.36E-01	2.5E-02	UGT1A6
Role of NFAT in Cardiac Hypertrophy	4.31E-01	1.56E-02	CSNK1A1,ITPR3,ADCY10
Production of Nitric Oxide and Reactive Oxygen Species in Macrophages	4.27E-01	1.55E-02	S100A8,APOD,PPP2R2C
IL-8 Signaling	4.13E-01	1.52E-02	EGF,LIMK2,GNA13
Serotonin Receptor Signaling	4.12E-01	2.33E-02	ADCY10
PTEN Signaling	4.08E-01	1.68E-02	GHR,MAGI2
iCOS-iCOSL Signaling in T Helper Cells	4.04E-01	1.67E-02	ITPR3,PTPRC
Role of NANOG in Mammalian Embryonic Stem Cell Pluripotency	3.95E-01	1.64E-02	SMO,APC
Sphingosine-1-phosphate Signaling	3.95E-01	1.64E-02	GNA13,ADCY10
Role of Tissue Factor in Cancer	3.95E-01	1.64E-02	LIMK2,GNA13
Role of Oct4 in Mammalian Embryonic Stem Cell Pluripotency	3.89E-01	2.17E-02	BRCA1
Dermatan Sulfate Biosynthesis (Late Stages)	3.89E-01	2.17E-02	CHST15
PI3K/AKT Signaling	3.87E-01	1.61E-02	GDF15,PPP2R2C
nNOS Signaling in Neurons	3.82E-01	2.13E-02	CAPN6
FXR/RXR Activation	3.78E-01	1.59E-02	APOD,NR1I2
Primary Immunodeficiency Signaling	3.75E-01	2.08E-02	PTPRC
Atherosclerosis Signaling	3.74E-01	1.57E-02	S100A8,APOD
Leukocyte Extravasation Signaling	3.71E-01	1.43E-02	ACTA2,JAM3,ACTA1
Chondroitin Sulfate Biosynthesis (Late Stages)	3.69E-01	2.04E-02	CHST15
Cell Cycle: G2/M DNA Damage Checkpoint Regulation	3.69E-01	2.04E-02	BRCA1
14-3-3-mediated Signaling	3.63E-01	1.54E-02	VIM,TUBB2B
Adipogenesis pathway	3.47E-01	1.49E-02	PER2,SMO
Nicotine Degradation III	3.38E-01	1.85E-02	UGT1A6
Superpathway of Inositol Phosphate Compounds	3.31E-01	1.34E-02	WBP11,PPP4C,PTPRC
Wnt/Ca+ pathway	3.21E-01	1.75E-02	SMO
Hereditary Breast Cancer Signaling	3.19E-01	1.41E-02	BRCA1,FANCD2
Human Embryonic Stem Cell Pluripotency	3.16E-01	1.4E-02	SMO,APC
Chondroitin Sulfate Biosynthesis	3.15E-01	1.72E-02	CHST15
Role of Osteoblasts, Osteoclasts and Chondrocytes in Rheumatoid Arthritis	3.1E-01	1.29E-02	CSNK1A1,SMO,APC
IL-12 Signaling and Production in Macrophages	3.06E-01	1.37E-02	S100A8,APOD
Dermatan Sulfate Biosynthesis	3.05E-01	1.67E-02	CHST15
Retinoic acid Mediated Apoptosis Signaling	3E-01	1.64E-02	ZC3HAV1
Melatonin Degradation I	2.95E-01	1.61E-02	UGT1A6
Calcium-induced T Lymphocyte Apoptosis	2.86E-01	1.56E-02	ITPR3
PXR/RXR Activation	2.81E-01	1.54E-02	NR1I2
Hypoxia Signaling in the Cardiovascular System	2.81E-01	1.54E-02	ARNT
Mitotic Roles of Polo-Like Kinase	2.77E-01	1.52E-02	PPP2R2C
Heparan Sulfate Biosynthesis (Late Stages)	2.72E-01	1.49E-02	CHST15
Superpathway of Melatonin Degradation	2.72E-01	1.49E-02	UGT1A6
Hepatic Cholestasis	2.68E-01	1.26E-02	ADCY10,NR1I2
Glioma Invasiveness Signaling	2.6E-01	1.43E-02	PLAU
Chemokine Signaling	2.56E-01	1.41E-02	LIMK2
Ephrin B Signaling	2.48E-01	1.37E-02	GNA13
STAT3 Pathway	2.48E-01	1.37E-02	GHR
Heparan Sulfate Biosynthesis	2.4E-01	1.33E-02	CHST15
Mitochondrial Dysfunction	2.37E-01	1.17E-02	PARK7,GPD2
GDNF Family Ligand-Receptor Interactions	2.37E-01	1.32E-02	ITPR3
Angiopoietin Signaling	2.33E-01	1.3E-02	PAK3
Cyclins and Cell Cycle Regulation	2.3E-01	1.28E-02	PPP2R2C
Regulation of IL-2 Expression in Activated and Anergic T Lymphocytes	2.26E-01	1.27E-02	BCL10
Growth Hormone Signaling	2.2E-01	1.23E-02	GHR
Macropinocytosis Signaling	2.2E-01	1.23E-02	EGF
Leptin Signaling in Obesity	2.07E-01	1.18E-02	ADCY10
Bladder Cancer Signaling	2.01E-01	1.15E-02	EGF
IL-4 Signaling	2.01E-01	1.15E-02	NR3C2

## Sheet: TMTheat map pathways analysis
Biochemical Canonical Pathways (-log(p-value)>1.5	-log(p-value)>1.5	Downregulated (postnodal/prenodal)	No change (postnodal/prenodal)	Upregulated (postnodal/prenodal)	Molecules				Biochemical canonical pathways																		Acute phase response pathway																					Coagulation pathway
Glycolysis I	17.6	1/25 (4%)	0/25 (0%)	13/25 (52%)	PGK1,ENO3,PKM,ENO2,PGAM2,Tpi1 (includes others),PFKM,ENO1,GPI,PGAM1,ALDOA,GAPDH,FBP1,ALDOC
LXR/RXR Activation	17.1	20/121 (17%)	0/121 (0%)	4/121 (3%)	KNG1,APOE,TTR,APOM,C3,APOA4,APOB,APOH,IL1RL1,APOF,APOC4,APOA2,AMBP,APOA5,FDFT1,PON1,LYZ,APOA1,LCAT,SERPINA1,CLU,AGT,RBP4,APOD
Gluconeogenesis I	15.8	1/25 (4%)	0/25 (0%)	12/25 (48%)	PGK1,ENO1,GPI,PGAM1,ENO3,ENO2,ALDOA,FBP1,GAPDH,PGAM2,MDH2,MDH1,ALDOC
FXR/RXR Activation	15.6	19/126 (15%)	0/126 (0%)	4/126 (3%)	KNG1,APOE,TTR,APOM,SDC1,C3,APOA4,APOB,APOH,APOF,APOC4,APOA2,AMBP,FETUB,PON1,APOA1,LCAT,FBP1,SERPINA1,CLU,AGT,RBP4,APOD
Acute Phase Response Signaling	13.7	19/169 (11%)	0/169 (0%)	5/169 (3%)	ECSIT,ITIH3,SERPING1,TTR,C4BPB,C3,FN1,APOH,APOA2,C1S,MAP3K1,AMBP,SERPINA3,CP,FGG,F2,SERPIND1,PLG,APOA1,C4BPA,APCS,SERPINA1,AGT,RBP4
Coagulation System	13.4	12/35 (34%)	0/35 (0%)	1/35 (3%)	KNG1,PLG,F10,F12,F9,PROS1,PROC,F13A1,SERPINA1,F7,FGG,F2,SERPIND1
Complement System	11.6	7/37 (19%)	0/37 (0%)	5/37 (14%)	CFD,SERPING1,C3,MASP2,C4BPB,C4BPA,C1S,CFI,C8B,C1QC,C1QA,C1QB
Intrinsic Prothrombin Activation Pathway	11.6	9/29 (31%)	0/29 (0%)	2/29 (7%)	KNG1,COL1A2,COL1A1,F10,F12,F9,PROS1,PROC,F13A1,FGG,F2
Atherosclerosis Signaling	10.4	14/127 (11%)	0/127 (0%)	4/127 (3%)	APOE,VCAM1,APOM,APOA4,APOB,APOF,APOC4,APOA2,COL1A2,PON1,COL1A1,LYZ,APOA1,LCAT,SERPINA1,CLU,APOD,RBP4
Extrinsic Prothrombin Activation Pathway	9.73	8/16 (50%)	0/16 (0%)	0/16 (0%)	F10,F12,PROS1,PROC,F13A1,F7,FGG,F2
Clathrin-mediated Endocytosis Signaling	8.06	16/197 (8%)	0/197 (0%)	3/197 (2%)	APOE,APOM,APOA4,APOB,APOF,ACTB,APOC4,APOA2,CLTC,F2,HSPA8,PON1,LYZ,APOA1,SERPINA1,ACTG1,CLU,APOD,RBP4
Neuroprotective Role of THOP1 in Alzheimer's Disease	6.12	7/40 (18%)	0/40 (0%)	1/40 (3%)	KNG1,PLG,YWHAE,PRKACA,SERPINA3,AGT,APP,PRKAR1A
IL-12 Signaling and Production in Macrophages	6.07	12/146 (8%)	0/146 (0%)	2/146 (1%)	APOE,APOM,APOA4,APOB,APOF,APOC4,APOA2,PON1,LYZ,APOA1,SERPINA1,CLU,APOD,RBP4
Production of Nitric Oxide and Reactive Oxygen Species in Macrophages	5.99	13/193 (7%)	0/193 (0%)	3/193 (2%)	APOE,APOM,APOA4,APOB,APOF,APOC4,APOA2,MAP3K1,PON1,LYZ,APOA1,CAT,SERPINA1,CLU,APOD,RBP4
LPS/IL-1 Mediated Inhibition of RXR Function	5.85	7/222 (3%)	0/222 (0%)	10/222 (5%)	ECSIT,APOE,SLC27A2,GSTM5,IL1RL1,CHST7,APOC4,MAP3K1,GSTT2/GSTT2B,GSTM2,CAT,XPO1,FABP1,GSTA1,FABP5,FABP3,ALDH5A1
Aspartate Degradation II	5.36	0/7 (0%)	0/7 (0%)	4/7 (57%)	GOT1,MDH1,MDH2,GOT2
IGF-1 Signaling	5.22	7/106 (7%)	0/106 (0%)	4/106 (4%)	YWHAQ,IGFBP6,YWHAG,NOV,YWHAE,YWHAH,YWHAB,YWHAZ,PRKACA,IGFBP2,PRKAR1A
Unfolded protein response	5.09	7/54 (13%)	0/54 (0%)	1/54 (2%)	HSPA8,CALR,P4HB,HSP90B1,HSPA9,VCP,HSPA5,HSPA2
NRF2-mediated Oxidative Stress Response	4.65	7/193 (4%)	0/193 (0%)	7/193 (4%)	GSTT2/GSTT2B,AKR1A1,GSTM2,GSTM5,STIP1,ACTB,VCP,CAT,MAP3K1,GSTA1,TXN,SOD1,ACTG1,CBR1
Protein Kinase A Signaling	4.61	11/392 (3%)	0/392 (0%)	10/392 (3%)	YWHAG,GNAS,YWHAH,YWHAE,TNNI2,YWHAB,PDIA3,MYLPF,MYLK2,MAP3K1,YWHAZ,PTPRF,MYL1,YWHAQ,PTPRC,PLCB4,Hist1h1e,PYGM,PRKACA,MYL3,PRKAR1A
Protein Ubiquitination Pathway	4.45	12/255 (5%)	0/255 (0%)	4/255 (2%)	PSMA6,PSMB10,HSPA9,PSMA1,HSPA5,HSPA2,HSPA8,USO1,PSMB7,HSP90B1,HSP90AB1,PSMA5,HSPE1,HSP90AA1,UBA1,PSMA2
Actin Cytoskeleton Signaling	4.45	8/228 (4%)	0/228 (0%)	7/228 (3%)	KNG1,FN1,PFN1,CFL1,ACTB,MYLPF,MYLK2,GSN,MYL1,F2,ACTN4,VCL,TMSB10/TMSB4X,ACTG1,MYL3
PPARα/RXRα Activation	4.39	9/178 (5%)	0/178 (0%)	4/178 (2%)	PLCB4,HSP90B1,GNAS,GPD1,APOA1,HSP90AB1,PDIA3,IL1RL1,APOA2,PRKACA,HSP90AA1,GOT2,PRKAR1A
Glucocorticoid Receptor Signaling	4.38	14/287 (5%)	0/287 (0%)	3/287 (1%)	VCAM1,YWHAH,ACTB,HSPA9,MAP3K1,TAT,HSPA5,HSPA2,FGG,PTGES3,HSPA8,HSP90B1,HSP90AB1,ANXA1,PRKACA,HSP90AA1,AGT
Glutathione Redox Reactions I	4.3	3/22 (14%)	0/22 (0%)	2/22 (9%)	GSTT2/GSTT2B,GPX3,GSTM2,GSTA1,PRDX6
Rapoport-Luebering Glycolytic Shunt	3.88	2/6 (33%)	0/6 (0%)	1/6 (17%)	MINPP1,PGAM1,PGAM2
eNOS Signaling	3.7	9/155 (6%)	0/155 (0%)	2/155 (1%)	KNG1,HSPA8,HSP90B1,GNAS,HSP90AB1,HSPA9,PRKACA,HSP90AA1,HSPA5,HSPA2,PRKAR1A
Cellular Effects of Sildenafil (Viagra)	3.69	5/130 (4%)	0/130 (0%)	5/130 (4%)	PLCB4,GNAS,PDIA3,MYLPF,ACTB,PRKACA,ACTG1,MYL1,MYL3,PRKAR1A
p70S6K Signaling	3.66	9/131 (7%)	0/131 (0%)	1/131 (1%)	YWHAQ,PLCB4,YWHAG,YWHAE,YWHAH,PDIA3,YWHAB,YWHAZ,F2,AGT
Cell Cycle: G2/M DNA Damage Checkpoint Regulation	3.48	6/49 (12%)	0/49 (0%)	0/49 (0%)	YWHAQ,YWHAG,YWHAE,YWHAH,YWHAB,YWHAZ
Aryl Hydrocarbon Receptor Signaling	3.43	7/140 (5%)	0/140 (0%)	3/140 (2%)	GSTT2/GSTT2B,CTSD,HSP90B1,GSTM2,GSTM5,HSP90AB1,HSP90AA1,GSTA1,ALDH5A1,PTGES3
Myc Mediated Apoptosis Signaling	3.42	6/70 (9%)	0/70 (0%)	1/70 (1%)	YWHAQ,YWHAG,YWHAE,YWHAH,YWHAB,YWHAZ,CYCS
Sucrose Degradation V (Mammalian)	3.27	0/9 (0%)	0/9 (0%)	3/9 (33%)	ALDOA,Tpi1 (includes others),ALDOC																						Mechanistic networks
PI3K/AKT Signaling	3.19	9/124 (7%)	0/124 (0%)	0/124 (0%)	YWHAQ,HSP90B1,YWHAG,YWHAE,YWHAH,HSP90AB1,YWHAB,YWHAZ,HSP90AA1
14-3-3-mediated Signaling	3.05	8/130 (6%)	0/130 (0%)	1/130 (1%)	YWHAQ,PLCB4,YWHAG,YWHAE,YWHAH,PDIA3,YWHAB,YWHAZ,VIM
Agranulocyte Adhesion and Diapedesis	2.97	8/189 (4%)	0/189 (0%)	3/189 (2%)	SELL,Glycam1,VCAM1,FN1,ACTB,MMP2,SDC4,MMP12,ACTG1,MYL1,MYL3
Glutamate Degradation II	2.97	0/3 (0%)	0/3 (0%)	2/3 (67%)	GOT1,GOT2
Aspartate Biosynthesis	2.97	0/3 (0%)	0/3 (0%)	2/3 (67%)	GOT1,GOT2
ERK5 Signaling	2.89	6/63 (10%)	0/63 (0%)	0/63 (0%)	YWHAQ,YWHAG,YWHAE,YWHAH,YWHAB,YWHAZ
Aldosterone Signaling in Epithelial Cells	2.86	7/166 (4%)	0/166 (0%)	3/166 (2%)	HSPA8,PLCB4,HSP90B1,HSP90AB1,PDIA3,HSPE1,HSPA9,HSP90AA1,HSPA5,HSPA2
ILK Signaling	2.84	7/196 (4%)	0/196 (0%)	4/196 (2%)	CDH1,FN1,CFL1,ACTB,VIM,VCL,ACTN4,TMSB10/TMSB4X,ACTG1,MYL1,MYL3
Gap Junction Signaling	2.82	6/168 (4%)	0/168 (0%)	4/168 (2%)	PLCB4,GNAS,NOV,PDIA3,Gucy2d,ACTB,SGSM3,PRKACA,ACTG1,PRKAR1A
Regulation of Actin-based Motility by Rho	2.74	2/91 (2%)	0/91 (0%)	5/91 (5%)	PFN1,CFL1,MYLPF,ACTB,GSN,MYL1,MYL3
L-cysteine Degradation I	2.67	0/4 (0%)	0/4 (0%)	2/4 (50%)	GOT1,GOT2
Glutathione-mediated Detoxification	2.67	1/29 (3%)	0/29 (0%)	3/29 (10%)	GSTT2/GSTT2B,GSTM2,GSTM5,GSTA1
Phenylalanine Degradation IV (Mammalian, via Side Chain)	2.67	0/14 (0%)	0/14 (0%)	3/14 (21%)	SLC27A2,GOT1,GOT2
RhoA Signaling	2.62	2/122 (2%)	0/122 (0%)	6/122 (5%)	PFN1,CFL1,MYLPF,ACTB,MYLK2,ACTG1,MYL1,MYL3
GPCR-Mediated Integration of Enteroendocrine Signaling Exemplified by an L Cell	2.59	4/72 (6%)	0/72 (0%)	2/72 (3%)	PLCB4,GNAS,GAL,PDIA3,PRKACA,PRKAR1A
Glutaryl-CoA Degradation	2.57	2/15 (13%)	0/15 (0%)	1/15 (7%)	PARK7,CA1,HSD17B4
Hepatic Fibrosis / Hepatic Stellate Cell Activation	2.55	5/183 (3%)	0/183 (0%)	5/183 (3%)	COL5A1,COL1A2,COL1A1,VCAM1,FN1,IL1RL1,MMP2,MYL1,MYL3,AGT
Superpathway of Methionine Degradation	2.51	0/32 (0%)	0/32 (0%)	4/32 (13%)	DLD,GOT1,CTH,GOT2
Creatine-phosphate Biosynthesis	2.45	1/5 (20%)	0/5 (0%)	1/5 (20%)	CKB,CKM
Tight Junction Signaling	2.31	6/167 (4%)	0/167 (0%)	3/167 (2%)	ACTB,VAPA,PRKACA,VCL,GOSR2,ACTG1,MYL1,MYL3,PRKAR1A
Pyruvate Fermentation to Lactate	2.28	0/6 (0%)	0/6 (0%)	2/6 (33%)	Ldha/RGD1562690,LDHB
HIPPO signaling	2.21	6/86 (7%)	0/86 (0%)	0/86 (0%)	YWHAQ,YWHAG,YWHAE,YWHAH,YWHAB,YWHAZ
Germ Cell-Sertoli Cell Junction Signaling	2.21	8/173 (5%)	0/173 (0%)	1/173 (1%)	CDH1,CFL1,ACTB,MAP3K1,VCL,JUP,ACTN4,GSN,ACTG1
RhoGDI Signaling	2.21	5/173 (3%)	0/173 (0%)	4/173 (2%)	CDH1,GNAS,CFL1,MYLPF,ACTB,CDH17,ACTG1,MYL1,MYL3
Phagosome Maturation	2.18	6/144 (4%)	0/144 (0%)	2/144 (1%)	CTSD,CALR,PRDX5,CTSC,GOSR2,ATP6AP1,PRDX6,PRDX2
Huntington's Disease Signaling	2.16	8/241 (3%)	0/241 (0%)	3/241 (1%)	HSPA8,CTSD,PLCB4,GLS,HSPA9,CLTC,CAPN2,CYCS,HSPA5,GOSR2,HSPA2
Epithelial Adherens Junction Signaling	2.15	6/146 (4%)	0/146 (0%)	2/146 (1%)	CDH1,ACTB,VCL,JUP,ACTN4,ACTG1,MYL1,MYL3
Endoplasmic Reticulum Stress Pathway	2.15	3/21 (14%)	0/21 (0%)	0/21 (0%)	CALR,HSP90B1,HSPA5
Sertoli Cell-Sertoli Cell Junction Signaling	2.13	8/178 (4%)	0/178 (0%)	1/178 (1%)	CDH1,ACTB,MAP3K1,PRKACA,VCL,JUP,ACTN4,ACTG1,PRKAR1A
TCA Cycle II (Eukaryotic)	2.03	0/23 (0%)	0/23 (0%)	3/23 (13%)	DLD,MDH1,MDH2
Superoxide Radicals Degradation	2.02	0/8 (0%)	0/8 (0%)	2/8 (25%)	CAT,SOD1
Xenobiotic Metabolism Signaling	2.02	7/287 (2%)	0/287 (0%)	5/287 (2%)	GSTT2/GSTT2B,HSP90B1,GSTM2,GSTM5,HSP90AB1,CHST7,CAT,MAP3K1,HSP90AA1,GSTA1,ALDH5A1,PTGES3
Remodeling of Epithelial Adherens Junctions	2.01	5/68 (7%)	0/68 (0%)	0/68 (0%)	CDH1,ACTB,VCL,ACTN4,ACTG1
Sperm Motility	1.99	5/125 (4%)	0/125 (0%)	2/125 (2%)	PLCB4,GNAS,LCAT,PDIA3,PRKACA,CATSPER2,PRKAR1A
Tryptophan Degradation III (Eukaryotic)	1.98	2/24 (8%)	0/24 (0%)	1/24 (4%)	PARK7,CA1,HSD17B4
AMPK Signaling	1.97	5/189 (3%)	0/189 (0%)	4/189 (2%)	AK1,GNAS,CKM,ACTB,PRKACA,CFTR,PFKFB2,PFKM,PRKAR1A
Gα12/13 Signaling	1.9	4/130 (3%)	0/130 (0%)	3/130 (2%)	CDH1,MYLPF,MAP3K1,CDH17,MYL1,MYL3,F2
Lipid Antigen Presentation by CD1	1.89	3/26 (12%)	0/26 (0%)	0/26 (0%)	CALR,PDIA3,PSAP
Glucose and Glucose-1-phosphate Degradation	1.83	0/10 (0%)	0/10 (0%)	2/10 (20%)	PGM1,RGN
Amyloid Processing	1.79	3/51 (6%)	0/51 (0%)	1/51 (2%)	PRKACA,CAPN2,APP,PRKAR1A
L-cysteine Degradation II	1.72	0/1 (0%)	0/1 (0%)	1/1 (100%)	CTH
4-hydroxybenzoate Biosynthesis	1.72	0/1 (0%)	0/1 (0%)	1/1 (100%)	TAT
4-hydroxyphenylpyruvate Biosynthesis	1.72	0/1 (0%)	0/1 (0%)	1/1 (100%)	TAT
Androgen Signaling	1.7	5/111 (5%)	0/111 (0%)	1/111 (1%)	CALR,GNAS,SHBG,PRKACA,HSP90AA1,PRKAR1A
Signaling by Rho Family GTPases	1.68	6/247 (2%)	0/247 (0%)	4/247 (2%)	CDH1,GNAS,CFL1,MYLPF,ACTB,CDH17,VIM,ACTG1,MYL1,MYL3
Glycogen Degradation II	1.67	0/12 (0%)	0/12 (0%)	2/12 (17%)	PYGM,PGM1
Calcium Signaling	1.67	3/178 (2%)	0/178 (0%)	5/178 (3%)	CALR,Tpm4,TNNI2,Tnnt3,PRKACA,MYL1,MYL3,PRKAR1A
Nitric Oxide Signaling in the Cardiovascular System	1.67	5/113 (4%)	0/113 (0%)	1/113 (1%)	KNG1,HSP90B1,HSP90AB1,PRKACA,HSP90AA1,PRKAR1A
HIF1α Signaling	1.63	4/115 (3%)	0/115 (0%)	2/115 (2%)	MAPK6,HSP90AA1,MMP2,MMP12,Ldha/RGD1562690,LDHB
GPCR-Mediated Nutrient Sensing in Enteroendocrine Cells	1.63	3/85 (4%)	0/85 (0%)	2/85 (2%)	PLCB4,GNAS,PDIA3,PRKACA,PRKAR1A
Leukotriene Biosynthesis	1.54	2/14 (14%)	0/14 (0%)	0/14 (0%)	LTA4H,GGT5
Glycogen Degradation III	1.54	0/14 (0%)	0/14 (0%)	2/14 (14%)	PYGM,PGM1
Role of Tissue Factor in Cancer	1.52	5/122 (4%)	0/122 (0%)	1/122 (1%)	F10,P4HB,CFL1,F7,FGG,F2
IL-1 Signaling	1.52	3/91 (3%)	0/91 (0%)	2/91 (2%)	ECSIT,GNAS,MAP3K1,PRKACA,PRKAR1A
Phospholipases	1.51	3/62 (5%)	0/62 (0%)	1/62 (2%)	PLCB4,LCAT,PDIA3,GPLD1

## Sheet: TMT heat map GO annotations
		Molecular functions and cellular locations of proteins quantified by TMT proteomics (shown in the TMT heat map Figure 1).
Expr Fold Change	ID	Symbol	Entrez Gene Name	Cellular location	Molecular funcrions
-1.965	PGCA_RAT	Acan	aggrecan	Extracellular Space	other
-1.642	ACTB_RAT	ACTB	actin beta	Cytoplasm	other
-1.642	ACTG_RAT	ACTG1	actin gamma 1	Cytoplasm	other
-1.607	ACTN4_RAT	ACTN4	actinin alpha 4	Cytoplasm	transcription regulator
3.111	ACYP2_RAT	ACYP2	acylphosphatase 2	Cytoplasm	enzyme
-2.961	ADH7_RAT	ADH7	alcohol dehydrogenase 7 (class IV), mu or sigma polypeptide	Cytoplasm	enzyme
-1.777	AGRIN_RAT	AGRN	agrin	Plasma Membrane	other
-1.183	ANGT_RAT	AGT	angiotensinogen	Extracellular Space	growth factor
4.08	KAD1_RAT	AK1	adenylate kinase 1	Cytoplasm	kinase
-3.601	AK1A1_RAT	AKR1A1	aldo-keto reductase family 1 member A1	Cytoplasm	enzyme
1.357	ALDR_RAT	AKR1B1	aldo-keto reductase family 1 member B	Cytoplasm	enzyme
-4.168	SSDH_RAT	ALDH5A1	aldehyde dehydrogenase 5 family member A1	Cytoplasm	enzyme
6.649	ALDOA_RAT	ALDOA	aldolase, fructose-bisphosphate A	Cytoplasm	enzyme
2.598	ALDOC_RAT	ALDOC	aldolase, fructose-bisphosphate C	Cytoplasm	enzyme
2	PPBI2_RAT	ALPI	alkaline phosphatase, intestinal	Plasma Membrane	phosphatase
-1.354	AMBP_RAT	AMBP	alpha-1-microglobulin/bikunin precursor	Extracellular Space	transporter
-4.658	AMHR2_RAT	AMHR2	anti-Mullerian hormone receptor type 2	Plasma Membrane	kinase
-4.951	AMPD3_RAT	AMPD3	adenosine monophosphate deaminase 3	Cytoplasm	enzyme
-1.255	AMYP_RAT	AMY2B	amylase, alpha 2B (pancreatic)	Extracellular Space	enzyme
-1.848	AN32A_RAT	Anp32a	acidic (leucine-rich) nuclear phosphoprotein 32 family, member A	Nucleus	other
1.665	ANXA1_RAT	ANXA1	annexin A1	Plasma Membrane	enzyme
-1.373	ANXA3_RAT	ANXA3	annexin A3	Cytoplasm	enzyme
-3.8	AOC1_RAT	AOC1	amine oxidase, copper containing 1	Extracellular Space	enzyme
-1.842	AOXD_RAT	Aox4	aldehyde oxidase 4	Other	enzyme
-1.875	SAMP_RAT	APCS	amyloid P component, serum	Extracellular Space	other
-3.856	APOA1_RAT	APOA1	apolipoprotein A1	Extracellular Space	transporter
-1.505	APOA2_RAT	APOA2	apolipoprotein A2	Extracellular Space	transporter
-3.817	APOA4_RAT	APOA4	apolipoprotein A4	Extracellular Space	transporter
-2.257	APOA5_RAT	APOA5	apolipoprotein A5	Extracellular Space	transporter
-3.083	APOB_RAT	APOB	apolipoprotein B	Extracellular Space	transporter
2.223	APOC1_RAT	Apoc1	apolipoprotein C1	Extracellular Space	other
-1.669	APOC3_RAT	Apoc3	apolipoprotein C-III	Extracellular Space	transporter
-1.559	APOC4_RAT	APOC4	apolipoprotein C4	Extracellular Space	transporter
-2.964	APOD_RAT	APOD	apolipoprotein D	Extracellular Space	transporter
-3.249	APOE_RAT	APOE	apolipoprotein E	Extracellular Space	transporter
-1.749	APOF_RAT	APOF	apolipoprotein F	Extracellular Space	transporter
1.341	APOH_RAT	APOH	apolipoprotein H	Extracellular Space	transporter
-3.604	APOM_RAT	APOM	apolipoprotein M	Plasma Membrane	transporter
-2.252	A4_RAT	APP	amyloid beta precursor protein	Plasma Membrane	other
-3.129	VAS1_RAT	ATP6AP1	ATPase H+ transporting accessory protein 1	Cytoplasm	transporter
-2.231	BAG5_RAT	BAG5	BCL2 associated athanogene 5	Cytoplasm	other
1.503	BASP1_RAT	Basp1	brain abundant, membrane attached signal protein 1	Cytoplasm	transcription regulator
-2.311	PGS1_RAT	BGN	biglycan	Extracellular Space	other
-1.581	BLMH_RAT	BLMH	bleomycin hydrolase	Cytoplasm	peptidase
-2.008	SARG_RAT	C1orf116	chromosome 1 open reading frame 116	Cytoplasm	other
1.495	C1QA_RAT	C1QA	complement C1q A chain	Extracellular Space	peptidase
1.365	C1QB_RAT	C1QB	complement C1q B chain	Extracellular Space	peptidase
1.408	C1QC_RAT	C1QC	complement C1q C chain	Extracellular Space	peptidase
-1.597	C1RL_RAT	C1RL	complement C1r subcomponent like	Extracellular Space	peptidase
-2.926	C1S_RAT	C1S	complement C1s	Extracellular Space	peptidase
-1.33	CO3_RAT	C3	complement C3	Extracellular Space	peptidase
-1.533	C4BPA_RAT	C4BPA	complement component 4 binding protein alpha	Extracellular Space	other
-1.712	C4BPB_RAT	C4BPB	complement component 4 binding protein beta	Extracellular Space	other
6.166	CD036_RAT	C4orf36	chromosome 4 open reading frame 36	Other	other
-2.334	CO5_RAT	C5	complement C5	Cytoplasm	other
-2.196	CO8B_RAT	C8B	complement C8 beta chain	Extracellular Space	other
-1.372	CAH1_RAT	CA1	carbonic anhydrase 1	Cytoplasm	enzyme
3.673	CAH2_RAT	CA2	carbonic anhydrase 2	Cytoplasm	enzyme
-3.848	CAPS1_RAT	CADPS	calcium dependent secretion activator	Plasma Membrane	other
1.429	CALD1_RAT	Cald1	caldesmon 1	Plasma Membrane	other
-3.427	CALR_RAT	CALR	calreticulin	Cytoplasm	transcription regulator
-2.44	CALU_RAT	CALU	calumenin	Cytoplasm	other
-1.405	CAPG_RAT	CAPG	capping actin protein, gelsolin like	Nucleus	other
-2.6	CAN2_RAT	CAPN2	calpain 2	Cytoplasm	peptidase
1.558	CATA_RAT	CAT	catalase	Cytoplasm	enzyme
-7.326	CTSR2_RAT	CATSPER2	cation channel sperm associated 2	Plasma Membrane	ion channel
-1.579	CBR1_RAT	CBR1	carbonyl reductase 1	Cytoplasm	enzyme
6.863	CCD22_RAT	CCDC22	coiled-coil domain containing 22	Cytoplasm	other
1.484	CD48_RAT	CD48	CD48 molecule	Plasma Membrane	other
-3.125	CADH1_RAT	CDH1	cadherin 1	Plasma Membrane	other
-3.48	CAD17_RAT	CDH17	cadherin 17	Plasma Membrane	transporter
1.414	CDV3_RAT	CDV3	CDV3 homolog	Cytoplasm	other
1.16	EST1C_RAT	Ces1c	carboxylesterase 1C	Extracellular Space	enzyme
-1.184	CFAD_RAT	CFD	complement factor D	Extracellular Space	peptidase
1.159	CFAI_RAT	CFI	complement factor I	Extracellular Space	peptidase
1.284	COF1_RAT	CFL1	cofilin 1	Nucleus	other
-1.627	CFTR_RAT	CFTR	cystic fibrosis transmembrane conductance regulator	Plasma Membrane	ion channel
-2.653	CGRE1_RAT	CGREF1	cell growth regulator with EF-hand domain 1	Extracellular Space	other
4.057	CHST7_RAT	CHST7	carbohydrate sulfotransferase 7	Cytoplasm	enzyme
-1.628	KCRB_RAT	CKB	creatine kinase B	Cytoplasm	kinase
6.598	KCRM_RAT	CKM	creatine kinase, M-type	Cytoplasm	kinase
-1.663	CLC11_RAT	CLEC11A	C-type lectin domain family 11 member A	Extracellular Space	growth factor
-1.43	CLIC1_RAT	CLIC1	chloride intracellular channel 1	Nucleus	ion channel
-2.22	CLH1_RAT	CLTC	clathrin heavy chain	Plasma Membrane	other
-1.324	CLUS_RAT	CLU	clusterin	Cytoplasm	other
-4.343	NEUA_RAT	CMAS	cytidine monophosphate N-acetylneuraminic acid synthetase	Nucleus	enzyme
2.457	CMBL_RAT	CMBL	carboxymethylenebutenolidase homolog	Cytoplasm	enzyme
2.435	CNBP_RAT	CNBP	CCHC-type zinc finger nucleic acid binding protein	Nucleus	transcription regulator
1.53	CNN1_RAT	CNN1	calponin 1	Cytoplasm	other
1.212	CO1A1_RAT	COL1A1	collagen type I alpha 1 chain	Extracellular Space	other
1.181	CO1A2_RAT	COL1A2	collagen type I alpha 2 chain	Extracellular Space	other
1.554	CO5A1_RAT	COL5A1	collagen type V alpha 1 chain	Extracellular Space	other
-2.689	COMP_RAT	COMP	cartilage oligomeric matrix protein	Extracellular Space	other
-1.389	COR1A_RAT	CORO1A	coronin 1A	Cytoplasm	other
1.731	COTL1_RAT	COTL1	coactosin like F-actin binding protein 1	Cytoplasm	other
-1.646	CERU_RAT	CP	ceruloplasmin	Extracellular Space	enzyme
-1.34	CBPN_RAT	CPN1	carboxypeptidase N subunit 1	Extracellular Space	peptidase
1.442	CRIP1_RAT	CRIP1	cysteine rich protein 1	Cytoplasm	other
1.488	CSAD_RAT	CSAD	cysteine sulfinic acid decarboxylase	Cytoplasm	enzyme
1.528	CSF1R_RAT	CSF1R	colony stimulating factor 1 receptor	Plasma Membrane	kinase
3.395	CSRP3_RAT	CSRP3	cysteine and glycine rich protein 3	Nucleus	other
1.37	CYTC_RAT	CST3	cystatin C	Extracellular Space	other
2.059	CGL_RAT	CTH	cystathionine gamma-lyase	Cytoplasm	enzyme
-1.43	CATC_RAT	CTSC	cathepsin C	Cytoplasm	peptidase
-1.548	CATD_RAT	CTSD	cathepsin D	Cytoplasm	peptidase
2.411	CYC_RAT	CYCS	cytochrome c, somatic	Cytoplasm	transporter
-5.58	CYHR1_RAT	CYHR1	cysteine and histidine rich 1	Nucleus	other
2.856	ACBP_RAT	DBI	diazepam binding inhibitor, acyl-CoA binding protein	Cytoplasm	other
-1.668	PCD16_RAT	DCHS1	dachsous cadherin-related 1	Plasma Membrane	other
7.315	DCR1C_RAT	DCLRE1C	DNA cross-link repair 1C	Nucleus	enzyme
-2.385	PGS2_RAT	DCN	decorin	Extracellular Space	other
1.394	DOPD_RAT	DDT	D-dopachrome tautomerase	Cytoplasm	enzyme
1.58	DLDH_RAT	DLD	dihydrolipoamide dehydrogenase	Cytoplasm	enzyme
-1.571	DMBT1_RAT	DMBT1	deleted in malignant brain tumors 1	Plasma Membrane	transmembrane receptor
2.77	DNMT1_RAT	DNMT1	DNA methyltransferase 1	Nucleus	enzyme
-2.429	DPCR1_RAT	DPCR1	diffuse panbronchiolitis critical region 1	Other	other
-1.667	DPP3_RAT	DPP3	dipeptidyl peptidase 3	Cytoplasm	peptidase
-1.535	DPP4_RAT	DPP4	dipeptidyl peptidase 4	Plasma Membrane	peptidase
1.375	ECM1_RAT	ECM1	extracellular matrix protein 1	Extracellular Space	transporter
2.685	ECSIT_RAT	ECSIT	ECSIT signalling integrator	Nucleus	transcription regulator
1.477	EF1A1_RAT	EEF1A1	eukaryotic translation elongation factor 1 alpha 1	Cytoplasm	translation regulator
4.463	EF1A2_RAT	EEF1A2	eukaryotic translation elongation factor 1 alpha 2	Cytoplasm	translation regulator
2.58	EHD2_RAT	EHD2	EH domain containing 2	Nucleus	other
-6.433	EIF3H_RAT	EIF3H	eukaryotic translation initiation factor 3 subunit H	Cytoplasm	other
1.615	ENOA_RAT	ENO1	enolase 1	Cytoplasm	enzyme
5.239	ENOG_RAT	ENO2	enolase 2	Cytoplasm	enzyme
9.373	ENOB_RAT	ENO3	enolase 3	Cytoplasm	enzyme
-1.509	ENPP1_RAT	ENPP1	ectonucleotide pyrophosphatase/phosphodiesterase 1	Plasma Membrane	enzyme
-1.325	ENPP2_RAT	ENPP2	ectonucleotide pyrophosphatase/phosphodiesterase 2	Plasma Membrane	enzyme
-2.846	EPCAM_RAT	EPCAM	epithelial cell adhesion molecule	Plasma Membrane	other
5.392	EPS8_RAT	EPS8	epidermal growth factor receptor pathway substrate 8	Plasma Membrane	peptidase
1.71	ESAM_RAT	ESAM	endothelial cell adhesion molecule	Plasma Membrane	other
-6.238	FA10_RAT	F10	coagulation factor X	Extracellular Space	peptidase
-1.626	FA12_RAT	F12	coagulation factor XII	Extracellular Space	peptidase
-2.289	F13A_RAT	F13A1	coagulation factor XIII A chain	Extracellular Space	enzyme
-2.478	THRB_RAT	F2	coagulation factor II, thrombin	Extracellular Space	peptidase
-1.866	FA7_RAT	F7	coagulation factor VII	Plasma Membrane	peptidase
-7.557	FA9_RAT	F9	coagulation factor IX	Extracellular Space	peptidase
1.934	FABPL_RAT	FABP1	fatty acid binding protein 1	Cytoplasm	transporter
3.302	FABPH_RAT	FABP3	fatty acid binding protein 3	Cytoplasm	transporter
1.685	FABP5_RAT	FABP5	fatty acid binding protein 5	Cytoplasm	transporter
-1.4	FAM3C_RAT	FAM3C	family with sequence similarity 3 member C	Extracellular Space	cytokine
-1.379	FBLN5_RAT	FBLN5	fibulin 5	Extracellular Space	other
1.693	F16P1_RAT	FBP1	fructose-bisphosphatase 1	Cytoplasm	phosphatase
1.705	FCN1_RAT	Fcna	ficolin A	Extracellular Space	other
-4.065	FDFT_RAT	FDFT1	farnesyl-diphosphate farnesyltransferase 1	Cytoplasm	enzyme
-1.164	FETUB_RAT	FETUB	fetuin B	Extracellular Space	other
-4.759	FIBG_RAT	FGG	fibrinogen gamma chain	Extracellular Space	other
-2.532	FGL1_RAT	FGL1	fibrinogen like 1	Extracellular Space	other
5.192	FHL1_RAT	FHL1	four and a half LIM domains 1	Cytoplasm	other
-2.287	FINC_RAT	FN1	fibronectin 1	Extracellular Space	enzyme
-1.976	GALA_RAT	GAL	galanin and GMAP prepropeptide	Extracellular Space	other
2.393	G3P_RAT	GAPDH	glyceraldehyde-3-phosphate dehydrogenase	Cytoplasm	enzyme
-1.621	GUAD_RAT	GDA	guanine deaminase	Cytoplasm	enzyme
-1.458	GGT5_RAT	GGT5	gamma-glutamyltransferase 5	Plasma Membrane	enzyme
-2.946	GLSK_RAT	GLS	glutaminase	Cytoplasm	enzyme
-1.825	GLCM1_RAT	Glycam1	glycosylation dependent cell adhesion molecule 1	Plasma Membrane	other
-2.521	GNAS1_RAT	GNAS	GNAS complex locus	Plasma Membrane	enzyme
-5.439	GOSR2_RAT	GOSR2	golgi SNAP receptor complex member 2	Cytoplasm	transporter
3.672	AATC_RAT	GOT1	glutamic-oxaloacetic transaminase 1	Cytoplasm	enzyme
1.572	AATM_RAT	GOT2	glutamic-oxaloacetic transaminase 2	Cytoplasm	enzyme
2.114	GPDA_RAT	GPD1	glycerol-3-phosphate dehydrogenase 1	Cytoplasm	enzyme
2.709	G6PI_RAT	GPI	glucose-6-phosphate isomerase	Extracellular Space	enzyme
-3.22	PHLD_RAT	GPLD1	glycosylphosphatidylinositol specific phospholipase D1	Cytoplasm	enzyme
-1.896	GPX3_RAT	GPX3	glutathione peroxidase 3	Extracellular Space	enzyme
-1.326	GELS_RAT	GSN	gelsolin	Extracellular Space	other
1.75	GSTA1_RAT	GSTA1	glutathione S-transferase alpha 1	Cytoplasm	enzyme
1.732	GSTM4_RAT	GSTM2	glutathione S-transferase mu 2	Cytoplasm	enzyme
1.529	GSTM1_RAT	GSTM5	glutathione S-transferase mu 5	Cytoplasm	enzyme
-4.091	GSTT2_RAT	GSTT2/GSTT2B	glutathione S-transferase theta 2 (gene/pseudogene)	Cytoplasm	enzyme
4.82	GUC2D_RAT	Gucy2d	guanylate cyclase 2d	Other	enzyme
-3.208	HABP2_RAT	HABP2	hyaluronan binding protein 2	Extracellular Space	peptidase
1.881	HBA_RAT	Hba1/Hba2	hemoglobin, alpha 1	Cytoplasm	other
-2.211	HEPH_RAT	HEPH	hephaestin	Plasma Membrane	transporter
-2.389	HIPK1_RAT	HIPK1	homeodomain interacting protein kinase 1	Nucleus	kinase
3.172	H14_RAT	Hist1h1e	histone cluster 1, H1e	Nucleus	other
-2.216	H2A3_RAT	HIST1H2AC	histone cluster 1 H2A family member c	Nucleus	other
-1.561	H2B1_RAT	Hist1h2bl	histone cluster 1, H2bl	Nucleus	other
-2.216	H2A1_RAT	HIST2H2AA3/HIST2H2AA4	histone cluster 2 H2A family member a3	Nucleus	other
-2.216	H2A2A_RAT	HIST2H2AA3/HIST2H2AA4	histone cluster 2 H2A family member a3	Nucleus	other
-2.216	H2A4_RAT	HIST3H2A	histone cluster 3 H2A	Nucleus	other
1.923	HMGN2_RAT	Hmgn2 (includes others)	high mobility group nucleosomal binding domain 2	Nucleus	other
2.03	HN1_RAT	HN1	hematological and neurological expressed 1	Nucleus	other
-1.258	HRG_RAT	Hrg	histidine-rich glycoprotein	Cytoplasm	other
-1.736	DHB4_RAT	HSD17B4	hydroxysteroid 17-beta dehydrogenase 4	Cytoplasm	enzyme
-2.193	HS90A_RAT	HSP90AA1	heat shock protein 90 alpha family class A member 1	Cytoplasm	enzyme
-2.324	HS90B_RAT	HSP90AB1	heat shock protein 90 alpha family class B member 1	Cytoplasm	enzyme
-1.974	ENPL_RAT	HSP90B1	heat shock protein 90 beta family member 1	Cytoplasm	other
-1.437	HSP72_RAT	HSPA2	heat shock protein family A (Hsp70) member 2	Cytoplasm	other
-1.364	GRP78_RAT	HSPA5	heat shock protein family A (Hsp70) member 5	Cytoplasm	enzyme
1.826	HSP7C_RAT	HSPA8	heat shock protein family A (Hsp70) member 8	Cytoplasm	enzyme
-2	GRP75_RAT	HSPA9	heat shock protein family A (Hsp70) member 9	Cytoplasm	other
1.552	CH10_RAT	HSPE1	heat shock protein family E (Hsp10) member 1	Cytoplasm	enzyme
-1.426	GILT_RAT	IFI30	IFI30, lysosomal thiol reductase	Cytoplasm	enzyme
-2.685	IFT81_RAT	IFT81	intraflagellar transport 81	Extracellular Space	other
-2.453	ALS_RAT	IGFALS	insulin like growth factor binding protein acid labile subunit	Extracellular Space	other
1.776	IBP2_RAT	IGFBP2	insulin like growth factor binding protein 2	Extracellular Space	other
1.727	IBP6_RAT	IGFBP6	insulin like growth factor binding protein 6	Extracellular Space	other
1.17	KACA_RAT	Igkc	immunoglobulin kappa constant	Other	other
-1.527	ILRL1_RAT	IL1RL1	interleukin 1 receptor like 1	Plasma Membrane	transmembrane receptor
1.482	INSL3_RAT	INSL3	insulin like 3	Extracellular Space	growth factor
3.151	IQEC3_RAT	IQSEC3	IQ motif and Sec7 domain 3	Cytoplasm	other
-1.497	ITIH3_RAT	ITIH3	inter-alpha-trypsin inhibitor heavy chain 3	Extracellular Space	other
-1.567	ITM2B_RAT	ITM2B	integral membrane protein 2B	Plasma Membrane	other
-1.673	PLAK_RAT	JUP	junction plakoglobin	Plasma Membrane	other
-4.208	KCNQ1_RAT	KCNQ1	potassium voltage-gated channel subfamily Q member 1	Plasma Membrane	ion channel
3.074	KIF5A_RAT	KIF5A	kinesin family member 5A	Cytoplasm	transporter
-2.078	KNG1_RAT	KNG1	kininogen 1	Extracellular Space	other
-1.24	KNT1_RAT	Kng1/Kng1l1	kininogen 1	Extracellular Space	other
-1.475	KNT2_RAT	Kng1/Kng1l1	kininogen 1	Extracellular Space	other
-1.454	K2C1_RAT	KRT1	keratin 1	Cytoplasm	other
-1.414	K1C14_RAT	KRT14	keratin 14	Cytoplasm	other
-1.481	K1C42_RAT	Krt42	keratin 42	Other	other
-1.569	K2C5_RAT	KRT5	keratin 5	Cytoplasm	other
-1.836	K2C8_RAT	KRT8	keratin 8	Cytoplasm	other
-1.634	AMPL_RAT	LAP3	leucine aminopeptidase 3	Cytoplasm	peptidase
-1.532	LCAT_RAT	LCAT	lecithin-cholesterol acyltransferase	Extracellular Space	enzyme
2.993	LCN5_RAT	Lcn5	lipocalin 5	Cytoplasm	enzyme
4.106	LDHA_RAT	Ldha/RGD1562690	lactate dehydrogenase A	Cytoplasm	enzyme
1.419	LDHB_RAT	LDHB	lactate dehydrogenase B	Cytoplasm	enzyme
-4.208	LG3BP_RAT	LGALS3BP	galectin 3 binding protein	Plasma Membrane	transmembrane receptor
-1.454	NEC1_RAT	LOC100911216/Pcsk1	proprotein convertase subtilisin/kexin type 1	Plasma Membrane	peptidase
-2.005	SPA3L_RAT	LOC299282	Serine protease inhibitor	Extracellular Space	other
-1.453	K2C6A_RAT	LOC683313	similar to keratin complex 2, basic, gene 6a	Other	other
-3.456	LOXL2_RAT	LOXL2	lysyl oxidase like 2	Extracellular Space	enzyme
-2.298	LKHA4_RAT	LTA4H	leukotriene A4 hydrolase	Cytoplasm	enzyme
-3.218	LTBP2_RAT	LTBP2	latent transforming growth factor beta binding protein 2	Extracellular Space	other
-1.544	LUM_RAT	LUM	lumican	Extracellular Space	other
1.674	LYSC2_RAT	Lyc2	lysozyme C type 2	Other	other
1.511	LYSC1_RAT	LYZ	lysozyme	Extracellular Space	enzyme
-1.677	MTAP2_RAT	MAP2	microtubule associated protein 2	Plasma Membrane	other
-6.471	M3K1_RAT	MAP3K1	mitogen-activated protein kinase kinase kinase 1	Cytoplasm	kinase
-2.319	MK06_RAT	MAPK6	mitogen-activated protein kinase 6	Cytoplasm	kinase
-3.132	MASP1_RAT	Masp1	mannan-binding lectin serine peptidase 1	Extracellular Space	peptidase
-1.521	MASP2_RAT	MASP2	mannan binding lectin serine peptidase 2	Extracellular Space	peptidase
4.633	MYG_RAT	MB	myoglobin	Cytoplasm	transporter
-1.594	MCPT1_RAT	Mcpt4	mast cell protease 4	Other	peptidase
2.09	MDHC_RAT	MDH1	malate dehydrogenase 1	Cytoplasm	enzyme
2.314	MDHM_RAT	MDH2	malate dehydrogenase 2	Cytoplasm	enzyme
-2.707	MILK2_RAT	MICALL2	MICAL like 2	Cytoplasm	other
1.461	NBL1_RAT	MINOS1-NBL1/NBL1	neuroblastoma 1, DAN family BMP antagonist	Nucleus	other
-1.567	MINP1_RAT	MINPP1	multiple inositol-polyphosphate phosphatase 1	Cytoplasm	phosphatase
-2.748	MMP12_RAT	MMP12	matrix metallopeptidase 12	Extracellular Space	peptidase
-2.367	MMP2_RAT	MMP2	matrix metallopeptidase 2	Extracellular Space	peptidase
-4.209	RT07_RAT	MRPS7	mitochondrial ribosomal protein S7	Cytoplasm	other
-1.265	MUG1_RAT	Mug1 (includes others)	murinoglobulin 1	Other	transporter
-1.278	A1I3_RAT	Mug1 (includes others)	murinoglobulin 1	Other	transporter
-1.658	MUG2_RAT	Mug1 (includes others)	murinoglobulin 1	Other	transporter
2.776	MYL1_RAT	MYL1	myosin light chain 1	Cytoplasm	other
2.215	MYL3_RAT	MYL3	myosin light chain 3	Cytoplasm	other
-2.058	MYL6_RAT	Myl6l	myosin, light polypeptide 6, alkali, smooth muscle and non-muscle-like	Cytoplasm	enzyme
4.886	MYLK2_RAT	MYLK2	myosin light chain kinase 2	Cytoplasm	kinase
1.406	MLRS_RAT	MYLPF	myosin light chain, phosphorylatable, fast skeletal muscle	Cytoplasm	other
-2.74	MYO9A_RAT	MYO9A	myosin IXA	Cytoplasm	enzyme
-1.324	NCAM1_RAT	NCAM1	neural cell adhesion molecule 1	Plasma Membrane	other
-1.505	NUCL_RAT	NCL	nucleolin	Nucleus	other
10.146	NFL_RAT	NEFL	neurofilament, light polypeptide	Cytoplasm	other
-2.085	NFM_RAT	Nefm	neurofilament, medium polypeptide	Plasma Membrane	other
-1.512	NENF_RAT	NENF	neudesin neurotrophic factor	Extracellular Space	growth factor
-2.982	NF1_RAT	NF1	neurofibromin 1	Cytoplasm	other
-1.869	NID1_RAT	NID1	nidogen 1	Extracellular Space	other
1.784	NDKB_RAT	NME2	NME/NM23 nucleoside diphosphate kinase 2	Nucleus	kinase
1.949	NOV_RAT	NOV	nephroblastoma overexpressed	Extracellular Space	growth factor
-1.575	NPM_RAT	NPM1	nucleophosmin	Nucleus	transcription regulator
-2.762	NUCB1_RAT	NUCB1	nucleobindin 1	Cytoplasm	other
-2.678	NUCB2_RAT	NUCB2	nucleobindin 2	Nucleus	other
-3.284	NUP88_RAT	NUP88	nucleoporin 88	Nucleus	transporter
4.365	NUP93_RAT	NUP93	nucleoporin 93	Nucleus	other
1.37	NTF2_RAT	NUTF2	nuclear transport factor 2	Nucleus	transporter
-1.585	OIT3_RAT	OIT3	oncoprotein induced transcript 3	Nucleus	other
-3.945	OLFL3_RAT	OLFML3	olfactomedin like 3	Extracellular Space	other
-2.258	OSTF1_RAT	OSTF1	osteoclast stimulating factor 1	Nucleus	transcription regulator
-2.106	PDIA1_RAT	P4HB	prolyl 4-hydroxylase subunit beta	Cytoplasm	enzyme
2.081	PARG_RAT	PARG	poly(ADP-ribose) glycohydrolase	Cytoplasm	enzyme
2.505	PARK7_RAT	PARK7	Parkinsonism associated deglycase	Nucleus	enzyme
-2.824	PCNA_RAT	PCNA	proliferating cell nuclear antigen	Nucleus	enzyme
1.791	PCP4_RAT	PCP4	Purkinje cell protein 4	Cytoplasm	other
-1.587	PCSK5_RAT	PCSK5	proprotein convertase subtilisin/kexin type 5	Extracellular Space	peptidase
-4.335	PCSK9_RAT	PCSK9	proprotein convertase subtilisin/kexin type 9	Extracellular Space	peptidase
-2.77	PGFRL_RAT	PDGFRL	platelet derived growth factor receptor like	Plasma Membrane	kinase
-2.237	PDIA3_RAT	PDIA3	protein disulfide isomerase family A member 3	Cytoplasm	peptidase
-1.651	PDIA4_RAT	PDIA4	protein disulfide isomerase family A member 4	Cytoplasm	enzyme
1.708	PDLI3_RAT	PDLIM3	PDZ and LIM domain 3	Cytoplasm	other
1.647	PDLI5_RAT	PDLIM5	PDZ and LIM domain 5	Cytoplasm	other
2.136	PEBP1_RAT	PEBP1	phosphatidylethanolamine binding protein 1	Cytoplasm	other
-2.115	PEPD_RAT	PEPD	peptidase D	Cytoplasm	peptidase
-1.527	PFD2_RAT	PFDN2	prefoldin subunit 2	Cytoplasm	other
-1.647	F262_RAT	PFKFB2	6-phosphofructo-2-kinase/fructose-2,6-biphosphatase 2	Cytoplasm	kinase
2.429	PFKAM_RAT	PFKM	phosphofructokinase, muscle	Cytoplasm	kinase
1.804	PROF1_RAT	PFN1	profilin 1	Cytoplasm	other
-1.537	PGAM1_RAT	PGAM1	phosphoglycerate mutase 1	Cytoplasm	phosphatase
5.534	PGAM2_RAT	PGAM2	phosphoglycerate mutase 2	Cytoplasm	phosphatase
-1.824	6PGD_RAT	PGD	phosphogluconate dehydrogenase	Cytoplasm	enzyme
2.399	PGK1_RAT	PGK1	phosphoglycerate kinase 1	Cytoplasm	kinase
4.608	PGM1_RAT	PGM1	phosphoglucomutase 1	Cytoplasm	enzyme
-3.198	PHLP1_RAT	PHLPP1	PH domain and leucine rich repeat protein phosphatase 1	Cytoplasm	enzyme
-1.71	PIGR_RAT	PIGR	polymeric immunoglobulin receptor	Plasma Membrane	transporter
5.5	KPYM_RAT	PKM	pyruvate kinase, muscle	Cytoplasm	kinase
2.536	PLCB4_RAT	PLCB4	phospholipase C beta 4	Cytoplasm	enzyme
-2.225	PLMN_RAT	PLG	plasminogen	Extracellular Space	peptidase
-5	PON1_RAT	PON1	paraoxonase 1	Extracellular Space	phosphatase
-2.331	LIPA3_RAT	PPFIA3	PTPRF interacting protein alpha 3	Plasma Membrane	phosphatase
-1.896	PPIA_RAT	PPIA	peptidylprolyl isomerase A	Cytoplasm	enzyme
1.788	PRDX2_RAT	PRDX2	peroxiredoxin 2	Cytoplasm	enzyme
1.32	PRDX5_RAT	PRDX5	peroxiredoxin 5	Cytoplasm	enzyme
-1.299	PRDX6_RAT	PRDX6	peroxiredoxin 6	Cytoplasm	enzyme
-10.82	KAPCA_RAT	PRKACA	protein kinase cAMP-activated catalytic subunit alpha	Cytoplasm	kinase
2.292	KAP0_RAT	PRKAR1A	protein kinase cAMP-dependent type I regulatory subunit alpha	Cytoplasm	kinase
-2.241	PROC_RAT	PROC	protein C, inactivator of coagulation factors Va and VIIIa	Extracellular Space	peptidase
-3.731	PROS_RAT	PROS1	protein S (alpha)	Extracellular Space	other
-2.362	PRRC1_RAT	PRRC1	proline rich coiled-coil 1	Other	other
-1.563	SAP_RAT	PSAP	prosaposin	Extracellular Space	other
2.096	PSA1_RAT	PSMA1	proteasome subunit alpha 1	Cytoplasm	peptidase
-1.433	PSA2_RAT	PSMA2	proteasome subunit alpha 2	Cytoplasm	peptidase
-1.944	PSA5_RAT	PSMA5	proteasome subunit alpha 5	Cytoplasm	peptidase
-1.414	PSA6_RAT	PSMA6	proteasome subunit alpha 6	Cytoplasm	peptidase
-1.55	PSB10_RAT	PSMB10	proteasome subunit beta 10	Cytoplasm	peptidase
-1.481	PSB7_RAT	PSMB7	proteasome subunit beta 7	Cytoplasm	peptidase
-2.135	TEBP_RAT	PTGES3	prostaglandin E synthase 3	Cytoplasm	enzyme
1.463	PTMS_RAT	Ptms	parathymosin	Cytoplasm	other
-1.933	PTN_RAT	PTN	pleiotrophin	Extracellular Space	growth factor
4.448	PTPRC_RAT	PTPRC	protein tyrosine phosphatase, receptor type C	Plasma Membrane	phosphatase
-1.382	PTPRF_RAT	PTPRF	protein tyrosine phosphatase, receptor type F	Plasma Membrane	phosphatase
4.63	PRVA_RAT	PVALB	parvalbumin	Cytoplasm	other
6.256	PYGM_RAT	PYGM	glycogen phosphorylase, muscle associated	Cytoplasm	enzyme
-1.352	A1M_RAT	Pzp	pregnancy zone protein	Extracellular Space	other
-1.639	DHPR_RAT	QDPR	quinoid dihydropteridine reductase	Cytoplasm	enzyme
2.514	RAB6A_RAT	RAB6A	RAB6A, member RAS oncogene family	Cytoplasm	enzyme
1.557	RBMX_RAT	RBMX	RNA binding motif protein, X-linked	Nucleus	other
1.532	RMXRL_RAT	Rbmxl1	RNA binding motif protein, X-linked like-1	Nucleus	other
1.532	RMXL1_RAT	RBMXL1	RNA binding motif protein, X-linked like 1	Nucleus	other
-1.555	RET4_RAT	RBP4	retinol binding protein 4	Extracellular Space	transporter
-1.241	REG3B_RAT	REG3A	regenerating family member 3 alpha	Extracellular Space	enzyme
-2.216	H2A1C_RAT	Rgd1566374	similar to Hist2h2aa1 protein	Other	other
1.787	RGN_RAT	RGN	regucalcin	Nucleus	enzyme
1.861	UK114_RAT	RIDA	reactive intermediate imine deaminase A homolog	Cytoplasm	enzyme
2.326	RIPK3_RAT	RIPK3	receptor interacting serine/threonine kinase 3	Plasma Membrane	kinase
1.385	RNS1B_RAT	RNASE1	ribonuclease A family member 1, pancreatic	Extracellular Space	enzyme
-5.07	ROBO1_RAT	ROBO1	roundabout guidance receptor 1	Plasma Membrane	transmembrane receptor
-2.062	HA11_RAT	RT1-EC2	RT1 class Ib, locus EC2	Cytoplasm	other
-2.557	HA12_RAT	RT1-EC2	RT1 class Ib, locus EC2	Cytoplasm	other
1.341	S10AB_RAT	S100A11	S100 calcium binding protein A11	Cytoplasm	other
-1.631	S10A6_RAT	S100A6	S100 calcium binding protein A6	Cytoplasm	transporter
-1.9	RISC_RAT	SCPEP1	serine carboxypeptidase 1	Cytoplasm	peptidase
-2.788	SDC1_RAT	SDC1	syndecan 1	Plasma Membrane	enzyme
-2.562	SDC4_RAT	SDC4	syndecan 4	Plasma Membrane	other
-1.2	SEPP1_RAT	SELENOP	selenoprotein P	Extracellular Space	other
1.466	LYAM1_RAT	SELL	selectin L	Plasma Membrane	transmembrane receptor
-1.386	SEM3A_RAT	SEMA3A	semaphorin 3A	Extracellular Space	other
2.312	SENP7_RAT	SENP7	SUMO1/sentrin specific peptidase 7	Nucleus	peptidase
1.396	PAIRB_RAT	Serbp1	Serpine1 mRNA binding protein 1	Cytoplasm	other
3.156	A1AT_RAT	SERPINA1	serpin family A member 1	Extracellular Space	other
-1.598	ZPI_RAT	SERPINA10	serpin family A member 10	Extracellular Space	other
-1.485	SPA3N_RAT	SERPINA3	serpin family A member 3	Extracellular Space	other
-1.77	SPA3K_RAT	Serpina3c/Serpina3m	serine (or cysteine) proteinase inhibitor, clade A, member 3C	Extracellular Space	other
-3.882	SPA3M_RAT	Serpina3c/Serpina3m	serine (or cysteine) proteinase inhibitor, clade A, member 3C	Extracellular Space	other
-2.591	CBG_RAT	SERPINA6	serpin family A member 6	Extracellular Space	other
-1.375	ILEUA_RAT	SERPINB1	serpin family B member 1	Cytoplasm	other
-1.758	SPB10_RAT	SERPINB10	serpin family B member 10	Cytoplasm	other
-2.565	HEP2_RAT	SERPIND1	serpin family D member 1	Extracellular Space	other
1.418	IC1_RAT	SERPING1	serpin family G member 1	Extracellular Space	other
-1.72	SFTPD_RAT	SFTPD	surfactant protein D	Extracellular Space	other
-2.063	SGSM3_RAT	SGSM3	small G protein signaling modulator 3	Plasma Membrane	other
-2.588	SHBG_RAT	SHBG	sex hormone binding globulin	Extracellular Space	other
-9.254	SIR5_RAT	SIRT5	sirtuin 5	Cytoplasm	enzyme
-2.421	S12A4_RAT	SLC12A4	solute carrier family 12 member 4	Plasma Membrane	transporter
2.163	S27A2_RAT	SLC27A2	solute carrier family 27 member 2	Cytoplasm	transporter
2.122	SODC_RAT	SOD1	superoxide dismutase 1, soluble	Cytoplasm	enzyme
-2.215	SPRC_RAT	SPARC	secreted protein acidic and cysteine rich	Extracellular Space	other
-2.123	SPRL1_RAT	SPARCL1	SPARC like 1	Extracellular Space	other
-6.572	SPT31_RAT	SPATA31A1 (includes others)	SPATA31 subfamily A member 7	Cytoplasm	other
-1.415	SPON1_RAT	SPON1	spondin 1	Extracellular Space	other
-1.796	SPON2_RAT	SPON2	spondin 2	Extracellular Space	other
-2.362	SPP24_RAT	SPP2	secreted phosphoprotein 2	Extracellular Space	other
1.394	STIP1_RAT	STIP1	stress induced phosphoprotein 1	Cytoplasm	other
1.846	SUMO2_RAT	SUMO2	small ubiquitin-like modifier 2	Nucleus	enzyme
-1.349	SVEP1_RAT	SVEP1	sushi, von Willebrand factor type A, EGF and pentraxin domain containing 1	Cytoplasm	other
2.088	HNRPQ_RAT	Syncrip	synaptotagmin binding, cytoplasmic RNA interacting protein	Cytoplasm	other
-5.915	SYT3_RAT	SYT3	synaptotagmin 3	Cytoplasm	transporter
3.077	ATTY_RAT	TAT	tyrosine aminotransferase	Cytoplasm	enzyme
-1.744	TCO2_RAT	TCN2	transcobalamin 2	Extracellular Space	transporter
-2.095	TDRD9_RAT	TDRD9	tudor domain containing 9	Cytoplasm	other
1.529	TGON3_RAT	Tgoln1	trans-golgi network protein	Cytoplasm	other
-2.041	TSP4_RAT	THBS4	thrombospondin 4	Extracellular Space	other
-4.143	TM7S3_RAT	TM7SF3	transmembrane 7 superfamily member 3	Plasma Membrane	other
4.451	TMPS9_RAT	TMPRSS9	transmembrane protease, serine 9	Plasma Membrane	peptidase
2.503	TYB10_RAT	TMSB10/TMSB4X	thymosin beta 10	Cytoplasm	other
2.254	TYB4_RAT	TMSB10/TMSB4X	thymosin beta 10	Cytoplasm	other
3.548	TNNI2_RAT	TNNI2	troponin I2, fast skeletal type	Cytoplasm	enzyme
2.709	TNNT3_RAT	Tnnt3	troponin T3, fast skeletal type	Cytoplasm	other
2.939	TOR3A_RAT	TOR3A	torsin family 3 member A	Cytoplasm	enzyme
4.222	TPIS_RAT	Tpi1 (includes others)	triosephosphate isomerase 1	Cytoplasm	enzyme
-1.852	TPM4_RAT	Tpm4	tropomyosin 4	Cytoplasm	other
1.747	TPPP3_RAT	TPPP3	tubulin polymerization promoting protein family member 3	Cytoplasm	other
1.408	TCTP_RAT	TPT1	tumor protein, translationally-controlled 1	Cytoplasm	other
-2.046	TRHDE_RAT	TRHDE	thyrotropin releasing hormone degrading enzyme	Plasma Membrane	peptidase
-6	TRPM1_RAT	TRPM1	transient receptor potential cation channel subfamily M member 1	Plasma Membrane	ion channel
-1.594	TSK_RAT	TSKU	tsukushi, small leucine rich proteoglycan	Extracellular Space	other
7.533	TTC5_RAT	TTC5	tetratricopeptide repeat domain 5	Nucleus	other
1.405	TTHY_RAT	TTR	transthyretin	Extracellular Space	transporter
1.356	THIO_RAT	TXN	thioredoxin	Cytoplasm	enzyme
-1.777	UBA1_RAT	UBA1	ubiquitin like modifier activating enzyme 1	Cytoplasm	enzyme
1.372	RL40_RAT	Uba52	ubiquitin A-52 residue ribosomal protein fusion product 1	Cytoplasm	other
5.701	USO1_RAT	USO1	USO1 vesicle transport factor	Cytoplasm	transporter
-2.817	UR2R_RAT	UTS2R	urotensin 2 receptor	Plasma Membrane	G-protein coupled receptor
-2.562	VAPA_RAT	VAPA	VAMP associated protein A	Plasma Membrane	other
-1.736	VCAM1_RAT	VCAM1	vascular cell adhesion molecule 1	Plasma Membrane	transmembrane receptor
-1.39	VINC_RAT	VCL	vinculin	Plasma Membrane	enzyme
-1.346	TERA_RAT	VCP	valosin containing protein	Cytoplasm	enzyme
-2.315	VIME_RAT	VIM	vimentin	Cytoplasm	other
4.686	VWA1_RAT	VWA1	von Willebrand factor A domain containing 1	Extracellular Space	other
-1.755	SYWC_RAT	WARS	tryptophanyl-tRNA synthetase	Cytoplasm	enzyme
-2.288	WDR1_RAT	WDR1	WD repeat domain 1	Extracellular Space	other
-1.526	XPO1_RAT	XPO1	exportin 1	Nucleus	transporter
-1.674	XYLT2_RAT	XYLT2	xylosyltransferase 2	Other	enzyme
-2.348	YLPM1_RAT	YLPM1	YLP motif containing 1	Nucleus	transcription regulator
-4.937	1433B_RAT	YWHAB	tyrosine 3-monooxygenase/tryptophan 5-monooxygenase activation protein beta	Cytoplasm	transcription regulator
-3.705	1433E_RAT	YWHAE	tyrosine 3-monooxygenase/tryptophan 5-monooxygenase activation protein epsilon	Cytoplasm	other
-1.996	1433G_RAT	YWHAG	tyrosine 3-monooxygenase/tryptophan 5-monooxygenase activation protein gamma	Cytoplasm	other
-2.774	1433F_RAT	YWHAH	tyrosine 3-monooxygenase/tryptophan 5-monooxygenase activation protein eta	Cytoplasm	transcription regulator
-4.063	1433T_RAT	YWHAQ	tyrosine 3-monooxygenase/tryptophan 5-monooxygenase activation protein theta	Cytoplasm	other
-3.6	1433Z_RAT	YWHAZ	tyrosine 3-monooxygenase/tryptophan 5-monooxygenase activation protein zeta	Cytoplasm	enzyme
-3.248	ZN260_RAT	ZNF260	zinc finger protein 260	Nucleus	other
