# Supplementary material for: Quantitative Profiling of the Lymph Node Clearance Capacity
Source: Sci Rep. 2018 Jul 26;8:11253. doi: 10.1038/s41598-018-29614-0 (PMC6062610; doi:10.1038/s41598-018-29614-0)
Supplement: Supplementary file 3 — Supplement Table S1 [file 41598_2018_29614_MOESM3_ESM.xlsx]

## Sheet: proteins rat 1 replicates LFQ
Description	Significance	Coverage (%)	#Peptides	#Unique	PTM	pre-nodal 1	pre-nodal 2	pre-nodal 3	post-nodal 1	post-nodal 2	post-nodal 3	Sample Profile (Ratio)	pre-nodal Average	post-nodal Average	% post/pre	Group Profile (Ratio)	Avg. Mass
Serum albumin OS=Rattus norvegicus GN=Alb PE=1 SV=2	24.79	77	84	84	Carbamidomethylation; Oxidation (M); Deamidation (NQ)	6530000000	6740000000	5420000000	1500000000	1030000000	1370000000	6.34:6.54:5.27:1.46:1.00:1.33	6230000000	1300000000	0.791332	4.79:1.00	68731
Serotransferrin OS=Rattus norvegicus GN=Tf PE=1 SV=3	24.59	51	53	53	Carbamidomethylation; Oxidation (M); Deamidation (NQ)	586000000	573000000	483000000	101000000	77600000	80100000	7.55:7.39:6.22:1.30:1.00:1.03	547000000	86200000	0.842413	6.35:1.00	76395
Alpha-1-inhibitor 3 OS=Rattus norvegicus GN=A1i3 PE=1 SV=1	15.5	44	63	21	Carbamidomethylation; Oxidation (M); Deamidation (NQ)	488000000	431000000	271000000	24000000	17500000	18400000	27.89:24.64:15.52:1.37:1.00:1.05	397000000	20000000	0.949622	19.87:1.00	163772
Alpha-2-HS-glycoprotein OS=Rattus norvegicus GN=Ahsg PE=1 SV=2	16.43	41	11	11	Carbamidomethylation	382000000	332000000	234000000	82100000	44500000	65500000	8.58:7.47:5.27:1.85:1.00:1.47	316000000	64000000	0.797468	4.94:1.00	37982
Complement C3 OS=Rattus norvegicus GN=C3 PE=1 SV=3	15.31	37	54	53	Carbamidomethylation; Oxidation (M); Deamidation (NQ)	245000000	201000000	139000000	31700000	17300000	26500000	14.15:11.61:8.01:1.83:1.00:1.53	195000000	25200000	0.870769	7.75:1.00	186459
Fibrinogen beta chain OS=Rattus norvegicus GN=Fgb PE=1 SV=4	16.06	44	24	24	Carbamidomethylation; Oxidation (M); Deamidation (NQ)	232000000	196000000	140000000	37800000	23800000	29100000	9.75:8.23:5.90:1.59:1.00:1.22	189000000	30300000	0.839683	6.26:1.00	54235
Fibrinogen alpha chain OS=Rattus norvegicus GN=Fga PE=1 SV=3	24.26	36	29	29	Carbamidomethylation; Oxidation (M)	163000000	164000000	129000000	40200000	24800000	27800000	6.56:6.61:5.20:1.62:1.00:1.12	152000000	30900000	0.796711	4.91:1.00	86686
Alpha-1-macroglobulin OS=Rattus norvegicus GN=A1m PE=1 SV=1	22.5	41	52	49	Carbamidomethylation; Oxidation (M); Deamidation (NQ)	163000000	156000000	129000000	14000000	11300000	11900000	14.43:13.79:11.38:1.24:1.00:1.05	149000000	12400000	0.916779	12.03:1.00	167124
Vitamin D-binding protein OS=Rattus norvegicus GN=Gc PE=1 SV=3	15.52	49	21	21	Carbamidomethylation; Oxidation (M)	139000000	131000000	80100000	14900000	8420000	10400000	16.46:15.62:9.51:1.76:1.00:1.23	117000000	11200000	0.904274	10.40:1.00	53545
Murinoglobulin-1 OS=Rattus norvegicus GN=Mug1 PE=2 SV=1	18.6	38	56	13	Carbamidomethylation; Oxidation (M); Deamidation (NQ)	114000000	104000000	75900000	3620000	2080000	2000000	54.92:49.99:36.57:1.74:1.00:0.96	97900000	2560000	0.973851	38.19:1.00	165325
Hemopexin OS=Rattus norvegicus GN=Hpx PE=1 SV=3	12.32	35	12	12	Carbamidomethylation; Deamidation (NQ)	128000000	92500000	68100000	39000000	23800000	34000000	5.39:3.89:2.87:1.64:1.00:1.43	96200000	32300000	0.664241	2.98:1.00	51351
Alpha-1-antiproteinase OS=Rattus norvegicus GN=Serpina1 PE=1 SV=2	33.05	32	11	11	Oxidation (M); Deamidation (NQ)	86500000	93400000	81000000	9850000	5220000	5520000	16.57:17.88:15.52:1.89:1.00:1.06	86900000	6490000	0.925316	13.39:1.00	46136
Cadherin-related family member 1 OS=Rattus norvegicus GN=Cdhr1 PE=2 SV=1	15.65	1	1	1		82100000	78400000	73000000	38100000	52300000	25300000	1.57:1.50:1.40:0.73:1.00:0.48	77800000	38500000	0.505141	2.02:1.00	93764
Serine protease inhibitor A3L OS=Rattus norvegicus GN=Serpina3l PE=1 SV=3	20.47	34	14	10	Carbamidomethylation; Oxidation (M)	82400000	82000000	62000000	20600000	14100000	17000000	5.86:5.84:4.41:1.47:1.00:1.21	75400000	17200000	0.771883	4.38:1.00	46277
Fibrinogen gamma chain OS=Rattus norvegicus GN=Fgg PE=1 SV=3	17.11	17	5	5	Carbamidomethylation; Oxidation (M); Deamidation (NQ)	78900000	77900000	50000000	2490000	2960000	1760000	26.68:26.35:16.93:0.84:1.00:0.60	68900000	2400000	0.965167	28.70:1.00	50633
Basic leucine zipper and W2 domain-containing protein 1 OS=Rattus norvegicus GN=Bzw1 PE=2 SV=1	17.82	3	1	1	Deamidation (NQ)	79400000	72700000	51400000	6100000	3130000	4680000	25.36:23.22:16.43:1.95:1.00:1.50	67800000	4640000	0.931563	14.62:1.00	48043
Beta-2-glycoprotein 1 OS=Rattus norvegicus GN=Apoh PE=2 SV=2	20.57	39	10	10	Carbamidomethylation; Deamidation (NQ)	72300000	72200000	53700000	19000000	13400000	12400000	5.39:5.38:4.00:1.42:1.00:0.92	66100000	14900000	0.774584	4.42:1.00	33197
Serine protease inhibitor A3K OS=Rattus norvegicus GN=Serpina3k PE=1 SV=3	21.58	33	12	8	Carbamidomethylation; Oxidation (M)	63700000	68400000	51300000	9440000	5670000	7620000	11.23:12.05:9.04:1.66:1.00:1.34	61100000	7580000	0.875941	8.07:1.00	46562
Carboxylesterase 1C OS=Rattus norvegicus GN=Ces1c PE=1 SV=3	19.74	21	8	6		62900000	63900000	46000000	3880000	2070000	2650000	30.42:30.93:22.24:1.88:1.00:1.28	57600000	2870000	0.950174	20.09:1.00	60175
Plasminogen OS=Rattus norvegicus GN=Plg PE=2 SV=2	18.9	62	38	38	Carbamidomethylation; Oxidation (M); Deamidation (NQ)	50500000	48500000	35800000	13000000	9840000	8900000	5.13:4.93:3.63:1.33:1.00:0.90	44900000	10600000	0.76392	4.24:1.00	90536
Haptoglobin OS=Rattus norvegicus GN=Hp PE=1 SV=3	23.81	47	15	15	Carbamidomethylation; Oxidation (M); Deamidation (NQ)	47100000	48200000	37100000	9210000	4620000	6440000	10.20:10.45:8.04:2.00:1.00:1.39	44100000	6750000	0.846939	6.53:1.00	38563
Fetuin-B OS=Rattus norvegicus GN=Fetub PE=2 SV=2	19.21	46	13	13	Carbamidomethylation; Oxidation (M)	47400000	44800000	32500000	13000000	6940000	9770000	6.83:6.46:4.68:1.87:1.00:1.41	41600000	9910000	0.761779	4.20:1.00	41563
Ceruloplasmin OS=Rattus norvegicus GN=Cp PE=1 SV=3	20.04	24	22	22	Carbamidomethylation; Oxidation (M)	46700000	42300000	33600000	10900000	7160000	9000000	6.53:5.92:4.70:1.52:1.00:1.26	40900000	9020000	0.779462	4.53:1.00	120841
Uncharacterized protein C12orf43 homolog OS=Rattus norvegicus PE=2 SV=1	15.53	6	1	1	Carbamidomethylation	49900000	38800000	28800000	8080000	3790000	6360000	13.15:10.24:7.60:2.13:1.00:1.68	39200000	6070000	0.845153	6.45:1.00	30056
C-reactive protein OS=Rattus norvegicus GN=Crp PE=1 SV=1	17.92	20	4	4	Carbamidomethylation	43900000	39800000	28200000	2330000	818000	1380000	53.69:48.62:34.49:2.85:1.00:1.69	37300000	1510000	0.959517	24.68:1.00	25468
Human immunodeficiency virus type I enhancer-binding protein 2 homolog OS=Rattus norvegicus GN=Hivep2 PE=2 SV=2	19.24	1	1	1		36000000	26300000	27000000	2920000	1690000	2710000	21.35:15.59:16.00:1.73:1.00:1.61	29700000	2440000	0.917845	12.19:1.00	267424
Protein NDRG1 OS=Rattus norvegicus GN=Ndrg1 PE=1 SV=1	31.84	3	1	1	Carbamidomethylation	29900000	30700000	26800000	1700000	2520000	1050000	11.88:12.19:10.64:0.68:1.00:0.42	29100000	1760000	0.939519	16.58:1.00	42955
Alpha-2-macroglobulin OS=Rattus norvegicus GN=A2m PE=2 SV=2	16.98	7	9	8	Carbamidomethylation; Oxidation (M); Deamidation (NQ)	31100000	26100000	19500000	3420000	2200000	2770000	14.12:11.85:8.86:1.55:1.00:1.26	25500000	2790000	0.890588	9.14:1.00	163784
Serine protease inhibitor A3N OS=Rattus norvegicus GN=Serpina3n PE=1 SV=3	16.9	17	5	4	Oxidation (M)	30000000	25900000	18400000	2770000	1460000	1920000	20.47:17.70:12.57:1.89:1.00:1.31	24800000	2050000	0.917339	12.07:1.00	46652
Inositol 1 4 5-trisphosphate receptor type 3 OS=Rattus norvegicus GN=Itpr3 PE=1 SV=1	22.69	1	2	1	Deamidation (NQ)	23700000	25500000	19400000	2140000	1190000	798000	19.87:21.43:16.24:1.80:1.00:0.67	22900000	1380000	0.939738	16.58:1.00	304285
Solute carrier family 2 facilitated glucose transporter member 1 OS=Rattus norvegicus GN=Slc2a1 PE=1 SV=1	19.01	2	1	1		23100000	22000000	16100000	2260000	1450000	2130000	15.98:15.20:11.15:1.57:1.00:1.48	20400000	1950000	0.904412	10.47:1.00	53963
IQ domain-containing protein D OS=Rattus norvegicus GN=Iqcd PE=2 SV=2	20.83	1	1	1		19300000	20900000	19000000	11300000	7100000	10900000	2.71:2.94:2.67:1.59:1.00:1.53	19700000	9750000	0.505076	2.02:1.00	53257
Protein AMBP OS=Rattus norvegicus GN=Ambp PE=1 SV=1	15.85	17	4	4	Carbamidomethylation	21900000	22200000	13800000	5640000	3210000	4360000	6.83:6.92:4.31:1.76:1.00:1.36	19300000	4400000	0.772021	4.38:1.00	38851
Phosphatidylinositol 4-phosphate 5-kinase type-1 alpha OS=Rattus norvegicus GN=Pip5k1a PE=2 SV=1	51.3	3	1	1		19900000	19100000	18700000	2270000	1410000	1560000	14.11:13.51:13.22:1.60:1.00:1.11	19200000	1750000	0.908854	11.01:1.00	60605
Serum amyloid P-component OS=Rattus norvegicus GN=Apcs PE=2 SV=2	19.91	4	1	1	Deamidation (NQ)	16000000	19300000	17900000	12500000	10700000	12800000	1.49:1.80:1.67:1.16:1.00:1.20	17700000	12000000	0.322034	1.48:1.00	26176
Neutral and basic amino acid transport protein rBAT OS=Rattus norvegicus GN=Slc3a1 PE=1 SV=1	16.33	1	1	1	Oxidation (M)	21200000	17200000	13300000	4060000	2690000	3380000	7.88:6.38:4.95:1.51:1.00:1.26	17300000	3380000	0.804624	5.11:1.00	78507
Histidine-rich glycoprotein OS=Rattus norvegicus GN=Hrg PE=2 SV=1	22.09	34	12	12	Carbamidomethylation	16800000	16300000	13100000	1090000	1050000	943000	16.02:15.61:12.56:1.05:1.00:0.90	15400000	1030000	0.933117	14.99:1.00	59049
POU domain class 3 transcription factor 4 OS=Rattus norvegicus GN=Pou3f4 PE=2 SV=1	27.32	4	1	1		15900000	16800000	13300000	5360000	3140000	4500000	5.05:5.33:4.23:1.70:1.00:1.43	15300000	4330000	0.716993	3.54:1.00	39417
5'-nucleotidase OS=Rattus norvegicus GN=Nt5e PE=1 SV=1	21.51	3	1	1		15600000	14600000	11700000	1240000	652000	847000	23.94:22.34:17.91:1.90:1.00:1.30	13900000	912000	0.934388	15.29:1.00	63969
Complement C4 OS=Rattus norvegicus GN=C4 PE=1 SV=3	15.94	23	29	29	Carbamidomethylation	16700000	14100000	9850000	3020000	1650000	1920000	10.14:8.53:5.98:1.83:1.00:1.17	13500000	2200000	0.837037	6.16:1.00	192162
Inter-alpha-trypsin inhibitor heavy chain H3 OS=Rattus norvegicus GN=Itih3 PE=2 SV=1	19.88	13	8	8	Carbamidomethylation; Deamidation (NQ)	12900000	12400000	9150000	2670000	1490000	2040000	8.66:8.34:6.16:1.79:1.00:1.37	11500000	2060000	0.82087	5.56:1.00	99098
Solute carrier family 12 member 3 OS=Rattus norvegicus GN=Slc12a3 PE=2 SV=2	20.22	1	1	1		11900000	12700000	9890000	6690000	5180000	6610000	2.30:2.45:1.91:1.29:1.00:1.28	11500000	6160000	0.464348	1.87:1.00	110554
Collectin-12 OS=Rattus norvegicus GN=Colec12 PE=2 SV=1	31.37	1	1	1	Deamidation (NQ)	11900000	11900000	10500000	1320000	816000	964000	14.54:14.54:12.90:1.61:1.00:1.18	11400000	1030000	0.909649	11.06:1.00	81546
Protein NDRG3 OS=Rattus norvegicus GN=Ndrg3 PE=2 SV=1	12.14	7	1	1	Carbamidomethylation	11200000	15300000	5970000	881000	108000	499000	103.56:141.97:55.44:8.18:1.00:4.63	10800000	496000	0.954074	21.79:1.00	41507
Adenylate cyclase type 10 OS=Rattus norvegicus GN=Adcy10 PE=1 SV=1	15.82	1	1	1	Carbamidomethylation	12700000	11400000	7760000	5100000	2830000	3080000	4.48:4.02:2.74:1.80:1.00:1.09	10600000	3670000	0.653774	2.89:1.00	185852
Kininogen-1 OS=Rattus norvegicus GN=Kng1 PE=2 SV=1	16.9	21	8	7	Carbamidomethylation	12200000	10500000	7550000	2020000	1030000	1400000	11.82:10.20:7.30:1.95:1.00:1.35	10100000	1480000	0.853465	6.81:1.00	70933
Protein hairless OS=Rattus norvegicus GN=Hr PE=2 SV=2	16.82	2	1	1	Deamidation (NQ)	12100000	10000000	7610000	3940000	2080000	2760000	5.84:4.81:3.66:1.90:1.00:1.33	9920000	2930000	0.704637	3.39:1.00	127307
Alanine--tRNA ligase mitochondrial OS=Rattus norvegicus GN=Aars2 PE=3 SV=1	13.55	2	1	1		12300000	10500000	6440000	2760000	1710000	1930000	7.19:6.16:3.76:1.61:1.00:1.13	9760000	2130000	0.781762	4.57:1.00	107806
Complement factor I OS=Rattus norvegicus GN=Cfi PE=2 SV=1	25.11	36	14	14	Carbamidomethylation; Deamidation (NQ)	9860000	10100000	8080000	3740000	2760000	2660000	3.58:3.68:2.93:1.36:1.00:0.97	9360000	3050000	0.674145	3.07:1.00	67298
Complement component C9 OS=Rattus norvegicus GN=C9 PE=2 SV=1	13.89	18	7	7	Carbamidomethylation; Deamidation (NQ)	11800000	9520000	6330000	2630000	1480000	2250000	7.94:6.43:4.28:1.78:1.00:1.52	9200000	2120000	0.769565	4.34:1.00	62281
Beta-2-microglobulin OS=Rattus norvegicus GN=B2m PE=1 SV=1	17.85	17	3	3		10100000	8900000	6620000	1130000	747000	769000	13.55:11.92:8.86:1.51:1.00:1.03	8550000	881000	0.896959	9.70:1.00	13720
Apolipoprotein E OS=Rattus norvegicus GN=Apoe PE=1 SV=2	20.5	21	6	6		9670000	8530000	7090000	2500000	2080000	1730000	4.64:4.10:3.41:1.20:1.00:0.83	8430000	2110000	0.749703	4.00:1.00	35753
Voltage-dependent T-type calcium channel subunit alpha-1G OS=Rattus norvegicus GN=Cacna1g PE=2 SV=2	24.25	0	1	1		7770000	8460000	8820000	2990000	4360000	2470000	1.78:1.94:2.02:0.69:1.00:0.57	8350000	3270000	0.608383	2.55:1.00	250405
Prothrombin OS=Rattus norvegicus GN=F2 PE=1 SV=1	16.14	19	11	11	Carbamidomethylation	9610000	9380000	5870000	1460000	731000	1080000	13.14:12.83:8.03:2.00:1.00:1.48	8290000	1090000	0.868516	7.58:1.00	70412
T-kininogen 1 OS=Rattus norvegicus GN=Map1 PE=1 SV=2	18.36	41	18	5	Carbamidomethylation; Oxidation (M)	9160000	7910000	6060000	786000	399000	626000	22.94:19.81:15.18:1.97:1.00:1.57	7710000	604000	0.92166	12.77:1.00	47775
Tropomyosin beta chain OS=Rattus norvegicus GN=Tpm2 PE=3 SV=1	17.73	4	1	1		8760000	7920000	6310000	4830000	3290000	3660000	2.66:2.40:1.92:1.47:1.00:1.11	7660000	3930000	0.486945	1.95:1.00	32837
Fibronectin OS=Rattus norvegicus GN=Fn1 PE=1 SV=2	22.41	18	25	25	Carbamidomethylation; Oxidation (M); Deamidation (NQ)	8340000	7930000	6210000	1090000	447000	616000	18.65:17.74:13.88:2.43:1.00:1.38	7490000	716000	0.904406	10.46:1.00	272509
Protein unc-13 homolog D OS=Rattus norvegicus GN=Unc13d PE=2 SV=1	34.99	1	1	1		7440000	7770000	6980000	1520000	1180000	1360000	6.28:6.56:5.89:1.28:1.00:1.15	7400000	1360000	0.816216	5.45:1.00	123454
Plasma protease C1 inhibitor OS=Rattus norvegicus GN=Serping1 PE=2 SV=1	23.88	11	5	4		7780000	7510000	6360000	2290000	1850000	2200000	4.22:4.07:3.45:1.24:1.00:1.19	7220000	2100000	0.709141	3.44:1.00	55611
Apolipoprotein A-IV OS=Rattus norvegicus GN=Apoa4 PE=2 SV=2	22.85	13	6	6	Deamidation (NQ)	7900000	7360000	6170000	120000	127000	85600	62.15:57.92:48.58:0.94:1.00:0.67	7140000	109000	0.984734	65.73:1.00	44456
Ig gamma-1 chain C region OS=Rattus norvegicus PE=1 SV=1	16.1	21	6	3	Carbamidomethylation; Oxidation (M); Deamidation (NQ)	7580000	8210000	4990000	1080000	699000	1060000	10.84:11.74:7.14:1.55:1.00:1.52	6770000	948000	0.85997	7.14:1.00	35946
Complement C1q subcomponent subunit B OS=Rattus norvegicus GN=C1qb PE=1 SV=2	21.1	5	1	1		7660000	6860000	5660000	593000	345000	430000	22.23:19.92:16.41:1.72:1.00:1.25	6730000	456000	0.932244	14.75:1.00	26589
Ig lambda-2 chain C region OS=Rattus norvegicus PE=4 SV=1	30.74	49	5	5	Carbamidomethylation; Deamidation (NQ)	7110000	6700000	5830000	1260000	1780000	998000	3.99:3.76:3.27:0.71:1.00:0.56	6550000	1290000	0.803053	5.06:1.00	11318
Serine/threonine-protein kinase PRP4 homolog OS=Rattus norvegicus GN=Prpf4b PE=1 SV=1	17.32	1	1	1		7120000	7320000	4740000	0	531000	769000	13.41:13.80:8.93:0:1.00:1.45	6390000	433000	0.932238	14.76:1.00	117006
Arfaptin-2 OS=Rattus norvegicus GN=Arfip2 PE=2 SV=1	25.12	2	1	1		6070000	6200000	5510000	3290000	2180000	3060000	2.79:2.85:2.53:1.51:1.00:1.41	5930000	2840000	0.521079	2.08:1.00	37773
Mitochondrial import receptor subunit TOM40B OS=Rattus norvegicus GN=Tomm40l PE=1 SV=1	21.79	5	1	1	Oxidation (M)	6450000	6320000	4990000	446000	300000	333000	21.47:21.04:16.60:1.49:1.00:1.11	5920000	360000	0.939189	16.44:1.00	34049
Urinary protein 2 OS=Rattus norvegicus PE=1 SV=1	24.52	14	1	1	Carbamidomethylation	6470000	5930000	4990000	1670000	1290000	1010000	5.00:4.59:3.86:1.29:1.00:0.78	5800000	1320000	0.772414	4.38:1.00	11068
Coiled-coil domain-containing protein 65 OS=Rattus norvegicus GN=Ccdc65 PE=2 SV=1	25.89	3	1	1		5800000	5430000	5700000	2080000	1030000	1350000	5.64:5.28:5.55:2.03:1.00:1.31	5640000	1490000	0.735816	3.80:1.00	59004
Transthyretin OS=Rattus norvegicus GN=Ttr PE=1 SV=1	18.66	31	3	3		6450000	6000000	4300000	37000	23100	25700	279.17:260.04:186.12:1.60:1.00:1.11	5580000	28600	0.994875	195.32:1.00	15720
Angiotensinogen OS=Rattus norvegicus GN=Agt PE=1 SV=1	13.23	13	3	3	Carbamidomethylation	7000000	5820000	3710000	2280000	1220000	1630000	5.75:4.77:3.05:1.87:1.00:1.34	5510000	1710000	0.689655	3.22:1.00	51982
Inositol 1 4 5-trisphosphate receptor type 2 OS=Rattus norvegicus GN=Itpr2 PE=1 SV=1	17.86	1	2	1		5860000	5610000	3820000	416000	226000	194000	25.90:24.78:16.89:1.84:1.00:0.86	5100000	279000	0.945294	18.29:1.00	307057
Histone H1.4 OS=Rattus norvegicus GN=Hist1h1e PE=1 SV=3	24.17	13	2	2		5060000	5220000	4730000	3080000	2180000	2450000	2.32:2.40:2.17:1.42:1.00:1.12	5000000	2570000	0.486	1.95:1.00	21987
Serine protease inhibitor A3M (Fragment) OS=Rattus norvegicus GN=Serpina3m PE=2 SV=1	18.48	22	8	6	Carbamidomethylation	5520000	5610000	3820000	230000	139000	160000	39.58:40.24:27.39:1.65:1.00:1.15	4980000	176000	0.964659	28.24:1.00	46095
Clusterin OS=Rattus norvegicus GN=Clu PE=1 SV=2	13.57	4	1	1		6490000	4790000	3160000	633000	300000	419000	21.65:15.99:10.54:2.11:1.00:1.40	4810000	451000	0.906237	10.68:1.00	51375
Apolipoprotein M OS=Rattus norvegicus GN=Apom PE=1 SV=2	26.35	12	2	2	Carbamidomethylation	4990000	4750000	4240000	453000	356000	391000	14.04:13.37:11.94:1.27:1.00:1.10	4660000	400000	0.914163	11.66:1.00	21513
Phosphatidylinositol-glycan-specific phospholipase D OS=Rattus norvegicus GN=Gpld1 PE=2 SV=1	20.9	1	1	1		4840000	5010000	3740000	1000000	666000	757000	7.27:7.53:5.61:1.51:1.00:1.14	4530000	809000	0.821413	5.60:1.00	93782
Oligophrenin-1 OS=Rattus norvegicus GN=Ophn1 PE=1 SV=1	19.48	2	1	1	Carbamidomethylation; Oxidation (M); Deamidation (NQ)	4530000	5130000	3440000	48700	379000	371000	11.94:13.52:9.07:0.13:1.00:0.98	4370000	267000	0.938902	16.38:1.00	91839
Gelsolin OS=Rattus norvegicus GN=Gsn PE=1 SV=1	17.49	12	5	5	Deamidation (NQ)	5170000	4570000	3260000	313000	193000	163000	26.83:23.73:16.91:1.62:1.00:0.85	4330000	223000	0.948499	19.44:1.00	86068
Urinary protein 1 OS=Rattus norvegicus PE=1 SV=1	21.47	11	1	1	Carbamidomethylation	4890000	4360000	3650000	545000	670000	417000	7.30:6.51:5.45:0.81:1.00:0.62	4300000	544000	0.873488	7.90:1.00	10960
Erythroid transcription factor OS=Rattus norvegicus GN=Gata1 PE=2 SV=1	34.99	2	1	1		4170000	4440000	4050000	1480000	1580000	1030000	2.65:2.82:2.57:0.94:1.00:0.65	4220000	1360000	0.677725	3.10:1.00	42871
Cullin-5 OS=Rattus norvegicus GN=Cul5 PE=1 SV=3	15.45	2	1	1		5070000	4270000	2760000	129000	74300	116000	68.18:57.43:37.06:1.74:1.00:1.56	4030000	106000	0.973697	37.87:1.00	90890
3-hydroxyanthranilate 3 4-dioxygenase OS=Rattus norvegicus GN=Haao PE=1 SV=2	19.13	6	1	1		4560000	4180000	3050000	236000	76200	0	59.83:54.80:39.99:3.10:1.00:0	3930000	104000	0.973537	37.70:1.00	32582
Ryanodine receptor 2 OS=Rattus norvegicus GN=Ryr2 PE=1 SV=2	14.01	0	1	1	Deamidation (NQ)	4860000	4300000	2410000	453000	180000	304000	27.01:23.91:13.40:2.52:1.00:1.69	3860000	312000	0.919171	12.35:1.00	562963
Immunoglobulin superfamily member 10 OS=Rattus norvegicus GN=Igsf10 PE=1 SV=1	19.34	1	1	1	Deamidation (NQ)	3930000	4260000	2950000	327000	168000	210000	23.33:25.33:17.54:1.94:1.00:1.25	3710000	235000	0.936658	15.79:1.00	284740
Leucyl-cystinyl aminopeptidase OS=Rattus norvegicus GN=Lnpep PE=1 SV=1	20.49	2	1	1	Oxidation (M); Deamidation (NQ)	4010000	4000000	2920000	460000	219000	222000	18.30:18.25:13.33:2.10:1.00:1.01	3650000	300000	0.917808	12.14:1.00	117201
Neuron-specific protein family member 1 OS=Rattus norvegicus GN=Nsg1 PE=2 SV=2	22.96	6	1	1	Deamidation (NQ)	3740000	3980000	3160000	278000	232000	237000	16.12:17.19:13.63:1.20:1.00:1.02	3630000	249000	0.931405	14.56:1.00	20943
Aminopeptidase N OS=Rattus norvegicus GN=Anpep PE=1 SV=2	27.76	1	1	1		3860000	3560000	3130000	1620000	1060000	1390000	3.64:3.35:2.95:1.53:1.00:1.31	3510000	1360000	0.612536	2.59:1.00	109448
C4b-binding protein alpha chain OS=Rattus norvegicus GN=C4bpa PE=2 SV=1	19.61	13	5	5	Carbamidomethylation; Deamidation (NQ)	3790000	3560000	2690000	500000	299000	400000	12.68:11.89:8.99:1.67:1.00:1.34	3350000	400000	0.880597	8.37:1.00	62266
Cohesin subunit SA-3 OS=Rattus norvegicus GN=Stag3 PE=2 SV=1	14.65	1	1	1	Carbamidomethylation	4110000	3090000	2260000	622000	331000	408000	12.41:9.34:6.82:1.88:1.00:1.23	3150000	454000	0.855873	6.94:1.00	141951
T-kininogen 2 OS=Rattus norvegicus PE=1 SV=2	22.95	33	15	2	Carbamidomethylation; Oxidation (M)	3410000	3340000	2660000	841000	568000	799000	6.00:5.89:4.69:1.48:1.00:1.41	3140000	736000	0.765605	4.26:1.00	47704
Zinc-alpha-2-glycoprotein OS=Rattus norvegicus GN=Azgp1 PE=2 SV=1	19.06	18	3	3	Carbamidomethylation	3410000	3360000	2350000	330000	109000	191000	31.27:30.73:21.50:3.02:1.00:1.74	3040000	210000	0.930921	14.47:1.00	34017
Retinol-binding protein 4 OS=Rattus norvegicus GN=Rbp4 PE=1 SV=1	19.4	19	3	3	Carbamidomethylation; Deamidation (NQ)	3370000	3280000	2320000	1010000	516000	695000	6.53:6.36:4.49:1.97:1.00:1.35	2990000	742000	0.751839	4.03:1.00	23220
Ras-related protein Rab-26 OS=Rattus norvegicus GN=Rab26 PE=2 SV=2	26.24	5	1	1		3000000	3110000	2600000	181000	89200	109000	33.58:34.84:29.14:2.03:1.00:1.23	2900000	127000	0.956207	22.90:1.00	28203
Cytoplasmic dynein 2 heavy chain 1 OS=Rattus norvegicus GN=Dync2h1 PE=1 SV=1	13.52	0	1	1		3850000	2640000	2000000	562000	323000	346000	11.94:8.19:6.19:1.74:1.00:1.07	2830000	410000	0.855124	6.90:1.00	492223
5-hydroxytryptamine receptor 2B OS=Rattus norvegicus GN=Htr2b PE=2 SV=1	22.45	4	1	1	Carbamidomethylation; Deamidation (NQ)	3110000	3080000	2290000	1060000	669000	559000	4.65:4.61:3.43:1.59:1.00:0.84	2830000	763000	0.730389	3.71:1.00	53652
Hemoglobin subunit beta-1 OS=Rattus norvegicus GN=Hbb PE=1 SV=3	16.87	9	1	1		3010000	3360000	2070000	249000	163000	176000	18.46:20.60:12.69:1.53:1.00:1.08	2810000	196000	0.930249	14.36:1.00	15979
Multidrug resistance-associated protein 5 OS=Rattus norvegicus GN=Abcc5 PE=2 SV=1	15.53	1	1	1		3240000	3210000	1960000	975000	596000	518000	5.43:5.39:3.29:1.64:1.00:0.87	2800000	696000	0.751429	4.02:1.00	160856
Plasma kallikrein OS=Rattus norvegicus GN=Klkb1 PE=1 SV=1	18.52	16	7	6	Carbamidomethylation	3220000	2850000	2150000	329000	181000	251000	17.76:15.73:11.89:1.82:1.00:1.38	2740000	254000	0.907299	10.80:1.00	71274
Insulin-like growth factor I OS=Rattus norvegicus GN=Igf1 PE=1 SV=3	30.53	9	1	1	Carbamidomethylation	2790000	2640000	2310000	778000	517000	539000	5.39:5.11:4.46:1.50:1.00:1.04	2580000	611000	0.763178	4.22:1.00	17079
Polyamine-modulated factor 1-binding protein 1 OS=Rattus norvegicus GN=Pmfbp1 PE=2 SV=2	16.27	2	1	1	Deamidation (NQ)	2630000	2590000	1670000	633000	381000	459000	6.90:6.79:4.39:1.66:1.00:1.21	2300000	491000	0.786522	4.68:1.00	113523
Coagulation factor XII OS=Rattus norvegicus GN=F12 PE=2 SV=1	19.44	10	3	3	Carbamidomethylation	2420000	2220000	1690000	170000	105000	148000	22.99:21.10:16.10:1.62:1.00:1.41	2110000	141000	0.933175	14.94:1.00	65844
Selenoprotein P OS=Rattus norvegicus GN=Sepp1 PE=1 SV=2	20.58	3	2	2	Carbamidomethylation	2190000	2180000	1630000	534000	367000	359000	5.96:5.94:4.43:1.45:1.00:0.98	2000000	420000	0.79	4.76:1.00	43083
Hemoglobin subunit alpha-1/2 OS=Rattus norvegicus GN=Hba1 PE=1 SV=3	18.93	11	1	1		2180000	2210000	1590000	575000	488000	390000	4.46:4.53:3.26:1.18:1.00:0.80	1990000	484000	0.756784	4.11:1.00	15329
Apolipoprotein B-100 OS=Rattus norvegicus GN=Apob PE=1 SV=1	24.43	1	5	5	Carbamidomethylation	2060000	1940000	1680000	60100	0	56000	1.00:0.94:0.82:0.03:0:0.03	1890000	38700	0.979524	48.91:1.00	536031
Bystin OS=Rattus norvegicus GN=Bysl PE=2 SV=3	25.79	3	1	1	Carbamidomethylation	1710000	1650000	1970000	210000	140000	164000	12.22:11.80:14.07:1.50:1.00:1.17	1780000	171000	0.903933	10.38:1.00	50012
Anionic trypsin-1 OS=Rattus norvegicus GN=Prss1 PE=1 SV=1	15.92	8	1	1		2070000	1820000	1250000	610000	320000	459000	6.46:5.68:3.90:1.91:1.00:1.44	1710000	463000	0.72924	3.69:1.00	25959
Zinc fingers and homeoboxes protein 3 OS=Rattus norvegicus GN=Zhx3 PE=1 SV=2	16.39	1	1	1	Deamidation (NQ)	2050000	1740000	1230000	393000	369000	713000	5.54:4.70:3.34:1.06:1.00:1.93	1670000	492000	0.705389	3.40:1.00	103783
Collagen alpha-1(II) chain OS=Rattus norvegicus GN=Col2a1 PE=1 SV=2	13.67	1	1	1		1910000	1610000	1280000	1060000	731000	933000	2.62:2.21:1.75:1.45:1.00:1.28	1600000	909000	0.431875	1.76:1.00	134570
Zinc finger and BTB domain-containing protein 38 OS=Rattus norvegicus GN=Zbtb38 PE=2 SV=1	16.64	1	1	1	Deamidation (NQ)	1890000	1690000	1120000	14100	28800	0	65.54:58.69:38.74:0.49:1.00:0	1570000	14300	0.990892	109.44:1.00	135300
Complement C1q subcomponent subunit C OS=Rattus norvegicus GN=C1qc PE=1 SV=2	16.36	14	2	2	Carbamidomethylation; Deamidation (NQ)	1710000	1870000	1120000	112000	73000	140000	23.37:25.68:15.33:1.53:1.00:1.92	1570000	108000	0.93121	14.46:1.00	25686
E3 ubiquitin-protein ligase UBR4 OS=Rattus norvegicus GN=Ubr4 PE=1 SV=2	16.39	0	1	1		1890000	1500000	1190000	305000	222000	296000	8.49:6.77:5.38:1.37:1.00:1.33	1530000	274000	0.820915	5.57:1.00	573799
SH3 and multiple ankyrin repeat domains protein 2 OS=Rattus norvegicus GN=Shank2 PE=1 SV=2	27.92	1	1	1		1710000	1540000	1330000	578000	281000	295000	6.10:5.50:4.73:2.06:1.00:1.05	1530000	385000	0.748366	3.97:1.00	158683
Cystatin-C OS=Rattus norvegicus GN=Cst3 PE=1 SV=2	28.84	20	2	2		1450000	1490000	1410000	467000	265000	294000	5.46:5.61:5.33:1.76:1.00:1.11	1450000	342000	0.764138	4.24:1.00	15437
Oxidation resistance protein 1 OS=Rattus norvegicus GN=Oxr1 PE=2 SV=3	17	2	1	1		1150000	1640000	1120000	142000	139000	191000	8.27:11.80:8.09:1.02:1.00:1.38	1300000	158000	0.878462	8.28:1.00	92810
Nuclear receptor subfamily 4 group A member 2 OS=Rattus norvegicus GN=Nr4a2 PE=1 SV=3	14.19	2	1	1	Carbamidomethylation	1100000	942000	657000	436000	258000	372000	4.26:3.65:2.54:1.69:1.00:1.44	900000	355000	0.605556	2.53:1.00	66622
Creatine kinase B-type OS=Rattus norvegicus GN=Ckb PE=1 SV=2	21.14	3	1	1		968000	875000	722000	70600	50600	72500	19.11:17.28:14.25:1.39:1.00:1.43	855000	64600	0.924444	13.24:1.00	42725
U3 small nucleolar ribonucleoprotein protein IMP4 OS=Rattus norvegicus GN=Imp4 PE=2 SV=1	12.94	4	1	1		972000	730000	496000	167000	171000	127000	5.68:4.27:2.90:0.97:1.00:0.74	733000	155000	0.78854	4.73:1.00	33656
Vitamin K-dependent protein C OS=Rattus norvegicus GN=Proc PE=2 SV=1	20.83	3	1	1		875000	685000	614000	134000	37700	84800	23.20:18.17:16.28:3.56:1.00:2.25	725000	85600	0.881931	8.46:1.00	51912
Murinoglobulin-2 OS=Rattus norvegicus GN=Mug2 PE=1 SV=1	13.83	29	40	1	Carbamidomethylation; Oxidation (M); Deamidation (NQ)	458000	851000	532000	34600	56600	0	8.09:15.04:9.39:0.61:1.00:0	613000	30400	0.950408	20.17:1.00	161588
ATP-binding cassette sub-family C member 9 OS=Rattus norvegicus GN=Abcc9 PE=2 SV=1	10.84	0	1	1		695000	758000	314000	0	136000	138000	5.12:5.59:2.32:0:1.00:1.01	589000	91100	0.845331	6.47:1.00	174117
Biotinidase OS=Rattus norvegicus GN=Btd PE=2 SV=1	15.38	3	1	1	Carbamidomethylation	577000	661000	363000	23100	28000	20000	20.61:23.62:12.96:0.83:1.00:0.72	533000	23700	0.955535	22.50:1.00	58021
Collagen alpha-1(I) chain OS=Rattus norvegicus GN=Col1a1 PE=1 SV=5	17.55	3	3	3		541000	449000	340000	39000	19700	15800	27.46:22.79:17.25:1.98:1.00:0.80	443000	24800	0.944018	17.84:1.00	137954
Far upstream element-binding protein 1 OS=Rattus norvegicus GN=Fubp1 PE=1 SV=1	17.07	2	1	1		519000	363000	348000	74800	55300	37400	9.38:6.56:6.30:1.35:1.00:0.68	410000	55800	0.863902	7.34:1.00	67197
Trypsin V-B OS=Rattus norvegicus PE=2 SV=1	12.73	6	1	1	Carbamidomethylation	500000	480000	244000	138000	61600	81200	8.13:7.80:3.96:2.24:1.00:1.32	408000	93500	0.770833	4.36:1.00	26820
Actin gamma-enteric smooth muscle OS=Rattus norvegicus GN=Actg2 PE=2 SV=1	23.04	10	3	1		316000	290000	243000	131000	117000	88200	2.71:2.48:2.08:1.13:1.00:0.75	283000	112000	0.60424	2.52:1.00	41877
C-type lectin domain family 11 member A OS=Rattus norvegicus GN=Clec11a PE=2 SV=1	17.63	6	1	1		93000	110000	79600	1930000	2210000	1410000	0.04:0.05:0.04:0.87:1.00:0.64	94300	1850000	-18.6182	0.05:1.00	36388

## Sheet: proteins rat 2 replicates LFQ
Description	Significance	Coverage (%)	#Peptides	#Unique	PTM	pre-nodal 1	pre-nodal 2	pre-nodal 3	post-nodal 1	post-nodal 2	post-nodal 3	Sample Profile (Ratio)	pre-nodal Average	post-nodal Average	% post/pre	Group Profile (Ratio)	Avg. Mass
1-phosphatidylinositol 4 5-bisphosphate phosphodiesterase beta-2 OS=Rattus norvegicus GN=Plcb2 PE=2 SV=1	10.17	1	1	1		682000	961000	-	496000	210000	213000	3.21:4.52:-:2.33:0.99:1.00	821000	306000	0.627284	2.68:1.00	134883
1-phosphatidylinositol 4 5-bisphosphate phosphodiesterase delta-1 OS=Rattus norvegicus GN=Plcd1 PE=1 SV=1	17.84	2	1	1		1190000	1410000	869000	582000	243000	178000	6.68:7.92:4.89:3.27:1.37:1.00	1160000	334000	0.712069	3.46:1.00	85962
5-hydroxytryptamine receptor 3A OS=Rattus norvegicus GN=Htr3a PE=1 SV=2	15.56	1	1	1		1910000	1990000	2130000	4000000	3350000	4560000	0.42:0.44:0.47:0.88:0.73:1.00	2010000	3970000	-0.975124	0.51:1.00	55428
Acetyl-CoA carboxylase 1 OS=Rattus norvegicus GN=Acaca PE=1 SV=1	9.95	0	1	1		10700000	9310000	5780000	6030000	4060000	4080000	2.62:2.28:1.42:1.48:1.00:1.00	8590000	4720000	0.450524	1.82:1.00	265191
Adenylate cyclase type 10 OS=Rattus norvegicus GN=Adcy10 PE=1 SV=1	26.03	1	1	1	Carbamidomethylation	17300000	16200000	13200000	5250000	2650000	3390000	5.12:4.79:3.90:1.55:0.78:1.00	15600000	3760000	0.758974	4.14:1.00	185852
Afamin OS=Rattus norvegicus GN=Afm PE=3 SV=1	8.8	27	14	13	Carbamidomethylation; Oxidation (M)	12200000	10700000	1710000	163000	87000	63600	191.77:167.76:26.95:2.56:1.37:1.00	8190000	104000	0.987302	78.42:1.00	69335
Alpha-1-antiproteinase OS=Rattus norvegicus GN=Serpina1 PE=1 SV=2	12.69	41	11	11	Oxidation (M)	93800000	81200000	38600000	3230000	1870000	1630000	57.57:49.88:23.68:1.98:1.15:1.00	71200000	2240000	0.968539	31.76:1.00	46136
Alpha-1-inhibitor 3 OS=Rattus norvegicus GN=A1i3 PE=1 SV=1	8.93	47	76	26	Carbamidomethylation; Oxidation (M); Deamidation (NQ)	734000000	633000000	110000000	5720000	4270000	4020000	182.70:157.71:27.36:1.42:1.06:1.00	492000000	4670000	0.990508	105.45:1.00	163772
Alpha-1-macroglobulin OS=Rattus norvegicus GN=A1m PE=1 SV=1	10.76	42	60	57	Carbamidomethylation; Oxidation (M); Deamidation (NQ)	229000000	224000000	68600000	4640000	3400000	3620000	63.18:61.83:18.94:1.28:0.94:1.00	174000000	3890000	0.977644	44.72:1.00	167124
Alpha-2-HS-glycoprotein OS=Rattus norvegicus GN=Ahsg PE=1 SV=2	11.24	45	13	13	Carbamidomethylation; Deamidation (NQ)	358000000	384000000	134000000	29100000	15000000	17400000	20.56:22.09:7.72:1.67:0.86:1.00	292000000	20500000	0.929795	14.27:1.00	37982
Alpha-2-macroglobulin OS=Rattus norvegicus GN=A2m PE=2 SV=2	10.63	5	10	7		6950000	6440000	3660000	2520000	2290000	2560000	2.71:2.51:1.43:0.98:0.89:1.00	5680000	2460000	0.566901	2.31:1.00	163784
Amiloride-sensitive amine oxidase [copper-containing] OS=Rattus norvegicus GN=Aoc1 PE=2 SV=1	21.54	1	1	1		2150000	2080000	1600000	2830000	3320000	3260000	0.66:0.64:0.49:0.87:1.02:1.00	1940000	3130000	-0.613402	0.62:1.00	85021
Angiotensinogen OS=Rattus norvegicus GN=Agt PE=1 SV=1	27.37	13	3	3	Carbamidomethylation	6860000	6420000	5430000	1320000	695000	742000	9.25:8.65:7.32:1.78:0.94:1.00	6240000	920000	0.852564	6.78:1.00	51982
Anionic trypsin-1 OS=Rattus norvegicus GN=Prss1 PE=1 SV=1	15.79	11	2	2	Deamidation (NQ)	3160000	2740000	1830000	608000	276000	413000	7.64:6.65:4.42:1.47:0.67:1.00	2730000	432000	0.841758	6.31:1.00	25959
Apolipoprotein A-IV OS=Rattus norvegicus GN=Apoa4 PE=2 SV=2	10.63	15	5	5		6440000	6150000	1940000	276000	218000	177000	36.35:34.71:10.94:1.56:1.23:1.00	4840000	224000	0.953719	21.62:1.00	44456
Apolipoprotein E OS=Rattus norvegicus GN=Apoe PE=1 SV=2	10.39	11	4	4		6670000	7780000	2620000	0	853000	893000	7.46:8.71:2.94:0:0.95:1.00	5690000	655000	0.884886	8.69:1.00	35753
Beta-2-glycoprotein 1 OS=Rattus norvegicus GN=Apoh PE=2 SV=2	9.01	43	13	13	Carbamidomethylation; Deamidation (NQ)	88200000	87200000	15600000	3180000	2210000	1730000	51.08:50.54:9.02:1.84:1.28:1.00	63700000	2370000	0.962794	26.84:1.00	33197
Beta-2-microglobulin OS=Rattus norvegicus GN=B2m PE=1 SV=1	9.88	10	2	2		11900000	11800000	3190000	895000	581000	560000	21.26:21.01:5.69:1.60:1.04:1.00	8950000	679000	0.924134	13.19:1.00	13720
Calmodulin-lysine N-methyltransferase OS=Rattus norvegicus GN=Camkmt PE=1 SV=1	17.42	4	1	1		2890000	2620000	1810000	0	66700	72600	39.86:36.15:25.01:0:0.92:1.00	2440000	46400	0.980984	52.65:1.00	35883
Carboxylesterase 1C OS=Rattus norvegicus GN=Ces1c PE=1 SV=3	10.01	23	11	7		52100000	54400000	13200000	1330000	546000	493000	105.62:110.26:26.68:2.70:1.11:1.00	39900000	791000	0.980175	50.45:1.00	60175
Carboxylesterase 1E OS=Rattus norvegicus GN=Ces1e PE=2 SV=1	8.44	10	5	1		1040000	937000	383000	521000	246000	233000	4.48:4.02:1.64:2.24:1.05:1.00	788000	333000	0.577411	2.36:1.00	61715
Ceruloplasmin OS=Rattus norvegicus GN=Cp PE=1 SV=3	13.86	23	20	20	Carbamidomethylation; Oxidation (M)	46600000	44300000	24100000	5860000	3670000	4180000	11.14:10.57:5.75:1.40:0.88:1.00	38300000	4570000	0.880679	8.38:1.00	120841
Chromogranin-A OS=Rattus norvegicus GN=Chga PE=1 SV=1	7.3	3	1	1		461000	448000	286000	339000	235000	297000	1.55:1.51:0.96:1.14:0.79:1.00	398000	290000	0.271357	1.37:1.00	52025
Clusterin OS=Rattus norvegicus GN=Clu PE=1 SV=2	19.69	4	1	1		5980000	6520000	4540000	419000	159000	260000	22.98:25.04:17.45:1.61:0.61:1.00	5680000	279000	0.95088	20.35:1.00	51375
Coagulation factor XII OS=Rattus norvegicus GN=F12 PE=2 SV=1	10.35	22	9	9	Carbamidomethylation; Oxidation (M); Deamidation (NQ)	3140000	2140000	860000	69600	8230	11900	264.05:179.82:72.39:5.86:0.69:1.00	2040000	29900	0.985343	68.37:1.00	65844
Coiled-coil domain-containing protein 93 OS=Rattus norvegicus GN=Ccdc93 PE=1 SV=1	8.85	3	1	1	Deamidation (NQ)	15400000	15100000	3870000	2650000	1820000	1660000	9.28:9.07:2.33:1.60:1.10:1.00	11400000	2040000	0.821053	5.60:1.00	72636
Complement C1q subcomponent subunit B OS=Rattus norvegicus GN=C1qb PE=1 SV=2	11.89	8	2	2		14700000	14100000	8120000	5810000	4100000	4780000	3.07:2.96:1.70:1.21:0.86:1.00	12300000	4900000	0.601626	2.51:1.00	26589
Complement C1q subcomponent subunit C OS=Rattus norvegicus GN=C1qc PE=1 SV=2	9.23	5	1	1	Deamidation (NQ)	1880000	1880000	404000	76700	0	117000	16.03:16.08:3.46:0.66:0:1.00	1390000	62100	0.955324	22.32:1.00	25686
Complement C3 OS=Rattus norvegicus GN=C3 PE=1 SV=3	13.16	47	71	70	Carbamidomethylation; Oxidation (M); Deamidation (NQ)	258000000	247000000	120000000	20400000	10500000	12700000	20.31:19.44:9.40:1.60:0.83:1.00	208000000	14500000	0.930288	14.33:1.00	186459
Complement C4 OS=Rattus norvegicus GN=C4 PE=1 SV=3	9.44	24	33	33	Carbamidomethylation; Oxidation (M)	17800000	18400000	3860000	703000	501000	321000	55.58:57.33:12.05:2.19:1.56:1.00	13400000	509000	0.962015	26.23:1.00	192162
Complement component C6 OS=Rattus norvegicus GN=C6 PE=2 SV=1	7.69	2	2	2	Carbamidomethylation; Deamidation (NQ)	126000	194000	0	59100	38600	37000	3.42:5.26:0:1.60:1.04:1.00	107000	44900	0.580374	2.38:1.00	105114
Complement component C9 OS=Rattus norvegicus GN=C9 PE=2 SV=1	11.59	22	9	9	Carbamidomethylation; Deamidation (NQ)	10900000	11300000	4300000	1020000	529000	608000	17.94:18.56:7.08:1.67:0.87:1.00	8830000	718000	0.918686	12.30:1.00	62281
Complement factor I OS=Rattus norvegicus GN=Cfi PE=2 SV=1	11.98	39	18	18	Carbamidomethylation; Deamidation (NQ)	7930000	6910000	3140000	1120000	377000	456000	17.40:15.17:6.90:2.46:0.83:1.00	5990000	651000	0.891319	9.21:1.00	67298
Cortactin-binding protein 2 OS=Rattus norvegicus GN=Cttnbp2 PE=1 SV=1	32.61	1	1	1		154000	360000	366000	4760000	5360000	5350000	0.03:0.07:0.07:0.89:1.00:1.00	293000	5160000	-16.6109	0.06:1.00	178767
C-reactive protein OS=Rattus norvegicus GN=Crp PE=1 SV=1	10.58	20	4	4	Carbamidomethylation	46200000	37400000	12500000	344000	131000	144000	321.23:260.08:87.04:2.39:0.91:1.00	32100000	207000	0.993551	155.19:1.00	25468
Creatine kinase B-type OS=Rattus norvegicus GN=Ckb PE=1 SV=2	10.39	12	2	2		1710000	1570000	528000	191000	93400	105000	16.27:14.90:5.02:1.81:0.89:1.00	1270000	130000	0.897638	9.78:1.00	42725
Cystatin-C OS=Rattus norvegicus GN=Cst3 PE=1 SV=2	9.72	12	1	1		2190000	1770000	616000	457000	135000	148000	14.79:11.92:4.16:3.08:0.91:1.00	1530000	247000	0.838562	6.18:1.00	15437
Dynactin subunit 2 OS=Rattus norvegicus GN=Dctn2 PE=1 SV=1	23.23	3	1	1	Deamidation (NQ)	1080000	1170000	926000	106000	77200	71400	15.17:16.44:12.96:1.48:1.08:1.00	1060000	84700	0.920094	12.53:1.00	44148
E3 UFM1-protein ligase 1 OS=Rattus norvegicus GN=Ufl1 PE=2 SV=1	7.26	1	1	1		1570000	1580000	0	2700000	1740000	1990000	0.79:0.79:0:1.36:0.87:1.00	1050000	2140000	-1.0381	0.49:1.00	89585
Ephrin type-A receptor 7 OS=Rattus norvegicus GN=Epha7 PE=1 SV=1	14.95	3	2	2		105000000	105000000	56700000	1040000	415000	641000	164.44:163.97:88.41:1.62:0.65:1.00	89000000	698000	0.992157	127.55:1.00	111953
Eukaryotic translation initiation factor 3 subunit J OS=Rattus norvegicus GN=Eif3j PE=2 SV=1	6.17	5	1	1	Carbamidomethylation	1120000	720000	93700	261000	85700	121000	9.30:5.96:0.77:2.16:0.71:1.00	646000	156000	0.758514	4.15:1.00	29187
Extracellular superoxide dismutase [Cu-Zn] OS=Rattus norvegicus GN=Sod3 PE=1 SV=2	20.66	11	1	1	Deamidation (NQ)	778000	847000	0	69200	37000	12200	63.97:69.59:0:5.69:3.04:1.00	542000	39500	0.927122	13.72:1.00	26620
Fetuin-B OS=Rattus norvegicus GN=Fetub PE=2 SV=2	14.98	58	16	16	Carbamidomethylation; Oxidation (M)	48100000	45600000	28900000	7850000	7610000	8380000	5.75:5.44:3.45:0.94:0.91:1.00	40900000	7960000	0.805379	5.14:1.00	41563
Fibrinogen alpha chain OS=Rattus norvegicus GN=Fga PE=1 SV=3	14.66	41	31	31	Carbamidomethylation; Oxidation (M); Deamidation (NQ)	179000000	174000000	94900000	9130000	4560000	5360000	33.50:32.38:17.71:1.70:0.85:1.00	149000000	6350000	0.957383	23.52:1.00	86686
Fibrinogen beta chain OS=Rattus norvegicus GN=Fgb PE=1 SV=4	11.21	43	27	27	Carbamidomethylation; Oxidation (M); Deamidation (NQ)	247000000	251000000	91000000	25100000	13100000	13400000	18.39:18.73:6.79:1.88:0.98:1.00	196000000	17200000	0.912245	11.40:1.00	54235
Fibronectin OS=Rattus norvegicus GN=Fn1 PE=1 SV=2	8.65	15	24	24	Carbamidomethylation; Deamidation (NQ)	10300000	9020000	1440000	288000	170000	249000	41.22:36.27:5.79:1.16:0.68:1.00	6910000	236000	0.965847	29.30:1.00	272509
Gelsolin OS=Rattus norvegicus GN=Gsn PE=1 SV=1	9.9	14	6	6	Deamidation (NQ)	5540000	5060000	1330000	169000	110000	132000	42.00:38.31:10.04:1.28:0.83:1.00	3970000	137000	0.965491	29.01:1.00	86068
Glutamate receptor ionotropic NMDA 2C OS=Rattus norvegicus GN=Grin2c PE=1 SV=1	6.1	1	1	1		7770000	6830000	1450000	3810000	1430000	1320000	5.87:5.16:1.10:2.88:1.08:1.00	5350000	2190000	0.590654	2.44:1.00	135271
Hamartin OS=Rattus norvegicus GN=Tsc1 PE=1 SV=1	26.12	1	1	1		521000	669000	568000	260000	137000	154000	3.38:4.35:3.69:1.69:0.89:1.00	586000	183000	0.687713	3.20:1.00	129022
Haptoglobin OS=Rattus norvegicus GN=Hp PE=1 SV=3	11	48	17	17	Carbamidomethylation; Oxidation (M); Deamidation (NQ)	105000000	84600000	33200000	5410000	2190000	2810000	37.23:30.11:11.83:1.92:0.78:1.00	74100000	3470000	0.953171	21.37:1.00	38563
Hemoglobin subunit alpha-1/2 OS=Rattus norvegicus GN=Hba1 PE=1 SV=3	6.26	11	1	1		3730000	3430000	48800	534000	459000	306000	12.18:11.21:0.16:1.74:1.50:1.00	2400000	433000	0.819583	5.55:1.00	15329
Hemoglobin subunit beta-1 OS=Rattus norvegicus GN=Hbb PE=1 SV=3	9.28	16	2	2	Deamidation (NQ)	1520000	1660000	545000	291000	310000	346000	4.41:4.80:1.58:0.84:0.90:1.00	1240000	316000	0.745161	3.94:1.00	15979
Hemopexin OS=Rattus norvegicus GN=Hpx PE=1 SV=3	12.73	41	16	16	Carbamidomethylation; Deamidation (NQ)	244000000	231000000	123000000	64400000	36000000	45100000	5.40:5.12:2.72:1.43:0.80:1.00	199000000	48500000	0.756281	4.11:1.00	51351
Histidine-rich glycoprotein OS=Rattus norvegicus GN=Hrg PE=2 SV=1	10.98	34	11	11	Carbamidomethylation	17200000	19000000	6170000	1230000	244000	1130000	15.21:16.76:5.45:1.09:0.22:1.00	14100000	870000	0.938298	16.24:1.00	59049
Histone H1.4 OS=Rattus norvegicus GN=Hist1h1e PE=1 SV=3	16.06	16	3	3		5400000	5500000	3740000	2860000	1820000	1990000	2.72:2.77:1.88:1.44:0.92:1.00	5020000	2220000	0.557769	2.26:1.00	21987
Human immunodeficiency virus type I enhancer-binding protein 2 homolog OS=Rattus norvegicus GN=Hivep2 PE=2 SV=2	7.55	1	1	1		48400000	48900000	1290000	880000	174000	130000	372.60:376.12:9.95:6.78:1.34:1.00	32800000	395000	0.987957	83.26:1.00	267424
Inositol-pentakisphosphate 2-kinase OS=Rattus norvegicus GN=Ippk PE=2 SV=1	21.01	1	1	1		723000	731000	304000	3730000	2840000	2690000	0.27:0.27:0.11:1.39:1.06:1.00	586000	3090000	-4.27304	0.19:1.00	55634
Inter-alpha-trypsin inhibitor heavy chain H3 OS=Rattus norvegicus GN=Itih3 PE=2 SV=1	17.19	11	7	7	Deamidation (NQ)	16300000	16300000	10600000	1860000	1010000	1270000	12.86:12.83:8.36:1.47:0.79:1.00	14400000	1380000	0.904167	10.45:1.00	99098
Kininogen-1 OS=Rattus norvegicus GN=Kng1 PE=2 SV=1	10.01	21	9	9	Carbamidomethylation	13100000	13600000	3820000	1310000	664000	766000	17.09:17.78:4.99:1.71:0.87:1.00	10200000	913000	0.91049	11.15:1.00	70933
Kynurenine/alpha-aminoadipate aminotransferase mitochondrial OS=Rattus norvegicus GN=Aadat PE=1 SV=1	12.67	2	1	1		5630000	4920000	2360000	278000	186000	203000	27.72:24.23:11.64:1.37:0.91:1.00	4300000	222000	0.948372	19.38:1.00	47784
Latrophilin-3 OS=Rattus norvegicus GN=Lphn3 PE=2 SV=1	52.43	1	1	1	Carbamidomethylation	1430000	1340000	1430000	52500	55800	141000	10.10:9.50:10.14:0.37:0.39:1.00	1400000	83200	0.940571	16.84:1.00	172441
Multidrug resistance-associated protein 9 OS=Rattus norvegicus GN=Abcc12 PE=2 SV=1	15.31	0	1	1		103000	98700	0	602000	636000	388000	0.27:0.25:0:1.55:1.64:1.00	67300	542000	-7.05349	0.12:1.00	152964
Murinoglobulin-1 OS=Rattus norvegicus GN=Mug1 PE=2 SV=1	8.71	39	56	11	Carbamidomethylation; Oxidation (M); Deamidation (NQ)	152000000	150000000	20000000	1020000	510000	642000	236.07:233.17:31.15:1.59:0.79:1.00	118000000	725000	0.993856	162.71:1.00	165325
Myosin-10 OS=Rattus norvegicus GN=Myh10 PE=2 SV=1	10.8	1	1	1		1260000	1320000	589000	454000	258000	296000	4.26:4.45:1.99:1.54:0.87:1.00	1050000	336000	0.68	3.14:1.00	228963
NADH dehydrogenase [ubiquinone] 1 alpha subcomplex assembly factor 3 OS=Rattus norvegicus GN=Ndufaf3 PE=2 SV=1	13.17	16	1	1	Deamidation (NQ)	5300000	4730000	2390000	1760000	303000	592000	8.95:7.99:4.03:2.97:0.51:1.00	4140000	884000	0.786473	4.68:1.00	20696
Neuron-specific protein family member 1 OS=Rattus norvegicus GN=Nsg1 PE=2 SV=2	11.14	6	1	1	Deamidation (NQ)	3320000	2880000	1080000	117000	93900	93000	35.68:30.96:11.61:1.26:1.01:1.00	2420000	101000	0.958264	23.94:1.00	20943
Neutral and basic amino acid transport protein rBAT OS=Rattus norvegicus GN=Slc3a1 PE=1 SV=1	9.29	1	1	1	Oxidation (M)	26700000	29400000	5640000	898000	581000	539000	49.48:54.59:10.45:1.66:1.08:1.00	20600000	673000	0.96733	30.61:1.00	78507
Nucleolin OS=Rattus norvegicus GN=Ncl PE=1 SV=3	10.47	1	1	1		190000000	193000000	76800000	42500000	36500000	28000000	6.79:6.87:2.74:1.52:1.30:1.00	153000000	35700000	0.766667	4.30:1.00	77148
Paired box protein Pax-4 OS=Rattus norvegicus GN=Pax4 PE=2 SV=1	10.08	5	1	1	Oxidation (M)	515000	360000	217000	197000	61800	141000	3.66:2.56:1.55:1.40:0.44:1.00	364000	133000	0.634615	2.74:1.00	38485
PDZ domain-containing protein MAGIX OS=Rattus norvegicus GN=Magix PE=2 SV=1	14.03	4	1	1		2420000	2760000	1590000	921000	681000	582000	4.15:4.74:2.72:1.58:1.17:1.00	2250000	728000	0.676444	3.09:1.00	34743
Plasma kallikrein OS=Rattus norvegicus GN=Klkb1 PE=1 SV=1	11.1	15	5	5	Carbamidomethylation	3200000	3130000	1080000	240000	105000	76200	41.96:41.10:14.22:3.16:1.37:1.00	2470000	140000	0.94332	17.60:1.00	71274
Plasma protease C1 inhibitor OS=Rattus norvegicus GN=Serping1 PE=2 SV=1	8.29	10	4	4		5890000	5730000	585000	61500	114000	18500	318.14:309.63:31.62:3.33:6.16:1.00	4070000	64700	0.984103	62.89:1.00	55611
Plasminogen OS=Rattus norvegicus GN=Plg PE=2 SV=2	14.38	61	42	42	Carbamidomethylation; Oxidation (M); Deamidation (NQ)	48500000	44500000	25900000	6350000	3710000	4800000	10.10:9.27:5.40:1.32:0.77:1.00	39600000	4950000	0.875	8.00:1.00	90536
Plastin-3 OS=Rattus norvegicus GN=Pls3 PE=2 SV=2	9.51	3	1	1	Carbamidomethylation; Oxidation (M)	27300000	24400000	6150000	1610000	943000	1070000	25.42:22.78:5.73:1.50:0.88:1.00	19300000	1210000	0.937306	15.98:1.00	70680
Polyamine-modulated factor 1-binding protein 1 OS=Rattus norvegicus GN=Pmfbp1 PE=2 SV=2	9.3	2	1	1	Deamidation (NQ)	3450000	3690000	924000	406000	265000	360000	9.58:10.25:2.57:1.13:0.74:1.00	2690000	344000	0.872119	7.82:1.00	113523
Probable 2-oxoglutarate dehydrogenase E1 component DHKTD1 mitochondrial OS=Rattus norvegicus GN=Dhtkd1 PE=2 SV=1	13.35	1	1	1		1560000	1610000	845000	672000	289000	305000	5.10:5.28:2.77:2.20:0.95:1.00	1340000	422000	0.685075	3.17:1.00	102642
Protein AMBP OS=Rattus norvegicus GN=Ambp PE=1 SV=1	11.61	34	9	9	Carbamidomethylation	24100000	21200000	9110000	2210000	1230000	1540000	15.59:13.75:5.90:1.43:0.79:1.00	18100000	1660000	0.908287	10.94:1.00	38851
Prothrombin OS=Rattus norvegicus GN=F2 PE=1 SV=1	15.73	19	10	10	Carbamidomethylation	9300000	8770000	5580000	1290000	856000	1050000	8.83:8.32:5.29:1.22:0.81:1.00	7880000	1070000	0.864213	7.39:1.00	70412
Reelin OS=Rattus norvegicus GN=Reln PE=2 SV=1	8.07	0	1	1	Carbamidomethylation	102000000	97700000	7330000	425000	375000	224000	376.39:360.75:27.08:1.57:1.38:1.00	69000000	341000	0.995058	202.06:1.00	387532
Retinol-binding protein 4 OS=Rattus norvegicus GN=Rbp4 PE=1 SV=1	14.97	14	2	2	Carbamidomethylation	3480000	3180000	1890000	397000	197000	214000	16.30:14.90:8.87:1.86:0.92:1.00	2850000	269000	0.905614	10.60:1.00	23220
Ribosome biogenesis regulatory protein homolog OS=Rattus norvegicus GN=Rrs1 PE=2 SV=1	24.83	4	1	1	Deamidation (NQ)	508000	451000	0	74000	112000	14100	35.94:31.90:0:5.24:7.94:1.00	320000	66800	0.79125	4.79:1.00	41537
Serine protease inhibitor A3K OS=Rattus norvegicus GN=Serpina3k PE=1 SV=3	9.45	36	15	12	Carbamidomethylation; Oxidation (M); Deamidation (NQ)	54300000	50900000	12500000	4360000	2370000	2410000	22.51:21.12:5.20:1.81:0.98:1.00	39300000	3050000	0.922392	12.88:1.00	46562
Serine protease inhibitor A3L OS=Rattus norvegicus GN=Serpina3l PE=1 SV=3	10.77	34	13	10	Carbamidomethylation; Oxidation (M)	90900000	97100000	32300000	9350000	5440000	6000000	15.16:16.18:5.39:1.56:0.91:1.00	73400000	6930000	0.905586	10.60:1.00	46277
Serine protease inhibitor A3M (Fragment) OS=Rattus norvegicus GN=Serpina3m PE=2 SV=1	11.27	17	6	5	Carbamidomethylation	3440000	3170000	1100000	19300	13200	12700	270.83:250.04:86.39:1.52:1.04:1.00	2570000	15100	0.994125	170.31:1.00	46095
Serine protease inhibitor A3N OS=Rattus norvegicus GN=Serpina3n PE=1 SV=3	16.51	18	5	5	Oxidation (M)	21300000	19600000	12900000	1570000	917000	1280000	16.63:15.33:10.08:1.23:0.72:1.00	17900000	1260000	0.929609	14.27:1.00	46652
Serotransferrin OS=Rattus norvegicus GN=Tf PE=1 SV=3	8.93	61	62	62	Carbamidomethylation; Oxidation (M); Deamidation (NQ)	592000000	556000000	102000000	27200000	16200000	15500000	38.12:35.80:6.58:1.75:1.04:1.00	417000000	19600000	0.952998	21.22:1.00	76395
Serum albumin OS=Rattus norvegicus GN=Alb PE=1 SV=2	10.21	79	93	93	Carbamidomethylation; Oxidation (M); Deamidation (NQ)	6780000000	6560000000	1890000000	423000000	229000000	224000000	30.21:29.25:8.42:1.89:1.02:1.00	5080000000	292000000	0.94252	17.36:1.00	68731
Solute carrier family 12 member 3 OS=Rattus norvegicus GN=Slc12a3 PE=2 SV=2	14.58	1	1	1		17200000	14000000	9390000	4770000	2380000	2590000	6.66:5.39:3.63:1.84:0.92:1.00	13500000	3240000	0.76	4.17:1.00	110554
Synaptonemal complex protein 2 OS=Rattus norvegicus GN=Sycp2 PE=1 SV=1	12.93	1	2	2	Oxidation (M); Deamidation (NQ)	4030000	3800000	1720000	105000	53200	37600	107.08:101.16:45.85:2.80:1.41:1.00	3190000	57400	0.982006	55.54:1.00	172592
T-kininogen 1 OS=Rattus norvegicus GN=Map1 PE=1 SV=2	14.56	37	15	5	Carbamidomethylation; Oxidation (M)	10000000	10900000	5520000	462000	188000	66400	151.21:163.74:83.19:6.96:2.84:1.00	8810000	239000	0.972872	36.88:1.00	47775
T-kininogen 2 OS=Rattus norvegicus PE=1 SV=2	13.17	29	12	2	Carbamidomethylation; Oxidation (M)	4350000	3910000	1950000	295000	115000	148000	29.41:26.41:13.17:1.99:0.78:1.00	3400000	186000	0.945294	18.29:1.00	47704
Uncharacterized protein C10orf62 homolog OS=Rattus norvegicus PE=2 SV=1	14.77	2	1	1		4200000	4210000	2630000	1010000	841000	898000	4.68:4.69:2.93:1.12:0.94:1.00	3680000	915000	0.751359	4.02:1.00	34024
Unconventional myosin-IXa OS=Rattus norvegicus GN=Myo9a PE=1 SV=1	18.94	1	1	1		19100000	14900000	20400000	6260000	4760000	5640000	3.38:2.63:3.61:1.11:0.84:1.00	18100000	5550000	0.69337	3.26:1.00	301381
Vitamin D-binding protein OS=Rattus norvegicus GN=Gc PE=1 SV=3	7.73	54	26	26	Carbamidomethylation; Oxidation (M); Deamidation (NQ)	106000000	117000000	5520000	1600000	814000	931000	114.20:126.05:5.93:1.72:0.87:1.00	76400000	1110000	0.985471	68.55:1.00	53545
Xin actin-binding repeat-containing protein 2 OS=Rattus norvegicus GN=Xirp2 PE=1 SV=1	7.47	0	1	1		22200000	-	13800000	4520000	3410000	-	1.00:-:0.62:0.20:0.15:-	18000000	3970000	0.779444	4.54:1.00	373984
Zinc finger protein 37 OS=Rattus norvegicus GN=Zfp37 PE=2 SV=1	27.81	2	1	1		918000	890000	0	181000	25600	117000	7.87:7.63:0:1.55:0.22:1.00	603000	108000	0.820896	5.59:1.00	68099
Zinc fingers and homeoboxes protein 3 OS=Rattus norvegicus GN=Zhx3 PE=1 SV=2	5.12	1	1	1	Deamidation (NQ)	2030000	-	698000	140000	81000	63800	31.81:-:10.93:2.19:1.27:1.00	1360000	94900	0.930221	14.36:1.00	103783

## Sheet: proteins 3 replicates LFQ
Description	Significance	Coverage (%)	#Peptides	#Unique	PTM	pre-nodal 1	pre-nodal 2	pre-nodal 3	post-nodal 1	post-nodal 2	post-nodal 3	Sample Profile (Ratio)	pre-nodal Average	post-nodal Average	% post/pre	Group Profile (Ratio)	Avg. Mass
14-3-3 protein epsilon OS=Rattus norvegicus GN=Ywhae PE=1 SV=1	42.3	26	5	4	Oxidation (M)	9670000	9850000	9590000	30300	12400	21700	254.62:259.28:252.41:1.00:1.00:1.00	9700000	21400	0.997794	255.44:1.00	29174
40S ribosomal protein S18 OS=Rattus norvegicus GN=Rps18 PE=1 SV=3	31.65	5	1	1		2570000	2830000	2700000	102000	0	121000	25.36:27.90:26.55:1.00:0:1.20	2700000	74300	0.972481	36.36:1.00	17719
60 kDa heat shock protein mitochondrial OS=Rattus norvegicus GN=Hspd1 PE=1 SV=1	31.87	5	1	1		164000000	180000000	174000000	1610000	638000	690000	101.79:111.33:107.90:1.00:0.42:0.43	173000000	854000	0.995064	202.32:1.00	60956
78 kDa glucose-regulated protein OS=Rattus norvegicus GN=Hspa5 PE=1 SV=1	25.98	4	2	1		5050000	5260000	4600000	1690000	1560000	1660000	2.99:3.11:2.72:1.00:0.92:0.98	4970000	1640000	0.67002	3.04:1.00	72347
A disintegrin and metalloproteinase with thrombospondin motifs 4 (Fragment) OS=Rattus norvegicus GN=Adamts4 PE=2 SV=2	32.23	1	1	1	Carbamidomethylation	76400000	84100000	81000000	7700000	8350000	6730000	9.92:10.92:10.52:1.00:1.08:0.87	80500000	7590000	0.905714	10.60:1.00	68385
Actin cytoplasmic 2 OS=Rattus norvegicus GN=Actg1 PE=1 SV=1	41.39	52	24	11	Carbamidomethylation; Oxidation (M); Deamidation (NQ); Carbamidomethylation	161000000	156000000	164000000	4310000	4280000	6090000	37.40:36.29:38.02:1.00:0.99:1.41	160000000	4740000	0.970375	33.81:1.00	41793
Adenylate cyclase type 10 OS=Rattus norvegicus GN=Adcy10 PE=1 SV=1	30.85	1	1	1	Carbamidomethylation; Carbamidomethylation	111000000	120000000	113000000	32200000	33700000	33500000	3.43:3.71:3.51:1.00:1.05:1.04	115000000	33100000	0.712174	3.46:1.00	185852
Afamin OS=Rattus norvegicus GN=Afm PE=3 SV=1	30.49	47	31	31	Carbamidomethylation; Oxidation (M); Deamidation (NQ); Carbamidomethylation; Deamidation (NQ); 2 more	141000000	151000000	145000000	51600000	53200000	52300000	2.73:2.94:2.82:1.00:1.03:1.01	146000000	52300000	0.641781	2.79:1.00	69335
Agrin OS=Rattus norvegicus GN=Agrn PE=1 SV=2	45.5	1	2	2		2490000	2720000	2600000	637000	744000	558000	3.91:4.26:4.09:1.00:1.17:0.88	2600000	627000	0.758846	4.15:1.00	208644
Aldehyde oxidase OS=Rattus norvegicus GN=Aox1 PE=2 SV=1	29.11	1	1	1	Oxidation (M)	1350000	1220000	1440000	415000	334000	324000	3.25:2.95:3.48:1.00:0.81:0.78	1340000	358000	0.732836	3.74:1.00	146920
Alpha-(1 3)-fucosyltransferase 10 OS=Rattus norvegicus GN=Fut10 PE=2 SV=1	12.17	2	1	1	Deamidation (NQ)	2460000	1100000	1850000	301000	305000	232000	8.20:3.65:6.17:1.00:1.02:0.77	1800000	279000	0.845	6.46:1.00	56025
Alpha-1-acid glycoprotein OS=Rattus norvegicus GN=Orm1 PE=2 SV=1	20.03	8	3	3		19100000	14700000	20600000	6660000	5010000	4290000	2.87:2.21:3.09:1.00:0.75:0.64	18100000	5320000	0.706077	3.41:1.00	23575
Alpha-1-antiproteinase OS=Rattus norvegicus GN=Serpina1 PE=1 SV=2	32.94	41	24	24	Oxidation (M); Deamidation (NQ); Deamidation (NQ); Oxidation (M)	1030000000	1030000000	975000000	322000000	311000000	311000000	3.21:3.20:3.02:1.00:0.97:0.97	1010000000	315000000	0.688119	3.22:1.00	46136
Alpha-1-inhibitor 3 OS=Rattus norvegicus GN=A1i3 PE=1 SV=1	33.06	60	151	36	Carbamidomethylation; Oxidation (M); Deamidation (NQ); Carbamidomethylation; Oxidation (M); 6 more	1010000000	1080000000	1030000000	370000000	368000000	385000000	2.72:2.91:2.78:1.00:1.00:1.04	1040000000	374000000	0.640385	2.77:1.00	163772
Alpha-1-macroglobulin OS=Rattus norvegicus GN=A1m PE=1 SV=1	27.39	58	98	93	Carbamidomethylation; Oxidation (M); Deamidation (NQ); Carbamidomethylation; Oxidation (M); 5 more	694000000	775000000	714000000	230000000	244000000	245000000	3.01:3.37:3.10:1.00:1.06:1.06	727000000	240000000	0.669876	3.03:1.00	167124
Alpha-2-HS-glycoprotein OS=Rattus norvegicus GN=Ahsg PE=1 SV=2	41.02	43	15	15	Carbamidomethylation; Carbamidomethylation; Carbamidomethylation; Deamidation (NQ); Carbamidomethylation; 2 more	762000000	778000000	752000000	259000000	259000000	265000000	2.95:3.01:2.91:1.00:1.00:1.03	764000000	261000000	0.658377	2.93:1.00	37982
Alpha-2-macroglobulin OS=Rattus norvegicus GN=A2m PE=2 SV=2	49.2	9	15	3	Oxidation (M); Deamidation (NQ); Carbamidomethylation	8470000	7990000	8220000	2970000	3170000	2780000	2.85:2.69:2.76:1.00:1.07:0.94	8230000	2970000	0.639125	2.77:1.00	163784
Amiloride-sensitive sodium channel subunit alpha OS=Rattus norvegicus GN=Scnn1a PE=1 SV=2	21.65	5	1	1	Oxidation (M); Deamidation (NQ)	6560000	5140000	5440000	1860000	1850000	1430000	3.53:2.77:2.93:1.00:0.99:0.77	5710000	1710000	0.700525	3.34:1.00	78888
Aminoacylase-1B OS=Rattus norvegicus GN=Acy1b PE=1 SV=1	42.28	2	1	1	Deamidation (NQ)	54500000	58500000	56500000	21000000	20900000	23100000	2.60:2.79:2.69:1.00:1.00:1.10	56500000	21600000	0.617699	2.61:1.00	45823
Angiotensinogen OS=Rattus norvegicus GN=Agt PE=1 SV=1	57.29	30	12	12	Carbamidomethylation	30700000	31100000	30200000	10900000	11000000	10400000	2.82:2.86:2.78:1.00:1.01:0.96	30700000	10800000	0.648208	2.85:1.00	51982
Anionic trypsin-1 OS=Rattus norvegicus GN=Prss1 PE=1 SV=1	34.06	11	3	3	Deamidation (NQ)	12900000	13500000	13600000	3150000	3220000	3140000	4.10:4.30:4.32:1.00:1.02:1.00	13400000	3170000	0.763433	4.21:1.00	25959
Apolipoprotein A-I OS=Rattus norvegicus GN=Apoa1 PE=1 SV=2	35.87	56	12	12	Oxidation (M); Deamidation (NQ)	134000000	141000000	140000000	52000000	52000000	50000000	2.58:2.72:2.70:1.00:1.00:0.96	138000000	51300000	0.628261	2.70:1.00	30062
Apolipoprotein A-II OS=Rattus norvegicus GN=Apoa2 PE=2 SV=1	27.52	33	2	2	Oxidation (M)	19200000	19100000	17200000	4240000	4340000	4630000	4.54:4.51:4.05:1.00:1.02:1.09	18500000	4400000	0.762162	4.20:1.00	11439
Apolipoprotein A-IV OS=Rattus norvegicus GN=Apoa4 PE=2 SV=2	35.06	69	24	24	Oxidation (M); Oxidation (M)	172000000	180000000	171000000	59000000	57900000	60300000	2.92:3.06:2.91:1.00:0.98:1.02	175000000	59100000	0.662286	2.96:1.00	44456
Apolipoprotein B-100 OS=Rattus norvegicus GN=Apob PE=1 SV=1	39.05	5	19	19	Deamidation (NQ); Deamidation (NQ); Oxidation (M); Deamidation (NQ)	17400000	16900000	17600000	2310000	2310000	2210000	7.51:7.30:7.60:1.00:1.00:0.95	17300000	2280000	0.868208	7.59:1.00	536031
Apolipoprotein C-I OS=Rattus norvegicus GN=Apoc1 PE=2 SV=1	36.86	39	5	5	Oxidation (M); Oxidation (M)	57300000	59900000	59000000	9060000	8840000	9070000	6.33:6.61:6.52:1.00:0.98:1.00	58700000	8990000	0.846848	6.53:1.00	9861
Apolipoprotein C-III OS=Rattus norvegicus GN=Apoc3 PE=2 SV=2	31.97	41	2	2	Oxidation (M)	24100000	26300000	26900000	5620000	6600000	5870000	4.29:4.68:4.78:1.00:1.17:1.04	25800000	6030000	0.766279	4.27:1.00	11117
Apolipoprotein E OS=Rattus norvegicus GN=Apoe PE=1 SV=2	27.06	36	9	9	Oxidation (M); Deamidation (NQ)	102000000	115000000	111000000	51500000	53900000	56400000	1.98:2.23:2.17:1.00:1.05:1.10	109000000	53900000	0.505505	2.03:1.00	35753
Apolipoprotein M OS=Rattus norvegicus GN=Apom PE=1 SV=2	18.07	5	1	1		4470000	3560000	3750000	1890000	1790000	1960000	2.37:1.88:1.98:1.00:0.95:1.04	3930000	1880000	0.521628	2.09:1.00	21513
ATP-binding cassette sub-family A member 2 OS=Rattus norvegicus GN=Abca2 PE=1 SV=1	36.65	0	1	1	Deamidation (NQ)	3550000	3440000	3500000	1860000	1820000	2020000	1.90:1.85:1.88:1.00:0.97:1.08	3500000	1900000	0.457143	1.84:1.00	270926
ATP-binding cassette sub-family G member 2 OS=Rattus norvegicus GN=Abcg2 PE=1 SV=1	14.9	4	1	1	Oxidation (M); Deamidation (NQ)	833000	1480000	1100000	114000	124000	126000	7.33:13.00:9.65:1.00:1.09:1.11	1140000	121000	0.89386	9.37:1.00	72961
ATP-dependent RNA helicase DDX25 OS=Rattus norvegicus GN=Ddx25 PE=1 SV=2	39.06	1	1	1	Deamidation (NQ)	15400000	15500000	14700000	4370000	4140000	4100000	3.52:3.55:3.37:1.00:0.95:0.94	15200000	4200000	0.723684	3.62:1.00	54791
Attractin OS=Rattus norvegicus GN=Atrn PE=2 SV=1	27.22	5	5	5	Carbamidomethylation; Carbamidomethylation	2880000	3240000	2870000	734000	808000	841000	3.92:4.42:3.91:1.00:1.10:1.15	3000000	794000	0.735333	3.77:1.00	158672
Band 4.1-like protein 1 OS=Rattus norvegicus GN=Epb41l1 PE=1 SV=1	28.65	1	1	1		15300000	15200000	13200000	2340000	2060000	1630000	6.54:6.47:5.65:1.00:0.88:0.69	14600000	2010000	0.862329	7.25:1.00	98243
Basic leucine zipper transcriptional factor ATF-like 3 OS=Rattus norvegicus GN=Batf3 PE=1 SV=1	48.95	13	1	1	Deamidation (NQ)	18600000	18400000	18300000	1880000	1610000	1170000	9.89:9.79:9.73:1.00:0.86:0.62	18400000	1560000	0.915217	11.85:1.00	15129
Beta-2-glycoprotein 1 OS=Rattus norvegicus GN=Apoh PE=2 SV=2	32.96	33	10	10	Carbamidomethylation; Deamidation (NQ); Carbamidomethylation; Deamidation (NQ)	129000000	126000000	127000000	33600000	40900000	43100000	3.84:3.77:3.77:1.00:1.22:1.29	127000000	39200000	0.691339	3.25:1.00	33197
Beta-2-microglobulin OS=Rattus norvegicus GN=B2m PE=1 SV=1	23.75	44	4	4	Carbamidomethylation	9320000	10400000	9140000	5310000	4870000	5220000	1.75:1.96:1.72:1.00:0.92:0.98	9630000	5130000	0.46729	1.88:1.00	13720
Beta-enolase OS=Rattus norvegicus GN=Eno3 PE=1 SV=3	38.07	18	6	3	Carbamidomethylation; Deamidation (NQ)	2550000	2750000	2580000	959000	1080000	1240000	2.65:2.87:2.69:1.00:1.13:1.29	2630000	1090000	0.585551	2.41:1.00	47014
Betaine--homocysteine S-methyltransferase 1 OS=Rattus norvegicus GN=Bhmt PE=1 SV=1	46.52	6	2	2		15500000	15700000	14900000	7090000	6600000	6490000	2.19:2.22:2.10:1.00:0.93:0.92	15400000	6720000	0.563636	2.29:1.00	44976
Biotinidase OS=Rattus norvegicus GN=Btd PE=2 SV=1	22.73	3	1	1		969000	1150000	1120000	409000	380000	379000	2.37:2.81:2.73:1.00:0.93:0.93	1080000	390000	0.638889	2.77:1.00	58021
Breast cancer type 2 susceptibility protein homolog OS=Rattus norvegicus GN=Brca2 PE=1 SV=1	11.74	0	1	1		18800000	11300000	17000000	10000000	10000000	3470000	1.88:1.13:1.69:1.00:1.00:0.35	15700000	7840000	0.500637	2.00:1.00	372219
C4b-binding protein alpha chain OS=Rattus norvegicus GN=C4bpa PE=2 SV=1	33.52	15	5	5	Carbamidomethylation; Carbamidomethylation	353000	240000	251000	1780000	1640000	1530000	0.20:0.14:0.14:1.00:0.92:0.86	282000	1650000	-4.85106	0.17:1.00	62266
Cadherin EGF LAG seven-pass G-type receptor 2 (Fragment) OS=Rattus norvegicus GN=Celsr2 PE=2 SV=1	17.33	1	2	2		24200000	27200000	17000000	4850000	2170000	4730000	5.00:5.60:3.50:1.00:0.45:0.98	22800000	3920000	0.82807	5.82:1.00	233479
Cadherin-1 OS=Rattus norvegicus GN=Cdh1 PE=1 SV=1	21.08	1	1	1		1060000	909000	803000	445000	313000	415000	2.39:2.05:1.81:1.00:0.70:0.93	925000	391000	0.577297	2.37:1.00	98715
Cadherin-17 OS=Rattus norvegicus GN=Cdh17 PE=2 SV=1	30.03	2	1	1	Oxidation (M)	3810000	3560000	3980000	1060000	1200000	512000	3.60:3.36:3.75:1.00:1.14:0.48	3780000	925000	0.755291	4.09:1.00	91863
Cadherin-related family member 1 OS=Rattus norvegicus GN=Cdhr1 PE=2 SV=1	49.21	1	1	1		178000000	181000000	186000000	51100000	50700000	47600000	3.49:3.55:3.63:1.00:0.99:0.93	182000000	49800000	0.726374	3.65:1.00	93764
Cadherin-related family member 5 OS=Rattus norvegicus GN=Cdhr5 PE=1 SV=1	28.65	1	1	1		4220000	4690000	4650000	1300000	1360000	1430000	3.24:3.60:3.57:1.00:1.04:1.10	4520000	1360000	0.699115	3.32:1.00	90976
Calmodulin-lysine N-methyltransferase OS=Rattus norvegicus GN=Camkmt PE=1 SV=1	35.94	4	1	1		4920000	4900000	4800000	1960000	2230000	2230000	2.52:2.50:2.46:1.00:1.14:1.14	4870000	2140000	0.560575	2.28:1.00	35883
Calpain-9 OS=Rattus norvegicus GN=Capn9 PE=2 SV=2	17.62	1	1	1		548000	611000	571000	358000	187000	213000	1.53:1.71:1.59:1.00:0.52:0.60	577000	253000	0.561525	2.28:1.00	79263
cAMP and cAMP-inhibited cGMP 3' 5'-cyclic phosphodiesterase 10A OS=Rattus norvegicus GN=Pde10a PE=1 SV=1	18.93	1	1	1	Carbamidomethylation	-	5250000	5730000	609000	650000	322000	-:8.61:9.41:1.00:1.07:0.53	5490000	527000	0.904007	10.41:1.00	90161
Carbonic anhydrase 3 OS=Rattus norvegicus GN=Ca3 PE=1 SV=3	32.53	44	7	7	Carbamidomethylation	16300000	17600000	17300000	7100000	7060000	7470000	2.30:2.48:2.43:1.00:1.00:1.05	17100000	7210000	0.578363	2.37:1.00	29431
Carboxylesterase 1C OS=Rattus norvegicus GN=Ces1c PE=1 SV=3	37.34	45	21	18	Oxidation (M); Oxidation (M); Deamidation (NQ)	137000000	143000000	140000000	58900000	57600000	58000000	2.33:2.43:2.38:1.00:0.98:0.98	140000000	58200000	0.584286	2.41:1.00	60175
Carboxylesterase 1E OS=Rattus norvegicus GN=Ces1e PE=2 SV=1	25.27	12	4	1	Deamidation (NQ); Deamidation (NQ)	28900000	33100000	30500000	10200000	10400000	10800000	2.83:3.24:2.99:1.00:1.02:1.06	30800000	10500000	0.659091	2.94:1.00	61715
Carboxypeptidase B2 OS=Rattus norvegicus GN=Cpb2 PE=2 SV=1	37.19	24	7	7	Carbamidomethylation	9570000	9460000	9230000	3490000	3450000	3440000	2.74:2.71:2.64:1.00:0.99:0.98	9420000	3460000	0.632696	2.72:1.00	48827
Carboxypeptidase N catalytic chain OS=Rattus norvegicus GN=Cpn1 PE=2 SV=1	23.74	4	1	1		6540000	6180000	5540000	2010000	1870000	1950000	3.24:3.07:2.75:1.00:0.93:0.97	6090000	1940000	0.681445	3.13:1.00	51981
Carboxypeptidase Q OS=Rattus norvegicus GN=Cpq PE=1 SV=1	30.61	20	8	8		9020000	8410000	8020000	2800000	2610000	2430000	3.22:3.00:2.86:1.00:0.93:0.87	8480000	2620000	0.691038	3.24:1.00	52042
Cation channel sperm-associated protein 2 OS=Rattus norvegicus GN=Catsper2 PE=2 SV=1	29.31	1	1	1		24100000	22800000	20700000	9640000	7990000	9620000	2.50:2.37:2.14:1.00:0.83:1.00	22500000	9080000	0.596444	2.48:1.00	68266
Centrosomal protein of 55 kDa OS=Rattus norvegicus GN=Cep55 PE=2 SV=1	27.32	2	1	1	Carbamidomethylation	496000	575000	543000	221000	202000	234000	2.25:2.61:2.46:1.00:0.91:1.06	538000	219000	0.592937	2.46:1.00	108214
Ceruloplasmin OS=Rattus norvegicus GN=Cp PE=1 SV=3	61	31	29	29	Carbamidomethylation; Oxidation (M); Carbamidomethylation; Carbamidomethylation	91900000	91300000	89300000	32100000	29200000	30400000	2.87:2.85:2.79:1.00:0.91:0.95	90800000	30600000	0.662996	2.97:1.00	120841
cGMP-dependent 3' 5'-cyclic phosphodiesterase OS=Rattus norvegicus GN=Pde2a PE=1 SV=2	28.21	2	1	1	Carbamidomethylation; Deamidation (NQ)	26000000	26900000	24300000	7880000	7450000	7600000	3.30:3.42:3.08:1.00:0.95:0.96	25700000	7640000	0.702724	3.37:1.00	104664
Chemokine-like receptor 1 OS=Rattus norvegicus GN=Cmklr1 PE=2 SV=1	35.69	1	1	1	Oxidation (M); Deamidation (NQ)	5730000	4040000	4500000	139000000	132000000	130000000	0.04:0.03:0.03:1.00:0.95:0.94	4750000	134000000	-27.2105	0.04:1.00	122608
Clathrin heavy chain 1 OS=Rattus norvegicus GN=Cltc PE=1 SV=3	36.3	1	1	1	Oxidation (M); Deamidation (NQ)	1640000	1620000	1790000	414000	349000	440000	3.96:3.92:4.32:1.00:0.84:1.06	1680000	401000	0.76131	4.20:1.00	191597
Clusterin OS=Rattus norvegicus GN=Clu PE=1 SV=2	37.69	19	7	7		14800000	14700000	13900000	8180000	7930000	7530000	1.81:1.80:1.69:1.00:0.97:0.92	14500000	7880000	0.456552	1.84:1.00	51375
Coagulation factor IX (Fragment) OS=Rattus norvegicus GN=F9 PE=2 SV=1	20.67	18	5	5	Carbamidomethylation	3580000	4230000	3290000	1060000	998000	1200000	3.39:4.00:3.12:1.00:0.95:1.13	3700000	1080000	0.708108	3.42:1.00	31447
Coagulation factor XII OS=Rattus norvegicus GN=F12 PE=2 SV=1	32.77	22	9	9	Carbamidomethylation; Deamidation (NQ); Carbamidomethylation	16300000	14400000	15800000	5450000	6450000	6220000	2.98:2.65:2.89:1.00:1.18:1.14	15500000	6040000	0.610323	2.56:1.00	65844
Cofilin-1 OS=Rattus norvegicus GN=Cfl1 PE=1 SV=3	14.38	8	1	1	Carbamidomethylation	206000	130000	264000	66600	12000	29100	3.09:1.95:3.96:1.00:0.18:0.44	200000	35900	0.8205	5.56:1.00	18533
Collagen alpha-1(I) chain OS=Rattus norvegicus GN=Col1a1 PE=1 SV=5	27.89	1	1	1		24700000	27900000	25100000	2520000	2800000	2980000	9.81:11.09:9.98:1.00:1.11:1.19	25900000	2770000	0.89305	9.37:1.00	137954
Collagen alpha-2(I) chain OS=Rattus norvegicus GN=Col1a2 PE=1 SV=3	37.82	1	1	1		62300000	65000000	63200000	124000	0	162000	250.67:261.85:254.33:1.00:0:1.00	63500000	95500	0.998496	255.62:1.00	129564
Complement C1q subcomponent subunit A OS=Rattus norvegicus GN=C1qa PE=1 SV=2	37.51	5	1	1		5200000	5450000	4880000	1800000	2220000	2310000	2.90:3.03:2.72:1.00:1.24:1.28	5180000	2110000	0.592664	2.46:1.00	25917
Complement C1q subcomponent subunit B OS=Rattus norvegicus GN=C1qb PE=1 SV=2	16.48	14	3	3	Carbamidomethylation	5590000	6010000	7740000	2090000	2150000	2210000	2.67:2.88:3.71:1.00:1.03:1.06	6500000	2150000	0.669231	3.03:1.00	26589
Complement C1q subcomponent subunit C OS=Rattus norvegicus GN=C1qc PE=1 SV=2	22.72	13	2	2	Deamidation (NQ)	1930000	2310000	2120000	968000	949000	1070000	1.99:2.39:2.19:1.00:0.98:1.11	2120000	996000	0.530189	2.13:1.00	25686
Complement C1s subcomponent OS=Rattus norvegicus GN=C1s PE=2 SV=2	41.44	7	5	5		2730000	2740000	2780000	1210000	1180000	1090000	2.25:2.26:2.30:1.00:0.98:0.90	2750000	1160000	0.578182	2.37:1.00	77071
Complement C3 OS=Rattus norvegicus GN=C3 PE=1 SV=3	28.5	57	94	93	Carbamidomethylation; Oxidation (M); Deamidation (NQ); Carbamidomethylation; Oxidation (M); 5 more	460000000	505000000	490000000	152000000	156000000	153000000	3.04:3.33:3.23:1.00:1.03:1.01	485000000	154000000	0.682474	3.16:1.00	186459
Complement C4 OS=Rattus norvegicus GN=C4 PE=1 SV=3	65.08	41	59	58	Carbamidomethylation; Oxidation (M); Deamidation (NQ)	121000000	122000000	119000000	13000000	12200000	11000000	9.27:9.39:9.15:1.00:0.94:0.84	121000000	12100000	0.9	10.00:1.00	192162
Complement component C6 OS=Rattus norvegicus GN=C6 PE=2 SV=1	32.74	17	10	10	Carbamidomethylation; Deamidation (NQ); Carbamidomethylation	4600000	4480000	4190000	1480000	1360000	1330000	3.11:3.03:2.83:1.00:0.92:0.90	4420000	1390000	0.68552	3.18:1.00	105114
Complement component C8 beta chain OS=Rattus norvegicus GN=C8b PE=2 SV=2	29.51	15	8	8	Carbamidomethylation; Carbamidomethylation	6580000	7110000	7160000	2910000	2840000	3020000	2.26:2.44:2.46:1.00:0.98:1.04	6950000	2930000	0.578417	2.37:1.00	66667
Complement component C9 OS=Rattus norvegicus GN=C9 PE=2 SV=1	23.05	40	15	15	Carbamidomethylation; Oxidation (M); Carbamidomethylation; Deamidation (NQ)	26900000	24000000	22500000	7280000	6940000	7480000	3.69:3.30:3.09:1.00:0.95:1.03	24500000	7230000	0.704898	3.38:1.00	62281
Complement factor D OS=Rattus norvegicus GN=Cfd PE=1 SV=2	25.17	21	4	4	Carbamidomethylation	17400000	17600000	19500000	8310000	8970000	8780000	2.09:2.12:2.35:1.00:1.08:1.06	18200000	8680000	0.523077	2.09:1.00	28442
Complement factor I OS=Rattus norvegicus GN=Cfi PE=2 SV=1	28.06	42	16	16	Carbamidomethylation; Deamidation (NQ); Carbamidomethylation; Carbamidomethylation; Deamidation (NQ)	39800000	43800000	41200000	14400000	14000000	14600000	2.76:3.03:2.85:1.00:0.97:1.01	41600000	14300000	0.65625	2.90:1.00	67298
Cortexin-1 OS=Rattus norvegicus GN=Ctxn1 PE=2 SV=1	24.6	16	1	1		3740000	4010000	3320000	380000	413000	447000	9.85:10.56:8.75:1.00:1.09:1.18	3690000	413000	0.888076	8.94:1.00	9069
Corticosteroid-binding globulin OS=Rattus norvegicus GN=Serpina6 PE=1 SV=2	47.5	22	8	8	Oxidation (M); Oxidation (M)	33800000	34300000	32700000	12200000	12100000	11300000	2.76:2.80:2.67:1.00:0.99:0.93	33600000	11900000	0.645833	2.82:1.00	44671
C-reactive protein OS=Rattus norvegicus GN=Crp PE=1 SV=1	71.58	35	17	17	Carbamidomethylation; Carbamidomethylation	368000000	371000000	371000000	145000000	149000000	145000000	2.54:2.56:2.56:1.00:1.03:1.00	370000000	146000000	0.605405	2.53:1.00	25468
Creatine kinase M-type OS=Rattus norvegicus GN=Ckm PE=1 SV=2	16.47	22	6	5		9830000	13200000	10100000	4400000	4580000	3970000	2.23:3.00:2.30:1.00:1.04:0.90	11100000	4320000	0.610811	2.56:1.00	43045
C-type lectin domain family 4 member A OS=Rattus norvegicus GN=Clec4a PE=2 SV=1	34.6	5	1	1	Deamidation (NQ)	2950000	3230000	2970000	548000	564000	658000	5.39:5.89:5.42:1.00:1.03:1.20	3050000	590000	0.806557	5.17:1.00	27404
Cyclic nucleotide-gated cation channel alpha-4 OS=Rattus norvegicus GN=Cnga4 PE=2 SV=1	30.04	2	1	1	Carbamidomethylation; Deamidation (NQ)	7130000	7390000	8060000	3050000	2650000	2780000	2.34:2.42:2.64:1.00:0.87:0.91	7520000	2830000	0.62367	2.66:1.00	65675
Cyclin-dependent kinase-like 2 OS=Rattus norvegicus GN=Cdkl2 PE=2 SV=1	35.11	2	1	1		3420000	3380000	3140000	1200000	1170000	1300000	2.84:2.81:2.61:1.00:0.97:1.08	3310000	1220000	0.63142	2.70:1.00	57135
Cystatin-C OS=Rattus norvegicus GN=Cst3 PE=1 SV=2	15.73	21	2	2	Carbamidomethylation	163000000	256000000	157000000	729000	1410000	767000	216.78:339.11:208.26:1.00:1.87:1.02	192000000	880000	0.995417	218.11:1.00	15437
Decorin OS=Rattus norvegicus GN=Dcn PE=1 SV=1	35.51	3	1	1	Deamidation (NQ)	9330000	10200000	9300000	1910000	2240000	1870000	4.89:5.32:4.87:1.00:1.17:0.98	9600000	2010000	0.790625	4.78:1.00	39805
Deleted in lung and esophageal cancer protein 1 homolog OS=Rattus norvegicus GN=Dlec1 PE=2 SV=1	38.39	2	1	1		35800000	35100000	34300000	4940000	4740000	4930000	7.23:7.09:6.93:1.00:0.96:1.00	35000000	4870000	0.860857	7.19:1.00	52915
Deubiquitinating protein VCIP135 OS=Rattus norvegicus GN=Vcpip1 PE=1 SV=2	31.54	1	1	1	Oxidation (M)	6670000	7100000	7280000	2600000	2410000	2510000	2.56:2.73:2.80:1.00:0.93:0.97	7020000	2510000	0.64245	2.80:1.00	134566
Diacylglycerol kinase alpha OS=Rattus norvegicus GN=Dgka PE=2 SV=1	16.05	1	1	1	Carbamidomethylation	2080000	1700000	1540000	811000	781000	867000	2.56:2.09:1.89:1.00:0.96:1.07	1770000	820000	0.536723	2.16:1.00	82199
Differentially expressed in FDCP 8 homolog OS=Rattus norvegicus GN=Def8 PE=2 SV=1	27.03	2	1	1	Deamidation (NQ)	1800000	1920000	1670000	478000	538000	530000	3.77:4.02:3.49:1.00:1.13:1.11	1800000	516000	0.713333	3.49:1.00	52697
Disabled homolog 1 OS=Rattus norvegicus GN=Dab1 PE=1 SV=1	18.97	1	1	1	Oxidation (M)	1460000	1050000	1380000	286000	231000	226000	5.11:3.67:4.83:1.00:0.81:0.79	1300000	248000	0.809231	5.23:1.00	59900
Disks large-associated protein 1 OS=Rattus norvegicus GN=Dlgap1 PE=1 SV=1	35.97	1	1	1	Carbamidomethylation	13300000	13800000	13300000	6580000	7040000	5890000	2.01:2.10:2.01:1.00:1.07:0.89	13500000	6500000	0.518519	2.07:1.00	110178
DNA-directed RNA polymerase I subunit RPA2 OS=Rattus norvegicus GN=Polr1b PE=1 SV=1	20.63	1	1	1		927000	1140000	1310000	576000	415000	238000	1.61:1.97:2.27:1.00:0.72:0.41	1120000	410000	0.633929	2.74:1.00	127728
Double-stranded RNA-binding protein Staufen homolog 2 OS=Rattus norvegicus GN=Stau2 PE=1 SV=1	19.44	5	2	2	Deamidation (NQ)	2240000	2440000	1750000	235000	254000	241000	9.53:10.38:7.44:1.00:1.08:1.03	2140000	244000	0.885981	8.80:1.00	62682
Double-stranded RNA-specific editase B2 OS=Rattus norvegicus GN=Adarb2 PE=2 SV=1	36.88	1	1	1	Oxidation (M)	2960000	3210000	2930000	319000	202000	233000	9.30:10.06:9.21:1.00:0.64:0.73	3030000	251000	0.917162	12.07:1.00	82227
Dynactin subunit 1 OS=Rattus norvegicus GN=Dctn1 PE=1 SV=2	26.38	1	1	1	Deamidation (NQ)	19500000	18800000	16600000	4210000	4080000	3440000	4.64:4.46:3.93:1.00:0.97:0.82	18300000	3910000	0.786339	4.68:1.00	141930
E3 ubiquitin-protein ligase parkin OS=Rattus norvegicus GN=Park2 PE=1 SV=1	24.67	2	1	1	Deamidation (NQ)	6490000	6780000	7550000	2780000	3100000	2860000	2.34:2.44:2.72:1.00:1.12:1.03	6940000	2910000	0.580692	2.38:1.00	51709
E3 ubiquitin-protein ligase RNF123 OS=Rattus norvegicus GN=Rnf123 PE=1 SV=1	16.91	1	1	1	Carbamidomethylation	1420000	882000	1310000	103000	0	73200	13.79:8.56:12.74:1.00:0:0.71	1200000	58700	0.951083	20.52:1.00	149077
Ectonucleotide pyrophosphatase/phosphodiesterase family member 3 OS=Rattus norvegicus GN=Enpp3 PE=1 SV=2	43.28	2	1	1		38900000	40200000	41600000	14300000	12900000	12900000	2.72:2.81:2.91:1.00:0.90:0.90	40300000	13400000	0.667494	3.01:1.00	99072
Ena/VASP-like protein OS=Rattus norvegicus GN=Evl PE=2 SV=1	27.92	6	2	2		6060000	6250000	7090000	1390000	1020000	1180000	4.35:4.49:5.09:1.00:0.74:0.85	6470000	1200000	0.814529	5.39:1.00	42095
Eukaryotic translation initiation factor 2-alpha kinase 3 OS=Rattus norvegicus GN=Eif2ak3 PE=1 SV=1	33.03	1	1	1		8680000	8160000	8990000	1420000	1220000	1430000	6.11:5.74:6.33:1.00:0.86:1.00	8610000	1350000	0.843206	6.35:1.00	124770
Extracellular matrix protein 1 OS=Rattus norvegicus GN=Ecm1 PE=2 SV=2	26.75	12	6	6	Carbamidomethylation; Carbamidomethylation	4800000	5430000	4760000	1320000	1210000	1410000	3.64:4.12:3.61:1.00:0.92:1.07	5000000	1310000	0.738	3.80:1.00	63249
Failed axon connections homolog OS=Rattus norvegicus GN=Faxc PE=3 SV=1	22.64	2	1	1	Oxidation (M)	3050000	2210000	2790000	1120000	641000	655000	2.72:1.97:2.49:1.00:0.57:0.58	2680000	805000	0.699627	3.33:1.00	46838
Fetuin-B OS=Rattus norvegicus GN=Fetub PE=2 SV=2	27.09	50	14	14	Carbamidomethylation; Oxidation (M); Carbamidomethylation	184000000	210000000	207000000	81500000	92200000	89100000	2.26:2.58:2.54:1.00:1.13:1.09	200000000	87600000	0.562	2.29:1.00	41563
Fibrinogen alpha chain OS=Rattus norvegicus GN=Fga PE=1 SV=3	37.38	33	18	18	Carbamidomethylation; Carbamidomethylation; Carbamidomethylation; Oxidation (M)	110000000	114000000	110000000	41300000	42100000	41900000	2.67:2.76:2.66:1.00:1.02:1.02	111000000	41800000	0.623423	2.66:1.00	86686
Fibrinogen beta chain OS=Rattus norvegicus GN=Fgb PE=1 SV=4	39.27	58	27	27	Carbamidomethylation; Carbamidomethylation; Carbamidomethylation; Oxidation (M); Deamidation (NQ)	67500000	73300000	68900000	23500000	26500000	26700000	2.88:3.12:2.94:1.00:1.13:1.14	69900000	25600000	0.633763	2.73:1.00	54235
Fibronectin OS=Rattus norvegicus GN=Fn1 PE=1 SV=2	24.98	3	1	1		26800000	25200000	24300000	16400000	15700000	15700000	1.64:1.54:1.48:1.00:0.96:0.96	25400000	15900000	0.374016	1.60:1.00	47783
Ficolin-1 OS=Rattus norvegicus GN=Fcn1 PE=2 SV=2	27.99	2	1	1	Carbamidomethylation	4960000	4130000	4340000	1080000	932000	720000	4.57:3.81:4.00:1.00:0.86:0.66	4470000	912000	0.795973	4.90:1.00	36627
Fructose-bisphosphate aldolase A OS=Rattus norvegicus GN=Aldoa PE=1 SV=2	25.28	19	5	5	Deamidation (NQ)	8880000	9880000	8690000	3510000	3250000	3370000	2.53:2.81:2.48:1.00:0.93:0.96	9150000	3380000	0.630601	2.71:1.00	39352
Fructose-bisphosphate aldolase B OS=Rattus norvegicus GN=Aldob PE=1 SV=2	18.83	4	1	1		1610000	1330000	1320000	691000	642000	717000	2.33:1.92:1.91:1.00:0.93:1.04	1420000	683000	0.519014	2.08:1.00	39618
G protein-activated inward rectifier potassium channel 1 OS=Rattus norvegicus GN=Kcnj3 PE=1 SV=1	14.09	5	2	2	Oxidation (M)	4680000	4640000	2410000	213000	237000	248000	21.96:21.79:11.33:1.00:1.11:1.16	3760000	233000	0.938032	16.15:1.00	56573
G protein-activated inward rectifier potassium channel 4 OS=Rattus norvegicus GN=Kcnj5 PE=1 SV=2	41.81	17	29	29	Carbamidomethylation; Carbamidomethylation	25900000	26100000	26000000	11400000	11400000	11900000	2.28:2.29:2.28:1.00:1.00:1.04	26000000	11600000	0.553846	2.25:1.00	272509
Galactoside 2-alpha-L-fucosyltransferase 1 OS=Rattus norvegicus GN=Fut1 PE=2 SV=2	20.46	2	1	1		15700000	18600000	18900000	8750000	8210000	7940000	1.79:2.13:2.16:1.00:0.94:0.91	17700000	8300000	0.531073	2.14:1.00	42417
Galectin-1 OS=Rattus norvegicus GN=Lgals1 PE=1 SV=2	15.78	11	1	1	Carbamidomethylation	571000	389000	648000	282000	123000	173000	2.03:1.38:2.30:1.00:0.44:0.61	536000	192000	0.641791	2.79:1.00	14857
Gamma-enolase OS=Rattus norvegicus GN=Eno2 PE=1 SV=2	18.68	12	4	1	Deamidation (NQ)	30800000	27800000	22100000	11200000	8870000	8420000	2.75:2.49:1.98:1.00:0.79:0.75	26900000	9490000	0.647212	2.84:1.00	47141
Gelsolin OS=Rattus norvegicus GN=Gsn PE=1 SV=1	27.06	41	24	24	Carbamidomethylation; Deamidation (NQ)	55000000	49600000	50100000	19400000	20600000	20800000	2.83:2.55:2.58:1.00:1.06:1.07	51600000	20200000	0.608527	2.55:1.00	86068
General vesicular transport factor p115 OS=Rattus norvegicus GN=Uso1 PE=1 SV=1	34.66	1	1	1		21600000	23300000	21400000	8160000	7870000	7280000	2.65:2.85:2.62:1.00:0.96:0.89	22100000	7770000	0.648416	2.84:1.00	107162
Glutathione peroxidase 3 OS=Rattus norvegicus GN=Gpx3 PE=2 SV=2	43.99	32	7	7	Carbamidomethylation; Oxidation (M)	34700000	35800000	36600000	16200000	15600000	15100000	2.15:2.21:2.26:1.00:0.96:0.93	35700000	15600000	0.563025	2.29:1.00	25424
Glyceraldehyde-3-phosphate dehydrogenase OS=Rattus norvegicus GN=Gapdh PE=1 SV=3	14.28	13	3	3	Carbamidomethylation	4860000	4930000	3020000	1160000	1060000	1200000	4.21:4.27:2.61:1.00:0.91:1.03	4430000	1140000	0.742664	3.90:1.00	35828
Glycogen phosphorylase brain form (Fragment) OS=Rattus norvegicus GN=Pygb PE=1 SV=3	25.15	6	4	1	Carbamidomethylation	4000000	4530000	4120000	1500000	1450000	1430000	2.67:3.03:2.75:1.00:0.97:0.95	4220000	1460000	0.654028	2.89:1.00	96174
Glycogen phosphorylase muscle form OS=Rattus norvegicus GN=Pygm PE=2 SV=5	23.21	8	5	3	Carbamidomethylation; Oxidation (M); Carbamidomethylation	4960000	4750000	3980000	309000	250000	295000	16.04:15.37:12.85:1.00:0.81:0.95	4560000	285000	0.9375	16.03:1.00	97273
Granulins OS=Rattus norvegicus GN=Grn PE=1 SV=3	25.88	3	1	1	Carbamidomethylation	837000	883000	750000	333000	304000	355000	2.51:2.65:2.25:1.00:0.91:1.07	823000	331000	0.597813	2.49:1.00	63370
GRIP and coiled-coil domain-containing protein 2 OS=Rattus norvegicus GN=Gcc2 PE=1 SV=1	35.6	1	1	1	Oxidation (M); Deamidation (NQ)	4800000	4480000	4190000	1850000	1430000	1420000	2.60:2.43:2.27:1.00:0.78:0.77	4490000	1570000	0.650334	2.86:1.00	195082
GRIP1-associated protein 1 OS=Rattus norvegicus GN=Gripap1 PE=1 SV=1	18.96	1	1	1	Oxidation (M)	16100000	14000000	11200000	2540000	1870000	1830000	6.33:5.49:4.40:1.00:0.74:0.72	13700000	2080000	0.848175	6.60:1.00	96074
Growth factor receptor-bound protein 14 OS=Rattus norvegicus GN=Grb14 PE=1 SV=1	25.04	2	1	1		8040000	8240000	7110000	2580000	2380000	2620000	3.12:3.19:2.76:1.00:0.92:1.01	7800000	2530000	0.675641	3.09:1.00	60593
Haptoglobin OS=Rattus norvegicus GN=Hp PE=1 SV=3	41.31	47	18	17	Carbamidomethylation; Oxidation (M); Deamidation (NQ); Carbamidomethylation; Deamidation (NQ)	308000000	295000000	293000000	107000000	107000000	101000000	2.88:2.76:2.75:1.00:1.00:0.94	299000000	105000000	0.648829	2.85:1.00	38563
Heat shock protein HSP 90-alpha OS=Rattus norvegicus GN=Hsp90aa1 PE=1 SV=3	11.2	3	2	2	Deamidation (NQ)	2280000	4580000	4990000	1050000	1130000	1030000	2.18:4.37:4.76:1.00:1.08:0.99	4290000	1070000	0.750583	4.01:1.00	84815
Heme oxygenase 2 OS=Rattus norvegicus GN=Hmox2 PE=1 SV=1	17.18	4	1	1		26800000	41000000	32400000	5540000	4990000	3870000	4.83:7.40:5.85:1.00:0.90:0.70	33400000	4800000	0.856287	6.95:1.00	35762
Hemoglobin subunit alpha-1/2 OS=Rattus norvegicus GN=Hba1 PE=1 SV=3	37.62	50	5	5	Oxidation (M); Deamidation (NQ)	173000000	177000000	167000000	52300000	49200000	52200000	3.30:3.39:3.20:1.00:0.94:1.00	172000000	51200000	0.702326	3.37:1.00	15329
Hemoglobin subunit beta-1 OS=Rattus norvegicus GN=Hbb PE=1 SV=3	42.06	57	8	3	Carbamidomethylation; Oxidation (M); Deamidation (NQ); Carbamidomethylation	70800000	75200000	71500000	17000000	17300000	19100000	4.15:4.41:4.19:1.00:1.01:1.12	72500000	17800000	0.754483	4.07:1.00	15979
Hemoglobin subunit beta-2 OS=Rattus norvegicus PE=1 SV=2	41.51	35	6	1	Carbamidomethylation; Carbamidomethylation	15700000	15900000	14600000	4620000	3780000	4380000	3.40:3.44:3.17:1.00:0.82:0.95	15400000	4260000	0.723377	3.62:1.00	15982
Hemopexin OS=Rattus norvegicus GN=Hpx PE=1 SV=3	32.54	60	43	43	Carbamidomethylation; Deamidation (NQ); Carbamidomethylation; Deamidation (NQ); Carbamidomethylation; 3 more	1220000000	1200000000	1150000000	403000000	407000000	413000000	3.02:2.97:2.85:1.00:1.01:1.03	1190000000	408000000	0.657143	2.91:1.00	51351
Heparin cofactor 2 OS=Rattus norvegicus GN=Serpind1 PE=2 SV=1	16.47	9	4	3		3120000	2960000	2800000	1230000	2050000	1760000	2.53:2.40:2.27:1.00:1.67:1.43	2960000	1680000	0.432432	1.76:1.00	54552
Hephaestin OS=Rattus norvegicus GN=Heph PE=2 SV=1	39.99	2	1	1	Carbamidomethylation; Oxidation (M); Deamidation (NQ)	18200000	17500000	17100000	5910000	5440000	5580000	3.08:2.97:2.90:1.00:0.92:0.94	17600000	5640000	0.679545	3.12:1.00	129593
Histidine-rich glycoprotein OS=Rattus norvegicus GN=Hrg PE=2 SV=1	64.27	36	17	17	Carbamidomethylation; Oxidation (M); Deamidation (NQ); Deamidation (NQ)	167000000	168000000	164000000	53600000	51100000	53500000	3.13:3.13:3.07:1.00:0.95:1.00	166000000	52700000	0.68253	3.16:1.00	59049
Histone H1.4 OS=Rattus norvegicus GN=Hist1h1e PE=1 SV=3	37.11	15	5	5		28700000	29900000	28900000	3590000	3660000	3680000	8.01:8.34:8.06:1.00:1.02:1.03	29200000	3640000	0.875342	8.02:1.00	21987
Histone H2A type 4 OS=Rattus norvegicus PE=2 SV=2	37.07	28	3	2	Deamidation (NQ)	6270000	6540000	6570000	105000	68100	87100	59.66:62.24:62.58:1.00:0.65:0.83	6460000	86800	0.986563	74.45:1.00	14284
Histone H3.1 OS=Rattus norvegicus PE=1 SV=3	53.65	6	1	1		12200000	11900000	12300000	2140000	1920000	2510000	5.71:5.55:5.73:1.00:0.90:1.17	12100000	2190000	0.819008	5.53:1.00	15404
Histone H4 OS=Rattus norvegicus GN=Hist1h4b PE=1 SV=2	31.75	42	5	5	Oxidation (M)	64100000	63800000	59100000	123000	71200	67700	262.94:261.53:242.45:1.00:1.00:1.00	62300000	89300	0.998567	255.63:1.00	11367
Hyaluronan-binding protein 2 OS=Rattus norvegicus GN=Habp2 PE=2 SV=1	35.58	3	2	1		26700000	28400000	27200000	177000	0	54900	150.81:160.33:153.75:1.00:0:0.61	27400000	77200	0.997182	255.28:1.00	62093
Ig gamma-2A chain C region OS=Rattus norvegicus GN=Igg-2a PE=1 SV=1	32.91	70	22	14	Carbamidomethylation; Oxidation (M); Deamidation (NQ); Carbamidomethylation; Deamidation (NQ)	220000000	206000000	213000000	76700000	76200000	79500000	2.87:2.68:2.78:1.00:0.99:1.04	213000000	77500000	0.63615	2.75:1.00	35186
Ig heavy chain V region IR2 OS=Rattus norvegicus PE=4 SV=1	11.59	11	1	1		2520000	2150000	1650000	1180000	1200000	1250000	2.14:1.82:1.40:1.00:1.01:1.06	2110000	1210000	0.42654	1.74:1.00	16024
Ig kappa chain C region A allele OS=Rattus norvegicus PE=1 SV=1	42.47	36	3	3	Carbamidomethylation; Oxidation (M)	237000000	259000000	248000000	81800000	73700000	88500000	2.90:3.16:3.03:1.00:0.90:1.08	248000000	81300000	0.672177	3.05:1.00	11732
Insulin-like growth factor I OS=Rattus norvegicus GN=Igf1 PE=1 SV=3	19.27	22	2	2	Carbamidomethylation	2750000	3330000	3460000	1190000	1220000	1240000	2.32:2.81:2.91:1.00:1.03:1.05	3180000	1220000	0.616352	2.61:1.00	17079
Insulin-like growth factor-binding protein 5 OS=Rattus norvegicus GN=Igfbp5 PE=1 SV=1	26.04	5	1	1	Carbamidomethylation	1130000	1350000	1270000	572000	479000	572000	1.98:2.37:2.22:1.00:0.84:1.00	1250000	541000	0.5672	2.32:1.00	30298
Insulin-like growth factor-binding protein complex acid labile subunit OS=Rattus norvegicus GN=Igfals PE=1 SV=1	37.16	19	7	7	Carbamidomethylation	7650000	7280000	7080000	2330000	2500000	2250000	3.28:3.12:3.04:1.00:1.07:0.96	7340000	2360000	0.678474	3.11:1.00	66812
Inter-alpha-trypsin inhibitor heavy chain H3 OS=Rattus norvegicus GN=Itih3 PE=2 SV=1	38.88	21	13	13	Oxidation (M); Deamidation (NQ); Oxidation (M); Deamidation (NQ)	98100000	97600000	94400000	17600000	17000000	17000000	5.56:5.54:5.35:1.00:0.96:0.96	96700000	17200000	0.82213	5.62:1.00	99098
Interleukin-1 receptor accessory protein OS=Rattus norvegicus GN=Il1rap PE=2 SV=1	29.28	6	3	3	Carbamidomethylation	4580000	4090000	4420000	1320000	1400000	1460000	3.48:3.11:3.36:1.00:1.06:1.11	4370000	1390000	0.681922	3.13:1.00	65599
Interleukin-11 OS=Rattus norvegicus GN=Il11 PE=2 SV=1	29.52	8	1	1	Deamidation (NQ)	14500000	16500000	16200000	4080000	4840000	4240000	3.56:4.05:3.98:1.00:1.19:1.04	15800000	4390000	0.722152	3.59:1.00	21555
Interleukin-22 receptor subunit alpha-2 OS=Rattus norvegicus GN=Il22ra2 PE=2 SV=1	18.56	4	1	1		4660000	3890000	4430000	2220000	724000	1940000	2.10:1.76:2.00:1.00:0.33:0.87	4330000	1630000	0.623557	2.66:1.00	26722
Intraflagellar transport protein 172 homolog OS=Rattus norvegicus GN=Ift172 PE=1 SV=1	35.36	2	2	2	Deamidation (NQ); Oxidation (M); Deamidation (NQ)	11200000	11800000	11700000	36700	26900	32700	246.61:260.18:259.08:1.00:1.00:1.00	11600000	32100	0.997233	255.29:1.00	197601
IQ and AAA domain-containing protein 1-like OS=Rattus norvegicus GN=Iqca1p1 PE=2 SV=2	26.06	1	1	1	Oxidation (M)	8050000	10400000	9160000	3150000	1880000	2110000	2.56:3.30:2.91:1.00:0.60:0.67	9210000	2380000	0.741585	3.87:1.00	95625
Kazrin OS=Rattus norvegicus GN=Kazn PE=2 SV=2	24.64	3	2	2	Deamidation (NQ)	19500000	16800000	21200000	3990000	2510000	3520000	4.88:4.20:5.32:1.00:0.63:0.88	19200000	3340000	0.826042	5.73:1.00	86974
Kelch-like protein 20 OS=Rattus norvegicus GN=Klhl20 PE=3 SV=1	29.79	2	1	1		84500000	86600000	81200000	36900000	37100000	36800000	2.29:2.34:2.20:1.00:1.00:1.00	84100000	36900000	0.561237	2.28:1.00	67955
Kinesin-like protein KIF27 OS=Rattus norvegicus GN=Kif27 PE=2 SV=1	29.86	1	2	2	Deamidation (NQ)	10200000	9870000	9120000	0	111000	107000	1.00:0.97:0.90:0:0.01:0.01	9720000	72700	0.992521	133.71:1.00	158879
Kininogen-1 OS=Rattus norvegicus GN=Kng1 PE=2 SV=1	29.77	38	18	13	Carbamidomethylation; Oxidation (M); Carbamidomethylation	41800000	45500000	45200000	15700000	16700000	16100000	2.67:2.90:2.89:1.00:1.06:1.03	44200000	16100000	0.635747	2.74:1.00	70933
Lambda-crystallin homolog OS=Rattus norvegicus GN=Cryl1 PE=2 SV=3	39.8	3	1	1		8560000	8880000	8410000	2570000	2970000	2180000	3.34:3.46:3.28:1.00:1.16:0.85	8620000	2570000	0.701856	3.35:1.00	35341
Large proline-rich protein BAG6 OS=Rattus norvegicus GN=Bag6 PE=2 SV=2	29.91	2	2	2	Deamidation (NQ)	11800000	13100000	12600000	79400	57900	56600	148.06:165.22:159.07:1.00:0.73:0.71	12500000	64600	0.994832	193.47:1.00	120012
Latrophilin-2 OS=Rattus norvegicus GN=Lphn2 PE=2 SV=2	75.28	1	1	1	Carbamidomethylation; Deamidation (NQ)	14800000	14700000	14600000	1460000	1470000	1270000	10.10:10.06:9.98:1.00:1.00:0.87	14700000	1400000	0.904762	10.50:1.00	166728
Leucine zipper putative tumor suppressor 1 OS=Rattus norvegicus GN=Lzts1 PE=1 SV=3	31.22	2	1	1	Deamidation (NQ)	12800000	13600000	12500000	1310000	1410000	1390000	9.79:10.37:9.51:1.00:1.07:1.06	13000000	1370000	0.894615	9.47:1.00	67566
Leucine-rich repeat-containing protein 16B OS=Rattus norvegicus GN=Lrrc16b PE=2 SV=2	24.66	2	2	2		11600000	9910000	11900000	4970000	4270000	4190000	2.32:1.99:2.38:1.00:0.86:0.84	11100000	4480000	0.596396	2.48:1.00	149897
Leucyl-cystinyl aminopeptidase OS=Rattus norvegicus GN=Lnpep PE=1 SV=1	18.28	2	1	1	Oxidation (M); Deamidation (NQ)	31200000	40200000	39400000	13900000	15300000	14700000	2.24:2.88:2.83:1.00:1.10:1.06	37000000	14600000	0.605405	2.52:1.00	117201
L-lactate dehydrogenase A chain OS=Rattus norvegicus GN=Ldha PE=1 SV=1	10.41	16	5	4		2910000	7790000	7900000	1120000	1160000	1080000	2.58:6.93:7.02:1.00:1.03:0.96	6200000	1120000	0.819355	5.52:1.00	36451
Lon protease homolog mitochondrial OS=Rattus norvegicus GN=Lonp1 PE=2 SV=1	10.36	3	1	1	Oxidation (M)	143000000	72400000	76900000	46900000	27300000	22700000	3.05:1.54:1.64:1.00:0.58:0.48	97400000	32300000	0.668378	3.01:1.00	105792
Lysine-specific demethylase 4D OS=Rattus norvegicus GN=Kdm4d PE=2 SV=1	29.24	2	1	1		5080000	4650000	4500000	2250000	2430000	2140000	2.25:2.07:2.00:1.00:1.08:0.95	4750000	2270000	0.522105	2.09:1.00	57188
Lysozyme C-1 OS=Rattus norvegicus GN=Lyz1 PE=1 SV=2	17.46	5	1	1		3790000	2890000	2880000	986000	1110000	1130000	3.84:2.93:2.92:1.00:1.12:1.15	3190000	1070000	0.664577	2.96:1.00	16729
Major urinary protein OS=Rattus norvegicus PE=1 SV=1	41.08	33	4	4	Deamidation (NQ)	26200000	27300000	25900000	11200000	11900000	11200000	2.33:2.44:2.31:1.00:1.06:1.00	26500000	11500000	0.566038	2.31:1.00	20737
Malate dehydrogenase cytoplasmic OS=Rattus norvegicus GN=Mdh1 PE=1 SV=3	20.23	6	1	1	Deamidation (NQ)	48500000	67700000	57400000	20500000	22400000	13900000	2.36:3.30:2.80:1.00:1.09:0.68	57900000	18900000	0.673575	3.06:1.00	36483
Mannose-binding protein A OS=Rattus norvegicus GN=Mbl1 PE=1 SV=1	18.5	3	1	1		2090000	1640000	1440000	642000	366000	501000	3.26:2.55:2.23:1.00:0.57:0.78	1720000	503000	0.707558	3.43:1.00	25308
MAP kinase-interacting serine/threonine-protein kinase 1 OS=Rattus norvegicus GN=Mknk1 PE=2 SV=1	14.58	3	1	1		8650000	6740000	6300000	4130000	3520000	4400000	2.09:1.63:1.53:1.00:0.85:1.07	7230000	4020000	0.443983	1.80:1.00	46214
Mast cell protease 2 OS=Rattus norvegicus GN=Mcpt2 PE=1 SV=1	26.08	5	1	1	Carbamidomethylation	7630000	6980000	6430000	201000	210000	142000	37.90:34.69:31.97:1.00:1.04:0.71	7020000	184000	0.973789	38.04:1.00	27102
Matrilysin OS=Rattus norvegicus GN=Mmp7 PE=2 SV=1	49.32	3	1	1	Deamidation (NQ)	50500000	48900000	51800000	20200000	18200000	17200000	2.51:2.43:2.57:1.00:0.90:0.86	50400000	18500000	0.632937	2.72:1.00	29885
Meckel syndrome type 1 protein homolog OS=Rattus norvegicus GN=Mks1 PE=2 SV=2	26.28	4	1	1	Carbamidomethylation; Deamidation (NQ)	46500000	53300000	48500000	9680000	10500000	10100000	4.80:5.51:5.01:1.00:1.09:1.04	49400000	10100000	0.795547	4.90:1.00	64523
Microtubule-actin cross-linking factor 1 OS=Rattus norvegicus GN=Macf1 PE=1 SV=1	28.9	1	3	3	Deamidation (NQ); Deamidation (NQ)	14200000	16000000	15100000	92200	48900	41400	153.57:173.95:163.45:1.00:0.64:0.64	15100000	60800	0.995974	247.99:1.00	619608
Misshapen-like kinase 1 OS=Rattus norvegicus GN=Mink1 PE=1 SV=2	22.28	1	1	1	Deamidation (NQ)	3520000	3770000	3150000	1830000	1990000	1750000	1.92:2.06:1.72:1.00:1.09:0.96	3480000	1860000	0.465517	1.87:1.00	150382
Mitogen-activated protein kinase kinase kinase 1 OS=Rattus norvegicus GN=Map3k1 PE=1 SV=1	24.57	1	1	1	Deamidation (NQ)	1080000	1300000	1200000	171000	174000	158000	6.34:7.61:7.03:1.00:1.02:0.93	1190000	167000	0.859664	7.13:1.00	161315
Multidrug resistance-associated protein 1 OS=Rattus norvegicus GN=Abcc1 PE=1 SV=2	32.51	1	1	1	Deamidation (NQ)	4600000	4870000	4470000	1270000	1230000	1160000	3.62:3.84:3.53:1.00:0.97:0.91	4650000	1220000	0.737634	3.82:1.00	171492
Multidrug resistance-associated protein 5 OS=Rattus norvegicus GN=Abcc5 PE=2 SV=1	23.44	1	1	1		1920000	2310000	2250000	375000	373000	354000	5.11:6.16:5.99:1.00:1.00:0.95	2160000	368000	0.82963	5.87:1.00	160856
Murinoglobulin-1 OS=Rattus norvegicus GN=Mug1 PE=2 SV=1	30.05	64	147	34	Carbamidomethylation; Oxidation (M); Deamidation (NQ); Carbamidomethylation; Oxidation (M); 4 more	441000000	484000000	447000000	156000000	162000000	169000000	2.83:3.10:2.87:1.00:1.04:1.09	457000000	162000000	0.645514	2.81:1.00	165325
Murinoglobulin-2 OS=Rattus norvegicus GN=Mug2 PE=1 SV=1	27.85	44	95	4	Carbamidomethylation; Oxidation (M); Deamidation (NQ); Oxidation (M); Deamidation (NQ); 2 more	13500000	14700000	13700000	4910000	5000000	4940000	2.76:3.00:2.80:1.00:1.02:1.01	14000000	4950000	0.646429	2.83:1.00	161588
Myoglobin OS=Rattus norvegicus GN=Mb PE=1 SV=3	14.99	12	1	1		1700000	2070000	1470000	774000	811000	822000	2.19:2.67:1.90:1.00:1.05:1.06	1740000	802000	0.53908	2.17:1.00	17157
Na(+)/H(+) exchange regulatory cofactor NHE-RF2 OS=Rattus norvegicus GN=Slc9a3r2 PE=1 SV=1	46.69	2	1	1		103000000	106000000	99800000	30200000	27900000	26500000	3.41:3.51:3.31:1.00:0.92:0.88	103000000	28200000	0.726214	3.65:1.00	37369
Neurofibromin OS=Rattus norvegicus GN=Nf1 PE=1 SV=1	21.31	0	1	1	Deamidation (NQ)	5000000	4210000	3980000	2120000	1680000	1980000	2.36:1.98:1.88:1.00:0.79:0.93	4400000	1920000	0.563636	2.28:1.00	317083
Neutral and basic amino acid transport protein rBAT OS=Rattus norvegicus GN=Slc3a1 PE=1 SV=1	37.56	1	1	1	Oxidation (M)	20500000	21300000	21000000	9940000	9410000	10900000	2.06:2.14:2.11:1.00:0.95:1.10	20900000	10100000	0.516746	2.07:1.00	78507
Nuclear pore complex protein Nup98-Nup96 OS=Rattus norvegicus GN=Nup98 PE=1 SV=2	28.42	1	1	1		17400000	20300000	18900000	4490000	4010000	4990000	3.88:4.52:4.21:1.00:0.89:1.11	18900000	4500000	0.761905	4.20:1.00	197281
Nuclear receptor subfamily 1 group I member 3 OS=Rattus norvegicus GN=Nr1i3 PE=2 SV=1	22.29	4	1	1	Deamidation (NQ)	12000000	14700000	13500000	4510000	4320000	4080000	2.67:3.26:3.00:1.00:0.96:0.91	13400000	4310000	0.678358	3.12:1.00	40923
Nuclear receptor subfamily 4 group A member 2 OS=Rattus norvegicus GN=Nr4a2 PE=1 SV=3	28.31	2	1	1		1490000	1450000	1330000	766000	820000	852000	1.95:1.89:1.74:1.00:1.07:1.11	1420000	813000	0.427465	1.75:1.00	66622
Nuclear receptor subfamily 5 group A member 2 OS=Rattus norvegicus GN=Nr5a2 PE=2 SV=1	49	1	1	1		23000000	23500000	22500000	7090000	7640000	6260000	3.24:3.32:3.17:1.00:1.08:0.88	23000000	7000000	0.695652	3.29:1.00	63904
Nuclease-sensitive element-binding protein 1 OS=Rattus norvegicus GN=Ybx1 PE=1 SV=3	30.56	6	1	1		1350000	1550000	1540000	207000	127000	165000	6.55:7.52:7.46:1.00:0.61:0.80	1480000	166000	0.887838	8.93:1.00	35730
Nucleolar RNA helicase 2 OS=Rattus norvegicus GN=Ddx21 PE=2 SV=1	29.75	1	1	1	Carbamidomethylation	16400000	15100000	16800000	307000	264000	186000	53.19:49.01:54.76:1.00:0.86:0.61	16100000	252000	0.984348	63.71:1.00	85966
Olfactomedin-like protein 1 OS=Rattus norvegicus GN=Olfml1 PE=2 SV=1	11.68	3	1	1		15700000	7450000	19300000	2580000	963000	1450000	6.09:2.89:7.47:1.00:0.37:0.56	14100000	1660000	0.88227	8.49:1.00	45600
Ornithine carbamoyltransferase mitochondrial OS=Rattus norvegicus GN=Otc PE=1 SV=1	26.03	3	1	1	Deamidation (NQ)	22800000	26900000	24300000	1150000	1130000	1180000	19.76:23.26:21.07:1.00:0.98:1.02	24700000	1150000	0.953441	21.38:1.00	39886
Otoferlin OS=Rattus norvegicus GN=Otof PE=1 SV=2	32.63	1	1	1		4490000	5130000	5020000	1700000	1860000	1060000	2.64:3.02:2.96:1.00:1.10:0.63	4880000	1540000	0.684426	3.16:1.00	226338
PAB-dependent poly(A)-specific ribonuclease subunit 2 OS=Rattus norvegicus GN=Pan2 PE=2 SV=1	34.03	1	1	1		2680000	3060000	2640000	558000	196000	718000	4.80:5.49:4.73:1.00:0.35:1.29	2790000	491000	0.824014	5.69:1.00	135627
Pancreatic alpha-amylase OS=Rattus norvegicus GN=Amy2 PE=2 SV=2	12.72	4	2	2		9750000	9720000	9460000	8070000	8470000	9080000	1.21:1.20:1.17:1.00:1.05:1.12	9640000	8540000	0.114108	1.13:1.00	57177
Paraplegin OS=Rattus norvegicus GN=Spg7 PE=2 SV=1	13.03	2	1	1	Carbamidomethylation	13800000	29100000	25900000	2390000	3440000	3480000	5.79:12.16:10.83:1.00:1.44:1.46	22900000	3100000	0.864629	7.39:1.00	82123
Partitioning defective 3 homolog OS=Rattus norvegicus GN=Pard3 PE=1 SV=1	24.32	1	1	1	Carbamidomethylation; Deamidation (NQ)	2320000000	2660000000	2470000000	884000000	866000000	885000000	2.62:3.01:2.79:1.00:0.98:1.00	2480000000	879000000	0.645565	2.83:1.00	149448
Parvalbumin alpha OS=Rattus norvegicus GN=Pvalb PE=1 SV=2	49.3	34	3	3		8490000	8860000	8640000	4740000	4470000	4490000	1.79:1.87:1.82:1.00:0.94:0.95	8660000	4570000	0.472286	1.90:1.00	11926
Patatin-like phospholipase domain-containing protein 7 OS=Rattus norvegicus GN=Pnpla7 PE=1 SV=2	32.88	2	2	2	Oxidation (M); Deamidation (NQ)	26700000	23400000	25900000	9570000	8120000	10100000	2.79:2.44:2.71:1.00:0.85:1.06	25300000	9260000	0.633992	2.73:1.00	150024
Peroxiredoxin-1 OS=Rattus norvegicus GN=Prdx1 PE=1 SV=1	27.54	10	2	2		3120000	3490000	2960000	104000	102000	208000	30.06:33.62:28.52:1.00:0.98:2.00	3190000	138000	0.95674	23.16:1.00	22109
Peroxisome proliferator-activated receptor gamma coactivator 1-alpha OS=Rattus norvegicus GN=Ppargc1a PE=2 SV=1	23.13	1	1	1		5400000	5950000	5090000	1940000	1970000	1900000	2.78:3.06:2.62:1.00:1.01:0.98	5480000	1940000	0.645985	2.83:1.00	90622
PH domain leucine-rich repeat protein phosphatase 1 OS=Rattus norvegicus GN=Phlpp1 PE=1 SV=1	59.09	1	1	1		73800000	73100000	72300000	24100000	23400000	24200000	3.06:3.03:3.00:1.00:0.97:1.00	73100000	23900000	0.673051	3.06:1.00	183362
Phenazine biosynthesis-like domain-containing protein OS=Rattus norvegicus GN=Pbld PE=2 SV=1	24.93	4	1	1		2380000	2790000	2370000	0	176000	149000	1.00:1.17:1.00:0:0.07:0.06	2510000	108000	0.956972	23.17:1.00	31687
Phosphatidylinositol 4 5-bisphosphate 3-kinase catalytic subunit beta isoform OS=Rattus norvegicus GN=Pik3cb PE=2 SV=1	25.58	2	1	1		4060000	4700000	4880000	1100000	983000	845000	3.70:4.29:4.45:1.00:0.90:0.77	4550000	975000	0.785714	4.66:1.00	41723
Phosphatidylinositol-glycan-specific phospholipase D OS=Rattus norvegicus GN=Gpld1 PE=2 SV=1	75.86	3	3	3		3390000	3420000	3370000	1170000	1200000	1150000	2.90:2.92:2.88:1.00:1.02:0.98	3390000	1170000	0.654867	2.89:1.00	93782
Phosphoglycerate mutase 2 OS=Rattus norvegicus GN=Pgam2 PE=2 SV=2	22.03	5	1	1		3320000	3940000	3450000	1600000	1550000	1450000	2.07:2.46:2.15:1.00:0.97:0.90	3570000	1530000	0.571429	2.32:1.00	28755
Phospholipase A1 member A OS=Rattus norvegicus GN=Pla1a PE=1 SV=1	29.76	3	1	1	Carbamidomethylation; Deamidation (NQ); Carbamidomethylation; Deamidation (NQ)	21000000	20900000	18000000	3950000	2610000	2800000	5.32:5.30:4.55:1.00:0.66:0.71	20000000	3120000	0.844	6.40:1.00	50202
Plasma kallikrein OS=Rattus norvegicus GN=Klkb1 PE=1 SV=1	27.17	19	8	7	Carbamidomethylation; Carbamidomethylation	11400000	12800000	12700000	2650000	2770000	2620000	4.32:4.84:4.80:1.00:1.04:0.99	12300000	2680000	0.782114	4.60:1.00	71274
Plasma protease C1 inhibitor OS=Rattus norvegicus GN=Serping1 PE=2 SV=1	34.15	41	15	15	Carbamidomethylation; Carbamidomethylation	43800000	47400000	44800000	15600000	16400000	17000000	2.81:3.05:2.88:1.00:1.06:1.09	45300000	16300000	0.640177	2.77:1.00	55611
Plasminogen OS=Rattus norvegicus GN=Plg PE=2 SV=2	47.41	71	54	53	Carbamidomethylation; Deamidation (NQ); Carbamidomethylation; Oxidation (M); Deamidation (NQ); 2 more	174000000	182000000	176000000	65400000	63700000	60900000	2.67:2.79:2.70:1.00:0.97:0.93	178000000	63300000	0.644382	2.81:1.00	90536
Plexin-A3 OS=Rattus norvegicus GN=Plxna3 PE=3 SV=1	24.43	1	1	1	Deamidation (NQ)	781000	1060000	892000	256000	273000	117000	3.05:4.12:3.48:1.00:1.06:0.46	910000	216000	0.762637	4.22:1.00	207981
Porphobilinogen deaminase OS=Rattus norvegicus GN=Hmbs PE=1 SV=2	36.55	2	1	1	Deamidation (NQ)	24100000	25000000	23300000	7000000	6430000	6720000	3.44:3.57:3.33:1.00:0.92:0.96	24100000	6720000	0.721162	3.59:1.00	39361
PR domain zinc finger protein 4 OS=Rattus norvegicus GN=Prdm4 PE=2 SV=1	23.27	1	1	1		5270000	5410000	4350000	2440000	1670000	2820000	2.16:2.22:1.78:1.00:0.68:1.16	5010000	2310000	0.538922	2.17:1.00	87392
Profilin-1 OS=Rattus norvegicus GN=Pfn1 PE=1 SV=2	56.62	4	2	2	Deamidation (NQ)	457000	488000	557000	4420000	4260000	4310000	0.10:0.11:0.13:1.00:0.96:0.98	501000	4330000	-7.64271	0.12:1.00	53995
Protein AMBP OS=Rattus norvegicus GN=Ambp PE=1 SV=1	40.98	33	10	10	Carbamidomethylation; Deamidation (NQ); Carbamidomethylation; Oxidation (M)	83900000	86400000	83600000	22400000	23100000	23200000	3.74:3.85:3.73:1.00:1.03:1.04	84600000	22900000	0.729314	3.70:1.00	38851
Protein angel homolog 1 OS=Rattus norvegicus GN=Angel1 PE=2 SV=2	24.36	1	1	1		6820000	7080000	8280000	3160000	2470000	2790000	2.16:2.24:2.63:1.00:0.78:0.89	7400000	2810000	0.62027	2.64:1.00	75342
Protein bassoon OS=Rattus norvegicus GN=Bsn PE=1 SV=3	27.65	0	1	1		1800000	1470000	1590000	142000	-	71400	12.69:10.38:11.20:1.00:-:0.50	1620000	107000	0.933951	15.19:1.00	418429
Protein cornichon homolog 2 OS=Rattus norvegicus GN=Cnih2 PE=1 SV=1	19.59	4	1	1	Carbamidomethylation	1320000	1800000	1390000	200000	304000	227000	6.61:8.98:6.94:1.00:1.52:1.14	1500000	244000	0.837333	6.17:1.00	18931
Protein Z-dependent protease inhibitor OS=Rattus norvegicus GN=Serpina10 PE=2 SV=2	19.51	7	3	3		2330000	2440000	2410000	778000	1320000	1110000	2.99:3.13:3.10:1.00:1.69:1.43	2390000	1070000	0.552301	2.24:1.00	50244
Prothrombin OS=Rattus norvegicus GN=F2 PE=1 SV=1	26.47	36	21	20	Carbamidomethylation; Oxidation (M); Carbamidomethylation; Carbamidomethylation; Carbamidomethylation	46500000	51800000	47700000	17600000	17900000	17200000	2.65:2.95:2.71:1.00:1.02:0.98	48700000	17600000	0.638604	2.77:1.00	70412
Pyruvate kinase PKM OS=Rattus norvegicus GN=Pkm PE=1 SV=3	37.34	10	4	4	Carbamidomethylation	2390000	2420000	2470000	1120000	950000	1030000	2.13:2.16:2.21:1.00:0.85:0.92	2430000	1030000	0.576132	2.35:1.00	57818
Rap guanine nucleotide exchange factor 2 OS=Rattus norvegicus GN=Rapgef2 PE=1 SV=2	14.2	0	1	1		8960000	5270000	10200000	3150000	1040000	1820000	2.84:1.67:3.23:1.00:0.33:0.58	8130000	2000000	0.753998	4.06:1.00	166387
Ras-related protein Rab-15 OS=Rattus norvegicus GN=Rab15 PE=2 SV=1	25.82	8	2	1		7630000	6490000	7990000	1730000	1370000	-	4.42:3.76:4.62:1.00:0.79:-	7370000	1550000	0.789688	4.76:1.00	24283
Ras-related protein Rab-26 OS=Rattus norvegicus GN=Rab26 PE=2 SV=2	10.63	5	1	1		-	50800000	44800000	26900000	27400000	28500000	-:1.89:1.67:1.00:1.02:1.06	47800000	27600000	0.422594	1.73:1.00	28203
Ras-related protein Rab-31 OS=Rattus norvegicus GN=Rab31 PE=1 SV=2	25.44	4	1	1		11300000	12600000	12700000	5430000	5360000	5080000	2.08:2.31:2.34:1.00:0.99:0.93	12200000	5290000	0.566393	2.30:1.00	21368
RE1-silencing transcription factor OS=Rattus norvegicus GN=Rest PE=2 SV=1	25.62	1	1	1	Carbamidomethylation; Deamidation (NQ)	6110000	7210000	7040000	940000	1160000	1050000	6.50:7.67:7.49:1.00:1.23:1.12	6790000	1050000	0.845361	6.47:1.00	117126
Receptor-type tyrosine-protein phosphatase R OS=Rattus norvegicus GN=Ptprr PE=1 SV=2	27.01	2	1	1	Carbamidomethylation; Carbamidomethylation	85800000	98000000	91100000	13100000	13300000	13400000	6.57:7.50:6.97:1.00:1.02:1.03	91700000	13300000	0.854962	6.90:1.00	73907
Receptor-type tyrosine-protein phosphatase-like N OS=Rattus norvegicus GN=Ptprn PE=2 SV=2	27.62	1	1	1		25700000	23900000	22500000	9610000	9450000	8570000	2.68:2.49:2.34:1.00:0.98:0.89	24100000	9210000	0.617842	2.61:1.00	106228
Regucalcin OS=Rattus norvegicus GN=Rgn PE=1 SV=3	38.07	4	1	1		1240000	1240000	1140000	566000	577000	511000	2.19:2.18:2.02:1.00:1.02:0.90	1210000	551000	0.544628	2.19:1.00	33390
Retinol-binding protein 4 OS=Rattus norvegicus GN=Rbp4 PE=1 SV=1	32.79	15	3	3	Carbamidomethylation; Oxidation (M)	7260000	7810000	8120000	3420000	3810000	3920000	2.12:2.28:2.37:1.00:1.11:1.15	7730000	3720000	0.518758	2.08:1.00	23220
Ribonuclease 4 OS=Rattus norvegicus GN=Rnase4 PE=1 SV=1	18.52	12	1	1	Carbamidomethylation	2720000	2490000	3180000	1120000	1210000	1190000	2.43:2.22:2.84:1.00:1.08:1.06	2800000	1170000	0.582143	2.39:1.00	16903
RNA polymerase II-associated protein 1 OS=Rattus norvegicus GN=Rpap1 PE=2 SV=1	37.17	1	1	1	Deamidation (NQ)	92200000	89100000	91100000	-	24400000	24500000	1.00:0.97:0.99:-:0.26:0.27	90800000	24500000	0.730176	3.71:1.00	154759
RRP15-like protein OS=Rattus norvegicus GN=Rrp15 PE=2 SV=1	25.13	2	1	1		9950000	10100000	8710000	3330000	3060000	3430000	2.99:3.02:2.61:1.00:0.92:1.03	9570000	3270000	0.658307	2.92:1.00	30926
SCO-spondin OS=Rattus norvegicus GN=Sspo PE=2 SV=1	13.01	0	1	1	Carbamidomethylation; Deamidation (NQ)	7110000	9610000	6350000	3540000	3320000	3650000	2.01:2.72:1.79:1.00:0.94:1.03	7690000	3500000	0.544863	2.20:1.00	550653
Selenocysteine insertion sequence-binding protein 2 OS=Rattus norvegicus GN=Secisbp2 PE=1 SV=1	35.56	1	1	1	Oxidation (M)	2170000	2040000	2150000	1030000	857000	1050000	2.11:1.99:2.09:1.00:0.83:1.02	2120000	979000	0.538208	2.16:1.00	93300
Selenoprotein P OS=Rattus norvegicus GN=Sepp1 PE=1 SV=2	24.74	17	6	6	Carbamidomethylation	7990000	8800000	7780000	3040000	3060000	3150000	2.63:2.90:2.56:1.00:1.01:1.04	8190000	3080000	0.623932	2.66:1.00	43083
Serine protease inhibitor A3K OS=Rattus norvegicus GN=Serpina3k PE=1 SV=3	25.73	62	29	17	Carbamidomethylation; Oxidation (M); Deamidation (NQ); Oxidation (M); Deamidation (NQ)	218000000	251000000	247000000	75500000	84300000	82600000	2.89:3.33:3.27:1.00:1.12:1.09	239000000	80800000	0.661925	2.95:1.00	46562
Serine protease inhibitor A3L OS=Rattus norvegicus GN=Serpina3l PE=1 SV=3	31.76	55	28	15	Carbamidomethylation; Oxidation (M); Oxidation (M); Deamidation (NQ)	197000000	206000000	194000000	68300000	69200000	67600000	2.88:3.01:2.84:1.00:1.01:0.99	199000000	68400000	0.656281	2.91:1.00	46277
Serine protease inhibitor A3M (Fragment) OS=Rattus norvegicus GN=Serpina3m PE=2 SV=1	17.27	12	6	2	Carbamidomethylation	11400000	14200000	13300000	6950000	7140000	7180000	1.64:2.04:1.91:1.00:1.03:1.03	13000000	7090000	0.454615	1.83:1.00	46095
Serine protease inhibitor A3N OS=Rattus norvegicus GN=Serpina3n PE=1 SV=3	40.53	51	20	15	Oxidation (M)	390000000	393000000	380000000	36500000	38400000	38000000	10.66:10.74:10.40:1.00:1.05:1.04	387000000	37600000	0.902842	10.30:1.00	46652
Serine/threonine-protein kinase PAK 1 OS=Rattus norvegicus GN=Pak1 PE=1 SV=3	26.5	3	1	1	Oxidation (M); Deamidation (NQ)	96200000	85600000	93900000	61300000	60300000	55100000	1.57:1.40:1.53:1.00:0.98:0.90	91900000	58900000	0.359086	1.56:1.00	60578
Serine/threonine-protein kinase ULK3 OS=Rattus norvegicus GN=Ulk3 PE=3 SV=1	30.57	2	1	1		22000000	21200000	20400000	6120000	6120000	6020000	3.60:3.47:3.34:1.00:1.00:0.98	21200000	6090000	0.712736	3.49:1.00	53419
Serotransferrin OS=Rattus norvegicus GN=Tf PE=1 SV=3	35.27	70	94	91	Carbamidomethylation; Oxidation (M); Deamidation (NQ); Carbamidomethylation; Oxidation (M); 5 more	2770000000	2910000000	2830000000	987000000	962000000	984000000	2.81:2.95:2.86:1.00:0.97:1.00	2840000000	978000000	0.655634	2.90:1.00	76395
Serum albumin OS=Rattus norvegicus GN=Alb PE=1 SV=2	43.8	83	162	162	Carbamidomethylation; Oxidation (M); Deamidation (NQ); Carbamidomethylation; Oxidation (M); 10 more	22300000000	22500000000	21800000000	7030000000	6790000000	7050000000	3.18:3.21:3.10:1.00:0.97:1.00	22200000000	6950000000	0.686937	3.19:1.00	68731
Serum amyloid P-component OS=Rattus norvegicus GN=Apcs PE=2 SV=2	42.42	40	7	7		13800000	14300000	13800000	5000000	4840000	4970000	2.77:2.85:2.77:1.00:0.97:0.99	14000000	4940000	0.647143	2.83:1.00	26176
Serum paraoxonase/arylesterase 1 OS=Rattus norvegicus GN=Pon1 PE=1 SV=3	26	45	9	9	Carbamidomethylation	24800000	27400000	25100000	11000000	11400000	11100000	2.26:2.49:2.29:1.00:1.04:1.02	25700000	11200000	0.564202	2.30:1.00	39358
SHC-transforming protein 2 OS=Rattus norvegicus GN=Shc2 PE=2 SV=2	20.16	2	1	1	Deamidation (NQ)	1700000	1970000	1490000	820000	649000	649000	2.07:2.40:1.82:1.00:0.79:0.79	1720000	706000	0.589535	2.44:1.00	61770
Shootin-1 OS=Rattus norvegicus PE=1 SV=1	17.86	2	1	1	Carbamidomethylation; Deamidation (NQ)	817000	1150000	823000	87200	69000	76700	9.38:13.23:9.44:1.00:0.79:0.88	931000	77600	0.916649	12.00:1.00	71446
Short-chain specific acyl-CoA dehydrogenase mitochondrial OS=Rattus norvegicus GN=Acads PE=1 SV=2	35.39	2	1	1	Deamidation (NQ)	3460000	3250000	3260000	1140000	1220000	1180000	3.04:2.86:2.87:1.00:1.07:1.04	3320000	1180000	0.644578	2.82:1.00	44765
Signal recognition particle receptor subunit beta OS=Rattus norvegicus GN=Srprb PE=2 SV=1	19.65	5	1	1		6320000	7990000	6620000	2150000	2230000	2340000	2.94:3.72:3.08:1.00:1.04:1.09	6980000	2240000	0.679083	3.11:1.00	29569
SNF-related serine/threonine-protein kinase OS=Rattus norvegicus GN=Snrk PE=1 SV=1	35.02	1	1	1	Deamidation (NQ)	4050000	3950000	4550000	829000	791000	1180000	4.88:4.76:5.49:1.00:0.95:1.42	4180000	932000	0.777033	4.49:1.00	81628
Solute carrier family 12 member 8 OS=Rattus norvegicus GN=Slc12a8 PE=2 SV=1	20.76	3	1	1		32700000	36500000	39100000	18400000	17600000	19000000	1.77:1.98:2.12:1.00:0.95:1.03	36100000	18300000	0.493075	1.97:1.00	77073
Succinate dehydrogenase [ubiquinone] iron-sulfur subunit mitochondrial OS=Rattus norvegicus GN=Sdhb PE=2 SV=2	18.84	5	1	1		1410000	1420000	1920000	426000	576000	717000	3.32:3.34:4.51:1.00:1.35:1.68	1590000	573000	0.639623	2.77:1.00	31830
Superoxide dismutase [Cu-Zn] OS=Rattus norvegicus GN=Sod1 PE=1 SV=2	30.32	8	1	1		4640000	5130000	4690000	1560000	1590000	1420000	2.97:3.28:3.00:1.00:1.01:0.91	4820000	1520000	0.684647	3.16:1.00	15912
Synaptic vesicle glycoprotein 2A OS=Rattus norvegicus GN=Sv2a PE=1 SV=2	33.57	2	1	1		1500000	1580000	1410000	123000	182000	143000	12.21:12.87:11.48:1.00:1.48:1.16	1500000	149000	0.900667	10.03:1.00	82661
TATA box-binding protein-associated factor RNA polymerase I subunit B OS=Rattus norvegicus GN=Taf1b PE=3 SV=1	15.08	1	1	1		1380000	2400000	1810000	234000	230000	228000	5.92:10.27:7.75:1.00:0.98:0.97	1870000	231000	0.876471	8.10:1.00	68022
T-cell-specific surface glycoprotein CD28 OS=Rattus norvegicus GN=Cd28 PE=2 SV=1	37.86	6	1	1	Carbamidomethylation; Deamidation (NQ)	8140000	8020000	7400000	1720000	2060000	2100000	4.73:4.66:4.31:1.00:1.20:1.22	7850000	1960000	0.750318	4.01:1.00	25170
T-complex protein 1 subunit beta OS=Rattus norvegicus GN=Cct2 PE=1 SV=3	15.31	2	1	1		3890000	3720000	2710000	1460000	1350000	1340000	2.66:2.55:1.85:1.00:0.92:0.92	3440000	1380000	0.598837	2.49:1.00	57458
Tetratricopeptide repeat protein 30A2 OS=Rattus norvegicus GN=Ttc30a2 PE=2 SV=1	35.92	2	1	1		206000000	212000000	223000000	34200000	36500000	30900000	6.02:6.21:6.52:1.00:1.07:0.90	214000000	33800000	0.842056	6.31:1.00	76065
Thrombospondin-4 OS=Rattus norvegicus GN=Thbs4 PE=1 SV=1	12.51	17	2	2		691000	788000	935000	513000	608000	540000	1.35:1.54:1.82:1.00:1.19:1.05	805000	554000	0.311801	1.45:1.00	14957
T-kininogen 1 OS=Rattus norvegicus GN=Map1 PE=1 SV=2	38.64	54	27	9	Carbamidomethylation; Oxidation (M); Carbamidomethylation; Carbamidomethylation; Deamidation (NQ); Carbamidomethylation	266000000	266000000	255000000	82600000	78700000	79600000	3.22:3.22:3.09:1.00:0.95:0.96	262000000	80300000	0.693511	3.27:1.00	47775
T-kininogen 2 OS=Rattus norvegicus PE=1 SV=2	32.03	53	26	7	Carbamidomethylation; Oxidation (M); Deamidation (NQ); Carbamidomethylation; Carbamidomethylation; 2 more	268000000	261000000	245000000	33800000	32900000	37000000	7.94:7.71:7.26:1.00:0.98:1.10	258000000	34600000	0.865891	7.46:1.00	47704
Transcription factor A mitochondrial OS=Rattus norvegicus GN=Tfam PE=2 SV=1	21.83	7	1	1	Oxidation (M); Deamidation (NQ)	5050000	3810000	4330000	426000	301000	0	11.85:8.94:10.17:1.00:0.71:0	4400000	242000	0.945	18.14:1.00	28187
Transducin beta-like protein 3 OS=Rattus norvegicus GN=Tbl3 PE=2 SV=1	22.11	2	1	1	Carbamidomethylation; Deamidation (NQ)	16900000	20100000	19400000	6920000	7330000	7340000	2.44:2.90:2.81:1.00:1.06:1.06	18800000	7200000	0.617021	2.61:1.00	88372
Transketolase OS=Rattus norvegicus GN=Tkt PE=1 SV=1	11.88	3	1	1		2270000	3480000	2120000	1070000	1170000	931000	2.12:3.26:1.98:1.00:1.10:0.87	2620000	1060000	0.59542	2.48:1.00	67644
Transmembrane protein 132D OS=Rattus norvegicus GN=Tmem132d PE=2 SV=1	36.63	1	1	1		4910000	4510000	4580000	1120000	1300000	1180000	4.39:4.04:4.10:1.00:1.17:1.05	4670000	1200000	0.743041	3.89:1.00	121278
Transthyretin OS=Rattus norvegicus GN=Ttr PE=1 SV=1	23.64	43	7	7		91300000	83600000	105000000	35900000	27800000	29700000	2.54:2.33:2.91:1.00:0.78:0.83	93100000	31200000	0.664876	2.99:1.00	15720
Trifunctional enzyme subunit alpha mitochondrial OS=Rattus norvegicus GN=Hadha PE=1 SV=2	36.85	1	1	1		22200000	22600000	20800000	1730000	1120000	1180000	12.83:13.08:12.02:1.00:0.64:0.68	21900000	1340000	0.938813	16.32:1.00	82665
Triosephosphate isomerase OS=Rattus norvegicus GN=Tpi1 PE=1 SV=2	34.27	18	2	2		4460000	4820000	4320000	988000	770000	914000	4.52:4.88:4.37:1.00:0.78:0.93	4540000	891000	0.803744	5.09:1.00	26849
Tripeptidyl-peptidase 2 OS=Rattus norvegicus GN=Tpp2 PE=2 SV=3	43.51	1	1	1	Oxidation (M); Deamidation (NQ)	17500000	16400000	16800000	4660000	4470000	4060000	3.75:3.52:3.59:1.00:0.96:0.87	16900000	4400000	0.739645	3.84:1.00	138292
Tropomyosin beta chain OS=Rattus norvegicus GN=Tpm2 PE=3 SV=1	15.38	7	2	1		10100000	8000000	12100000	5130000	3630000	4430000	1.96:1.56:2.35:1.00:0.71:0.86	10000000	4400000	0.56	2.29:1.00	32837
Trypsin-4 OS=Rattus norvegicus GN=Try4 PE=2 SV=1	21.06	8	1	1	Oxidation (M); Deamidation (NQ)	4270000	4070000	3840000	1690000	1250000	2280000	2.52:2.40:2.27:1.00:0.74:1.34	4060000	1740000	0.571429	2.33:1.00	26573
Tryptophan 5-hydroxylase 1 OS=Rattus norvegicus GN=Tph1 PE=2 SV=2	37.44	2	1	1	Deamidation (NQ)	27400000	24800000	24200000	6490000	5460000	8750000	4.22:3.82:3.73:1.00:0.84:1.35	25500000	6900000	0.729412	3.69:1.00	51068
Tubulin alpha-4A chain OS=Rattus norvegicus GN=Tuba4a PE=2 SV=1	17.63	25	8	1	Carbamidomethylation; Oxidation (M); Carbamidomethylation	4570000	6330000	6980000	560000	617000	533000	8.17:11.31:12.47:1.00:1.10:0.95	5960000	570000	0.904362	10.46:1.00	49924
Tyrosine-protein kinase Mer OS=Rattus norvegicus GN=Mertk PE=2 SV=1	24.28	1	1	1		1360000	1560000	1590000	463000	511000	489000	2.94:3.36:3.43:1.00:1.10:1.06	1500000	488000	0.674667	3.08:1.00	109423
Tyrosine-protein phosphatase non-receptor type 11 OS=Rattus norvegicus GN=Ptpn11 PE=1 SV=4	33.14	2	1	1	Carbamidomethylation; Deamidation (NQ)	32400000	35300000	33000000	8620000	7680000	8040000	3.76:4.09:3.83:1.00:0.89:0.93	33600000	8120000	0.758333	4.14:1.00	68458
Ubiquitin carboxyl-terminal hydrolase 7 OS=Rattus norvegicus GN=Usp7 PE=1 SV=1	22.47	1	1	1	Carbamidomethylation; Deamidation (NQ)	1030000	1090000	818000	50400	57700	119000	20.52:21.67:16.24:1.00:1.14:2.36	981000	75600	0.922936	12.99:1.00	128431
Ubiquitin-40S ribosomal protein S27a OS=Rattus norvegicus GN=Rps27a PE=1 SV=2	23.38	20	3	3		12900000	10700000	13500000	233000	124000	152000	55.13:46.07:57.93:1.00:0.53:0.65	12400000	175000	0.985887	70.50:1.00	17951
UDP-glucuronosyltransferase 2B1 OS=Rattus norvegicus GN=Ugt2b1 PE=2 SV=1	15.74	3	1	1	Deamidation (NQ)	37600000	59500000	43700000	7990000	12500000	10500000	4.70:7.44:5.47:1.00:1.56:1.32	46900000	10300000	0.780384	4.55:1.00	60485
Uncharacterized protein C16orf46 homolog OS=Rattus norvegicus PE=2 SV=1	19.04	2	1	1	Deamidation (NQ); Deamidation (NQ)	3780000	3130000	2670000	594000	452000	654000	6.36:5.27:4.49:1.00:0.76:1.10	3200000	567000	0.822812	5.64:1.00	44904
Uncharacterized protein C19orf44 homolog OS=Rattus norvegicus PE=2 SV=1	26.23	1	1	1		11900000	12700000	11200000	3440000	3410000	3500000	3.45:3.68:3.26:1.00:0.99:1.02	11900000	3450000	0.710084	3.46:1.00	68244
Unconventional myosin-Ic OS=Rattus norvegicus GN=Myo1c PE=2 SV=2	22.74	1	2	1	Deamidation (NQ)	12400000	12500000	10400000	2330000	2330000	2310000	5.32:5.39:4.47:1.00:1.00:0.99	11800000	2320000	0.80339	5.07:1.00	119811
Unconventional myosin-IXb OS=Rattus norvegicus GN=Myo9b PE=1 SV=1	20.48	0	1	1		24400000	33400000	28000000	1240000	1150000	1050000	19.67:26.93:22.55:1.00:0.92:0.85	28600000	1140000	0.96014	24.97:1.00	225035
UPF0420 protein C16orf58 homolog OS=Rattus norvegicus PE=2 SV=1	27.12	2	1	1		15500000	13800000	14100000	4590000	4250000	4550000	3.37:3.01:3.07:1.00:0.93:0.99	14500000	4470000	0.691724	3.24:1.00	50779
Upstream stimulatory factor 2 OS=Rattus norvegicus GN=Usf2 PE=1 SV=2	26.85	3	1	1	Carbamidomethylation; Deamidation (NQ)	1920000	1820000	1810000	21200000	18700000	18900000	0.09:0.09:0.09:1.00:0.88:0.89	1850000	19600000	-9.59459	0.09:1.00	36954
Urinary protein 2 OS=Rattus norvegicus PE=1 SV=1	58.46	14	1	1	Carbamidomethylation	7200000	7330000	7120000	2970000	2830000	2720000	2.43:2.47:2.40:1.00:0.95:0.92	7220000	2840000	0.606648	2.54:1.00	11068
Vascular cell adhesion protein 1 OS=Rattus norvegicus GN=Vcam1 PE=2 SV=1	27.2	2	1	1		35500000	38700000	34700000	13000000	13300000	14000000	2.72:2.97:2.66:1.00:1.02:1.07	36300000	13400000	0.630854	2.70:1.00	81246
Vinculin OS=Rattus norvegicus GN=Vcl PE=1 SV=1	31.67	1	1	1	Carbamidomethylation	271000000	295000000	288000000	94300000	88600000	94700000	2.87:3.13:3.05:1.00:0.94:1.00	284000000	92500000	0.674296	3.07:1.00	116615
Vitamin D-binding protein OS=Rattus norvegicus GN=Gc PE=1 SV=3	33.8	56	38	38	Carbamidomethylation; Oxidation (M); Carbamidomethylation; Carbamidomethylation; Oxidation (M); 3 more	344000000	368000000	343000000	105000000	105000000	113000000	3.27:3.50:3.26:1.00:1.00:1.07	352000000	108000000	0.693182	3.26:1.00	53545
Vitamin K-dependent protein S OS=Rattus norvegicus GN=Pros1 PE=2 SV=1	28.4	4	2	2	Deamidation (NQ)	1920000	2130000	1910000	238000	217000	245000	8.07:8.96:8.05:1.00:0.91:1.03	1990000	233000	0.882915	8.52:1.00	74627
Voltage-dependent N-type calcium channel subunit alpha-1B OS=Rattus norvegicus GN=Cacna1b PE=1 SV=1	29.08	1	1	1	Deamidation (NQ)	6850000	7720000	7500000	2020000	1970000	2220000	3.39:3.82:3.71:1.00:0.97:1.10	7350000	2070000	0.718367	3.56:1.00	262253
V-type proton ATPase subunit B brain isoform OS=Rattus norvegicus GN=Atp6v1b2 PE=1 SV=1	17.44	3	1	1		1700000	2570000	2510000	231000	193000	175000	7.33:11.14:10.85:1.00:0.84:0.76	2260000	200000	0.911504	11.30:1.00	56551
WD repeat-containing protein 35 OS=Rattus norvegicus GN=Wdr35 PE=1 SV=1	33.57	1	1	1		18000000	19500000	18100000	4140000	3800000	3620000	4.35:4.71:4.37:1.00:0.92:0.88	18500000	3860000	0.791351	4.80:1.00	132779
WD repeat-containing protein 44 OS=Rattus norvegicus GN=Wdr44 PE=1 SV=1	24.07	2	1	1	Carbamidomethylation; Oxidation (M)	1610000	1500000	1750000	1100000	811000	863000	1.47:1.37:1.60:1.00:0.74:0.79	1620000	923000	0.430247	1.76:1.00	100948
Xanthine dehydrogenase/oxidase OS=Rattus norvegicus GN=Xdh PE=1 SV=3	32.75	2	2	2		7980000	7910000	7350000	198000	153000	92300	40.39:40.03:37.21:1.00:0.77:0.47	7750000	147000	0.981032	52.55:1.00	146242
Xin actin-binding repeat-containing protein 2 OS=Rattus norvegicus GN=Xirp2 PE=1 SV=1	14.46	0	1	1	Deamidation (NQ)	1770000	1110000	1810000	565000	379000	519000	3.13:1.96:3.21:1.00:0.67:0.92	1560000	488000	0.687179	3.20:1.00	373984
Zinc finger CCCH domain-containing protein 18 OS=Rattus norvegicus GN=Zc3h18 PE=2 SV=1	30.89	3	1	1	Deamidation (NQ)	4680000	4220000	4530000	273000	232000	304000	17.14:15.45:16.57:1.00:0.85:1.11	4480000	270000	0.939732	16.62:1.00	105537
Zinc-alpha-2-glycoprotein OS=Rattus norvegicus GN=Azgp1 PE=2 SV=1	32.6	35	8	8	Carbamidomethylation; Oxidation (M)	19600000	20700000	20000000	9620000	9460000	9690000	2.04:2.15:2.08:1.00:0.98:1.01	20100000	9590000	0.522886	2.10:1.00	34017
ZW10 interactor OS=Rattus norvegicus GN=Zwint PE=1 SV=1	26.24	3	1	1		32700000	32300000	37300000	3970000	3590000	3180000	8.23:8.14:9.40:1.00:0.91:0.80	34100000	3580000	0.895015	9.52:1.00	30142

## Sheet: proteins rat 4 replicates LFQ
Description	Significance	Coverage (%)	#Peptides	#Unique	PTM	pre-nodal 1	pre-nodal 2	pre-nodal 3	post-nodal 1	post-nodal 2	post-nodal 3	Sample Profile (Ratio)	pre-nodal Average	post-nodal Average	% post/pre	Group Profile (Ratio)	Avg. Mass
1-phosphatidylinositol 4 5-bisphosphate phosphodiesterase epsilon-1 OS=Rattus norvegicus GN=Plce1 PE=1 SV=1	32.79	1	2	2	Deamidation (NQ)	5180000	5690000	6260000	1170000	1020000	1800000	2.88:3.16:3.48:0.65:0.57:1.00	5710000	1330000	0.767075	10.84:1.00	255391
3-hydroxy-3-methylglutaryl-coenzyme A reductase OS=Rattus norvegicus GN=Hmgcr PE=1 SV=2	30.92	2	1	1	Carbamidomethylation	15100000	15000000	15200000	2990000	3030000	4150000	3.63:3.60:3.65:0.72:0.73:1.00	15100000	3390000	0.775497	2.80:1.00	96688
5-hydroxytryptamine receptor 1B OS=Rattus norvegicus GN=Htr1b PE=2 SV=1	16.15	2	1	1	Deamidation (NQ)	2430000	3520000	2800000	1000000	991000	888000	2.74:3.96:3.15:1.13:1.12:1.00	2920000	961000	0.67089	8.72:1.00	43163
72 kDa type IV collagenase OS=Rattus norvegicus GN=Mmp2 PE=2 SV=2	21.55	2	1	1	Carbamidomethylation	620000	499000	650000	152000	123000	113000	5.50:4.43:5.77:1.35:1.09:1.00	590000	129000	0.781356	3.37:1.00	74150
A disintegrin and metalloproteinase with thrombospondin motifs 4 (Fragment) OS=Rattus norvegicus GN=Adamts4 PE=2 SV=2	41.87	1	1	1	Carbamidomethylation	40200000	43300000	45400000	4760000	4180000	8990000	4.47:4.81:5.05:0.53:0.47:1.00	43000000	5980000	0.86093	2.64:1.00	68385
Actin cytoplasmic 1 OS=Rattus norvegicus GN=Actb PE=1 SV=1	24.93	23	6	2		16200000	18700000	18400000	5870000	5850000	5390000	3.00:3.47:3.42:1.09:1.09:1.00	17800000	5700000	0.679775	4.43:1.00	41737
Adenylate cyclase type 10 OS=Rattus norvegicus GN=Adcy10 PE=1 SV=1	48.69	1	1	1	Carbamidomethylation; Carbamidomethylation	92700000	95900000	96200000	22300000	22500000	20700000	4.47:4.63:4.64:1.07:1.09:1.00	94900000	21800000	0.770285	2.36:1.00	185852
Afamin OS=Rattus norvegicus GN=Afm PE=3 SV=1	40.6	46	34	34	Carbamidomethylation; Carbamidomethylation; Deamidation (NQ); Carbamidomethylation; Carbamidomethylation	190000000	200000000	194000000	49100000	47200000	50500000	3.77:3.96:3.85:0.97:0.94:1.00	195000000	49000000	0.748718	105.11:1.00	69335
Agrin OS=Rattus norvegicus GN=Agrn PE=1 SV=2	29.76	0	1	1		3810000	3930000	3420000	1120000	949000	919000	4.15:4.28:3.72:1.22:1.03:1.00	3720000	995000	0.732527	255.99:1.00	208644
A-kinase anchor protein 4 OS=Rattus norvegicus GN=Akap4 PE=1 SV=1	16.72	4	2	2	Carbamidomethylation; Oxidation (M)	89100000	85500000	58200000	25800000	15900000	21700000	4.10:3.94:2.68:1.19:0.73:1.00	77600000	21100000	0.728093	235.00:1.00	93494
Alpha/beta hydrolase domain-containing protein 17B OS=Rattus norvegicus GN=Abhd17b PE=1 SV=1	37.57	5	1	1	Carbamidomethylation	3400000	3440000	3250000	288000	294000	250000	13.62:13.77:13.02:1.15:1.18:1.00	3370000	277000	0.917804	4.84:1.00	32201
Alpha-1-acid glycoprotein OS=Rattus norvegicus GN=Orm1 PE=2 SV=1	57.13	18	4	4	Carbamidomethylation	9460000	9550000	9790000	2970000	2590000	2860000	3.30:3.33:3.42:1.04:0.90:1.00	9600000	2810000	0.707292	2.78:1.00	23575
Alpha-1-antiproteinase OS=Rattus norvegicus GN=Serpina1 PE=1 SV=2	24.62	44	24	24	Deamidation (NQ); Deamidation (NQ)	1030000000	1030000000	896000000	232000000	226000000	220000000	4.70:4.70:4.08:1.06:1.03:1.00	988000000	226000000	0.771255	4.44:1.00	46136
Alpha-1-inhibitor 3 OS=Rattus norvegicus GN=A1i3 PE=1 SV=1	50.16	58	116	26	Carbamidomethylation; Oxidation (M); Deamidation (NQ); Carbamidomethylation; Oxidation (M); 4 more	1100000000	1090000000	1150000000	345000000	343000000	400000000	2.76:2.72:2.88:0.86:0.86:1.00	1120000000	363000000	0.675893	3.81:1.00	163772
Alpha-1-macroglobulin OS=Rattus norvegicus GN=A1m PE=1 SV=1	28.15	61	90	87	Carbamidomethylation; Oxidation (M); Deamidation (NQ); Carbamidomethylation; Deamidation (NQ); 2 more	783000000	815000000	869000000	185000000	181000000	183000000	4.28:4.46:4.75:1.01:0.99:1.00	822000000	183000000	0.777372	3.03:1.00	167124
Alpha-2-HS-glycoprotein OS=Rattus norvegicus GN=Ahsg PE=1 SV=2	34.97	37	9	9	Carbamidomethylation	589000000	611000000	612000000	175000000	175000000	175000000	3.36:3.49:3.50:1.00:1.00:1.00	604000000	175000000	0.710265	4.16:1.00	37982
Alpha-2-macroglobulin OS=Rattus norvegicus GN=A2m PE=2 SV=2	29.52	6	10	4	Deamidation (NQ)	10200000	9060000	9360000	1660000	1390000	1520000	6.69:5.95:6.15:1.09:0.92:1.00	9530000	1530000	0.839454	3.74:1.00	163784
Aminoacylase-1B OS=Rattus norvegicus GN=Acy1b PE=1 SV=1	40.16	2	1	1	Deamidation (NQ)	62100000	60800000	62800000	11200000	11100000	11400000	5.45:5.33:5.51:0.98:0.97:1.00	61900000	11200000	0.819063	5.66:1.00	45823
Aminopeptidase N OS=Rattus norvegicus GN=Anpep PE=1 SV=2	22.48	3	1	1	Carbamidomethylation; Deamidation (NQ)	4460000	4750000	5610000	1240000	1210000	1520000	2.93:3.12:3.68:0.81:0.79:1.00	4940000	1320000	0.732794	5.98:1.00	109448
Amyloid-like protein 2 OS=Rattus norvegicus GN=Aplp2 PE=2 SV=2	30.62	2	2	2	Oxidation (M)	17700000	17300000	16300000	2630000	2620000	2680000	6.61:6.44:6.07:0.98:0.98:1.00	17100000	2640000	0.845614	3.51:1.00	86883
Angiotensinogen OS=Rattus norvegicus GN=Agt PE=1 SV=1	71.67	35	12	12	Carbamidomethylation; Carbamidomethylation	30600000	30100000	30000000	8060000	7540000	7860000	3.89:3.83:3.82:1.03:0.96:1.00	30200000	7820000	0.74106	3.14:1.00	51982
Anionic trypsin-1 OS=Rattus norvegicus GN=Prss1 PE=1 SV=1	47.08	12	3	3	Oxidation (M); Deamidation (NQ)	3180000	3330000	3340000	1310000	1260000	1190000	2.66:2.79:2.80:1.10:1.06:1.00	3280000	1250000	0.618902	3.65:1.00	25959
Apolipoprotein A-I OS=Rattus norvegicus GN=Apoa1 PE=1 SV=2	58.29	64	16	16	Oxidation (M)	290000000	297000000	292000000	128000000	126000000	134000000	2.16:2.21:2.17:0.95:0.94:1.00	293000000	129000000	0.559727	3.12:1.00	30062
Apolipoprotein A-IV OS=Rattus norvegicus GN=Apoa4 PE=2 SV=2	35.44	72	25	25		181000000	188000000	186000000	43800000	43400000	58500000	3.10:3.21:3.19:0.75:0.74:1.00	185000000	48600000	0.737297	24.12:1.00	44456
Apolipoprotein E OS=Rattus norvegicus GN=Apoe PE=1 SV=2	25.04	25	7	7		60900000	64000000	65200000	25100000	25300000	34500000	1.76:1.85:1.89:0.73:0.73:1.00	63400000	28300000	0.553628	4.49:1.00	35753
Apolipoprotein M OS=Rattus norvegicus GN=Apom PE=1 SV=2	36.15	32	5	5	Carbamidomethylation	9050000	9860000	9310000	3290000	3080000	2910000	3.11:3.39:3.20:1.13:1.06:1.00	9410000	3090000	0.671626	0.43:1.00	21513
ARF GTPase-activating protein GIT1 OS=Rattus norvegicus GN=Git1 PE=1 SV=1	40.07	2	1	1	Deamidation (NQ)	12800000	12400000	12700000	2270000	2300000	2310000	5.52:5.37:5.50:0.98:1.00:1.00	12600000	2300000	0.81746	5.51:1.00	85231
ATP-binding cassette sub-family A member 5 OS=Rattus norvegicus GN=Abca5 PE=2 SV=1	36.99	1	1	1	Deamidation (NQ)	9240000	9790000	10600000	2460000	3350000	2030000	4.55:4.83:5.23:1.21:1.65:1.00	9890000	2610000	0.736097	2.79:1.00	185809
ATP-binding cassette sub-family D member 2 OS=Rattus norvegicus GN=Abcd2 PE=1 SV=1	37.39	2	1	1		8630000	8280000	7670000	2670000	2690000	3310000	2.61:2.51:2.32:0.81:0.81:1.00	8190000	2890000	0.647131	6.30:1.00	83369
Attractin OS=Rattus norvegicus GN=Atrn PE=2 SV=1	23.59	9	8	8	Carbamidomethylation; Deamidation (NQ); Carbamidomethylation	3560000	4170000	3550000	758000	832000	789000	4.52:5.29:4.50:0.96:1.05:1.00	3760000	793000	0.789096	2.90:1.00	158672
Autophagy-related protein 101 OS=Rattus norvegicus GN=Atg101 PE=2 SV=1	23	3	1	1		12000000	11300000	12000000	3190000	3530000	5510000	2.18:2.05:2.17:0.58:0.64:1.00	11800000	4080000	0.654237	6.25:1.00	25016
Band 4.1-like protein 1 OS=Rattus norvegicus GN=Epb41l1 PE=1 SV=1	33.34	1	1	1		50700000	54900000	48900000	5200000	4650000	6840000	7.41:8.03:7.15:0.76:0.68:1.00	51500000	5560000	0.892039	4.96:1.00	98243
Basic leucine zipper and W2 domain-containing protein 1 OS=Rattus norvegicus GN=Bzw1 PE=2 SV=1	30.41	3	1	1	Deamidation (NQ); Deamidation (NQ)	608000000	610000000	666000000	21900	37900	0	1.00:1.00:1.10:0.00:0.00:0	628000000	19900	0.999968	6.47:1.00	48043
Beta-2-glycoprotein 1 OS=Rattus norvegicus GN=Apoh PE=2 SV=2	45.82	36	11	11	Carbamidomethylation; Deamidation (NQ); Carbamidomethylation	156000000	152000000	152000000	35100000	34900000	33700000	4.62:4.50:4.51:1.04:1.03:1.00	153000000	34600000	0.773856	2.62:1.00	33197
Beta-2-microglobulin OS=Rattus norvegicus GN=B2m PE=1 SV=1	27.46	44	4	4	Carbamidomethylation	13500000	13500000	12000000	2550000	2370000	2330000	5.78:5.78:5.15:1.09:1.01:1.00	13000000	2420000	0.813846	12.41:1.00	13720
Brain-specific angiogenesis inhibitor 1-associated protein 2-like protein 1 OS=Rattus norvegicus GN=Baiap2l1 PE=2 SV=1	19.36	1	1	1	Carbamidomethylation	2220000	1780000	1470000	359000	288000	639000	3.48:2.79:2.30:0.56:0.45:1.00	1820000	429000	0.764286	1.43:1.00	57468
Breast cancer anti-estrogen resistance protein 1 OS=Rattus norvegicus GN=Bcar1 PE=1 SV=1	29.21	1	1	1		3620000	3850000	4010000	1180000	1130000	1740000	2.08:2.21:2.31:0.68:0.65:1.00	3830000	1350000	0.64752	4.18:1.00	104262
Cadherin-related family member 1 OS=Rattus norvegicus GN=Cdhr1 PE=2 SV=1	35.86	1	1	1		178000000	179000000	173000000	38400000	40500000	52800000	3.37:3.39:3.28:0.73:0.77:1.00	177000000	43900000	0.751977	3.04:1.00	93764
Cadherin-related family member 5 OS=Rattus norvegicus GN=Cdhr5 PE=1 SV=1	33.16	1	1	1		3430000	3910000	3630000	702000	800000	584000	5.88:6.70:6.22:1.20:1.37:1.00	3660000	695000	0.810109	4.36:1.00	90976
Calmodulin-lysine N-methyltransferase OS=Rattus norvegicus GN=Camkmt PE=1 SV=1	34.05	4	1	1		5030000	5760000	5740000	1640000	1720000	2340000	2.15:2.46:2.45:0.70:0.74:1.00	5510000	1900000	0.655172	8.92:1.00	35883
CaM kinase-like vesicle-associated protein OS=Rattus norvegicus GN=Camkv PE=1 SV=1	27.39	3	1	1		4010000	4450000	4020000	1070000	1110000	1030000	3.88:4.31:3.89:1.04:1.08:1.00	4160000	1070000	0.742788	3.50:1.00	54106
Carboxylesterase 1C OS=Rattus norvegicus GN=Ces1c PE=1 SV=3	49.87	56	23	19	Carbamidomethylation; Deamidation (NQ); Deamidation (NQ); Deamidation (NQ)	177000000	183000000	179000000	52900000	49500000	50800000	3.48:3.61:3.52:1.04:0.98:1.00	180000000	51100000	0.716111	3.08:1.00	60175
Carboxylesterase 1D OS=Rattus norvegicus GN=Ces1d PE=1 SV=2	29.87	12	4	4	Oxidation (M); Deamidation (NQ); Carbamidomethylation; Deamidation (NQ); Carbamidomethylation; Deamidation (NQ)	520000000	527000000	575000000	36000	40100	0	1.00:1.01:1.11:0.00:0.00:0	541000000	25400	0.999953	3.47:1.00	62147
Carboxylesterase 5A OS=Rattus norvegicus GN=Ces5a PE=1 SV=1	44.24	2	1	1		1460000	1330000	1380000	254000	340000	273000	5.34:4.88:5.06:0.93:1.25:1.00	1390000	289000	0.792086	12.60:1.00	64417
Carboxypeptidase B2 OS=Rattus norvegicus GN=Cpb2 PE=2 SV=1	44.97	23	8	8	Carbamidomethylation; Carbamidomethylation	10800000	10300000	10800000	2530000	2340000	2330000	4.63:4.45:4.63:1.09:1.01:1.00	10600000	2400000	0.773585	3.40:1.00	48827
Carboxypeptidase D OS=Rattus norvegicus GN=Cpd PE=2 SV=2	28.87	1	1	1	Deamidation (NQ)	1320000	1210000	1160000	169000	202000	208000	6.36:5.79:5.58:0.81:0.97:1.00	1230000	193000	0.843089	3.70:1.00	152615
Carboxypeptidase Q OS=Rattus norvegicus GN=Cpq PE=1 SV=1	69.88	26	10	10		9440000	9640000	9600000	1810000	1810000	1980000	4.76:4.86:4.84:0.91:0.91:1.00	9560000	1870000	0.804393	3.87:1.00	52042
Catalase OS=Rattus norvegicus GN=Cat PE=1 SV=3	17.39	3	1	1	Deamidation (NQ)	12100000	9410000	8480000	2410000	2710000	2190000	5.51:4.29:3.87:1.10:1.24:1.00	9990000	2440000	0.755756	8.87:1.00	59757
CCAAT/enhancer-binding protein gamma OS=Rattus norvegicus GN=Cebpg PE=2 SV=2	23.25	5	1	1	Deamidation (NQ)	2300000	1870000	1980000	523000	557000	450000	5.12:4.17:4.41:1.16:1.24:1.00	2050000	510000	0.75122	0.48:1.00	16388
CD166 antigen OS=Rattus norvegicus GN=Alcam PE=1 SV=1	32.08	2	1	1	Deamidation (NQ)	35700000	40300000	42400000	10100000	10500000	16200000	2.21:2.49:2.62:0.62:0.65:1.00	39500000	12300000	0.688608	3.97:1.00	65022
Cell division cycle 5-like protein OS=Rattus norvegicus GN=Cdc5l PE=1 SV=2	30.95	1	1	1		12500000	13800000	14600000	4810000	5490000	4320000	2.90:3.19:3.38:1.11:1.27:1.00	13600000	4870000	0.641912	4.56:1.00	92218
Ceruloplasmin OS=Rattus norvegicus GN=Cp PE=1 SV=3	30.66	24	22	22	Carbamidomethylation; Carbamidomethylation	110000000	118000000	117000000	32800000	33200000	32600000	3.39:3.62:3.61:1.01:1.02:1.00	115000000	32800000	0.714783	2.79:1.00	120841
Ciliary neurotrophic factor OS=Rattus norvegicus GN=Cntf PE=1 SV=1	23.21	20	1	1	Oxidation (M); Deamidation (NQ)	22900000	26300000	28700000	3640000	2950000	3140000	7.31:8.37:9.14:1.16:0.94:1.00	26000000	3240000	0.875385	4.03:1.00	22854
Clathrin heavy chain 1 OS=Rattus norvegicus GN=Cltc PE=1 SV=3	20.46	1	1	1	Carbamidomethylation	29600000	34400000	25000000	2980000	3080000	4510000	6.57:7.63:5.54:0.66:0.68:1.00	29700000	3520000	0.881481	3.08:1.00	191597
Clusterin OS=Rattus norvegicus GN=Clu PE=1 SV=2	36.71	23	9	9		19400000	18700000	19500000	6400000	6240000	6170000	3.15:3.02:3.16:1.04:1.01:1.00	19200000	6270000	0.673438	2.95:1.00	51375
Coagulation factor IX (Fragment) OS=Rattus norvegicus GN=F9 PE=2 SV=1	23.59	4	1	1		2170000	2420000	2530000	815000	834000	803000	2.70:3.01:3.15:1.02:1.04:1.00	2370000	817000	0.655274	10.68:1.00	31447
Coagulation factor XII OS=Rattus norvegicus GN=F12 PE=2 SV=1	31.62	28	11	11	Carbamidomethylation; Deamidation (NQ); Carbamidomethylation; Carbamidomethylation	22800000	24300000	22800000	5530000	5410000	5330000	4.27:4.56:4.28:1.04:1.01:1.00	23300000	5420000	0.767382	6.41:1.00	65844
Coagulation factor XIII A chain OS=Rattus norvegicus GN=F13a1 PE=2 SV=3	19.78	2	1	1		898000	812000	1170000	185000	123000	61400	14.62:13.22:19.11:3.01:2.00:1.00	961000	123000	0.872008	3.38:1.00	82659
Cofilin-1 OS=Rattus norvegicus GN=Cfl1 PE=1 SV=3	21.24	7	1	1	Carbamidomethylation	3600000	3750000	2720000	1350000	798000	916000	3.94:4.10:2.97:1.48:0.87:1.00	3360000	1020000	0.696429	2.56:1.00	18533
Collagen alpha-1(I) chain OS=Rattus norvegicus GN=Col1a1 PE=1 SV=5	23.34	6	6	6	Carbamidomethylation	11600000	10100000	12500000	1120000	1090000	1100000	10.55:9.18:11.37:1.02:0.99:1.00	11400000	1100000	0.903509	7.19:1.00	137954
Collagen alpha-2(I) chain OS=Rattus norvegicus GN=Col1a2 PE=1 SV=3	23.06	1	1	1		1460000	1810000	1750000	140000	151000	151000	9.66:11.98:11.56:0.93:1.00:1.00	1670000	148000	0.911377	8.01:1.00	129564
Complement C1q subcomponent subunit A OS=Rattus norvegicus GN=C1qa PE=1 SV=2	26.97	17	3	3		5590000	5660000	6230000	1420000	1370000	1410000	3.97:4.02:4.43:1.01:0.97:1.00	5830000	1400000	0.759863	3.71:1.00	25917
Complement C1q subcomponent subunit B OS=Rattus norvegicus GN=C1qb PE=1 SV=2	58.82	19	4	4	Carbamidomethylation	9750000	9770000	10100000	1520000	1730000	1780000	5.47:5.48:5.66:0.85:0.97:1.00	9870000	1680000	0.829787	3.61:1.00	26589
Complement C1q subcomponent subunit C OS=Rattus norvegicus GN=C1qc PE=1 SV=2	26.54	13	2	2	Deamidation (NQ)	5340000	5810000	4900000	750000	586000	580000	9.21:10.01:8.44:1.29:1.01:1.00	5350000	639000	0.880561	4.91:1.00	25686
Complement C1s subcomponent OS=Rattus norvegicus GN=C1s PE=2 SV=2	23.59	23	10	10	Carbamidomethylation; Carbamidomethylation	4910000	5200000	5990000	794000	791000	934000	5.26:5.56:6.41:0.85:0.85:1.00	5370000	840000	0.843575	9.92:1.00	77071
Complement C3 OS=Rattus norvegicus GN=C3 PE=1 SV=3	39.69	55	82	81	Carbamidomethylation; Oxidation (M); Deamidation (NQ); Carbamidomethylation; Oxidation (M); Deamidation (NQ)	488000000	501000000	517000000	127000000	125000000	135000000	3.61:3.71:3.83:0.94:0.92:1.00	502000000	129000000	0.743028	2.40:1.00	186459
Complement C4 OS=Rattus norvegicus GN=C4 PE=1 SV=3	45.41	35	42	41	Carbamidomethylation; Carbamidomethylation; Deamidation (NQ)	38300000	38100000	36400000	11700000	10900000	10700000	3.60:3.57:3.42:1.10:1.02:1.00	37600000	11100000	0.704787	5.68:1.00	192162
Complement component C6 OS=Rattus norvegicus GN=C6 PE=2 SV=1	57.23	6	4	4	Carbamidomethylation; Carbamidomethylation; Deamidation (NQ)	3500000	3390000	3420000	1300000	1240000	1170000	2.98:2.89:2.92:1.11:1.06:1.00	3440000	1240000	0.639535	3.22:1.00	105114
Complement component C8 beta chain OS=Rattus norvegicus GN=C8b PE=2 SV=2	27.92	23	11	11	Carbamidomethylation; Carbamidomethylation; Deamidation (NQ)	7920000	7890000	8120000	3010000	2050000	2290000	3.46:3.45:3.55:1.32:0.90:1.00	7980000	2380000	0.701754	32.76:1.00	66667
Complement component C9 OS=Rattus norvegicus GN=C9 PE=2 SV=1	52.58	32	11	11	Carbamidomethylation; Carbamidomethylation	30100000	30800000	29600000	8350000	7650000	7610000	3.95:4.05:3.88:1.10:1.00:1.00	30200000	7870000	0.739404	3.54:1.00	62281
Complement factor D OS=Rattus norvegicus GN=Cfd PE=1 SV=2	25.66	16	3	3	Carbamidomethylation	10600000	11800000	12200000	2500000	2540000	2490000	4.27:4.74:4.91:1.01:1.02:1.00	11500000	2510000	0.781739	12.50:1.00	28442
Complement factor I OS=Rattus norvegicus GN=Cfi PE=2 SV=1	37.03	39	14	14	Carbamidomethylation; Deamidation (NQ); Carbamidomethylation; Deamidation (NQ); Carbamidomethylation	33500000	32000000	32300000	10700000	11000000	13300000	2.51:2.40:2.42:0.80:0.82:1.00	32600000	11700000	0.641104	2.26:1.00	67298
Contactin-3 OS=Rattus norvegicus GN=Cntn3 PE=1 SV=1	26.38	1	1	1		14100000	12100000	13400000	6180000	6110000	5470000	2.57:2.22:2.45:1.13:1.12:1.00	13200000	5920000	0.551515	4.30:1.00	112788
Cortexin-1 OS=Rattus norvegicus GN=Ctxn1 PE=2 SV=1	26.37	16	1	1		3040000	3340000	3550000	387000	386000	341000	8.92:9.80:10.42:1.13:1.13:1.00	3310000	371000	0.887915	2.23:1.00	9069
Corticosteroid-binding globulin OS=Rattus norvegicus GN=Serpina6 PE=1 SV=2	35.74	24	10	10		40000000	40000000	39800000	9630000	9270000	11100000	3.61:3.61:3.59:0.87:0.84:1.00	40000000	9990000	0.75025	4.02:1.00	44671
C-reactive protein OS=Rattus norvegicus GN=Crp PE=1 SV=1	38.49	35	10	10	Carbamidomethylation; Carbamidomethylation; Deamidation (NQ)	558000000	575000000	579000000	144000000	143000000	140000000	4.00:4.12:4.15:1.03:1.02:1.00	571000000	142000000	0.751313	2.63:1.00	25468
Creatine kinase B-type OS=Rattus norvegicus GN=Ckb PE=1 SV=2	21.16	14	4	3		5380000	7160000	6920000	187000	198000	123000	43.80:58.31:56.41:1.52:1.61:1.00	6490000	169000	0.97396	3.29:1.00	42725
C-type lectin domain family 2 member D2 OS=Rattus norvegicus GN=Clec2d2 PE=2 SV=1	32.1	3	1	1		9850000	10600000	9940000	2480000	2670000	2520000	3.90:4.22:3.94:0.98:1.06:1.00	10100000	2560000	0.746535	3.93:1.00	25559
Cyclic nucleotide-gated cation channel alpha-4 OS=Rattus norvegicus GN=Cnga4 PE=2 SV=1	15.67	2	1	1	Carbamidomethylation; Deamidation (NQ)	9380000	9770000	8630000	1970000	1840000	5440000	1.73:1.80:1.59:0.36:0.34:1.00	9260000	3080000	0.667387	4.61:1.00	65675
Cystatin-C OS=Rattus norvegicus GN=Cst3 PE=1 SV=2	16.8	33	3	3	Carbamidomethylation	196000000	126000000	209000000	1040000	681000	639000	282.20:181.15:301.26:1.49:1.00:1.00	177000000	754000	0.99574	2.73:1.00	15437
Cystic fibrosis transmembrane conductance regulator OS=Rattus norvegicus GN=Cftr PE=1 SV=3	23.02	1	1	1	Deamidation (NQ)	6260000	7220000	7380000	2160000	2160000	2080000	3.02:3.48:3.56:1.04:1.04:1.00	6950000	2130000	0.693525	11.34:1.00	167829
Cytoplasmic aconitate hydratase OS=Rattus norvegicus GN=Aco1 PE=1 SV=1	45.6	3	1	1	Deamidation (NQ)	4270000	4480000	4140000	887000	719000	661000	6.45:6.78:6.25:1.34:1.09:1.00	4300000	756000	0.824186	4.43:1.00	98127
Decorin OS=Rattus norvegicus GN=Dcn PE=1 SV=1	23.97	3	1	1	Deamidation (NQ)	5370000	5380000	4100000	1260000	1110000	2280000	2.35:2.35:1.80:0.55:0.48:1.00	4950000	1550000	0.686869	8.88:1.00	39805
Deleted in lung and esophageal cancer protein 1 homolog OS=Rattus norvegicus GN=Dlec1 PE=2 SV=1	49.43	2	1	1		28100000	26700000	28100000	2810000	3480000	3800000	7.39:7.02:7.41:0.74:0.92:1.00	27600000	3360000	0.878261	2.61:1.00	52915
Deubiquitinating protein VCIP135 OS=Rattus norvegicus GN=Vcpip1 PE=1 SV=2	39.57	1	1	1	Oxidation (M)	9880000	9270000	10600000	1630000	1560000	2670000	3.70:3.47:3.96:0.61:0.58:1.00	9910000	1950000	0.803229	21.03:1.00	134566
Diacylglycerol kinase alpha OS=Rattus norvegicus GN=Dgka PE=2 SV=1	50.72	1	1	1	Carbamidomethylation	3930000	3830000	3800000	577000	515000	569000	6.92:6.72:6.69:1.01:0.91:1.00	3850000	554000	0.856104	4.13:1.00	82199
Dihydrolipoyllysine-residue acetyltransferase component of pyruvate dehydrogenase complex mitochondrial OS=Rattus norvegicus GN=Dlat PE=1 SV=3	19.22	1	1	1	Carbamidomethylation	5040000	6570000	5330000	1470000	1550000	1670000	3.02:3.93:3.19:0.88:0.93:1.00	5650000	1560000	0.723894	3.38:1.00	67166
Dihydropyrimidinase-related protein 4 (Fragment) OS=Rattus norvegicus GN=Dpysl4 PE=1 SV=1	20.11	2	1	1		4330000	3310000	3830000	1000000	1040000	907000	4.77:3.64:4.22:1.11:1.14:1.00	3820000	983000	0.74267	3.78:1.00	61086
DNA (cytosine-5)-methyltransferase 1 OS=Rattus norvegicus GN=Dnmt1 PE=1 SV=2	27.2	1	1	1		4910000	5430000	5620000	1570000	1410000	1570000	3.13:3.46:3.58:1.00:0.90:1.00	5320000	1520000	0.714286	3.55:1.00	182773
DNA polymerase delta catalytic subunit OS=Rattus norvegicus GN=Pold1 PE=2 SV=1	33.22	1	1	1		24900000	25000000	23700000	5660000	5640000	5570000	4.48:4.49:4.26:1.02:1.01:1.00	24500000	5620000	0.770612	9.25:1.00	123601
DNA polymerase lambda OS=Rattus norvegicus GN=Poll PE=2 SV=1	30.26	2	1	1	Deamidation (NQ)	45700000	50000000	54400000	19000000	16300000	13700000	3.33:3.65:3.97:1.38:1.19:1.00	50000000	16300000	0.674	3.58:1.00	62401
DNA-directed RNA polymerase I subunit RPA2 OS=Rattus norvegicus GN=Polr1b PE=1 SV=1	18.92	1	1	1		4800000	4900000	3460000	2020000	1260000	1390000	3.45:3.52:2.48:1.45:0.90:1.00	4390000	1550000	0.646925	38.33:1.00	127728
Double-stranded RNA-binding protein Staufen homolog 2 OS=Rattus norvegicus GN=Stau2 PE=1 SV=1	34.03	3	1	1	Deamidation (NQ)	2310000	2440000	2410000	504000	571000	777000	2.97:3.14:3.10:0.65:0.73:1.00	2390000	617000	0.741841	2.90:1.00	62682
Dynactin subunit 1 OS=Rattus norvegicus GN=Dctn1 PE=1 SV=2	30.19	1	1	1	Deamidation (NQ); Deamidation (NQ)	11900000	10400000	12000000	3830000	3130000	3030000	3.94:3.43:3.95:1.27:1.03:1.00	11400000	3330000	0.707895	2.68:1.00	141930
E3 ubiquitin-protein ligase parkin OS=Rattus norvegicus GN=Park2 PE=1 SV=1	24.59	2	1	1	Deamidation (NQ)	10900000	12900000	11200000	3130000	3150000	3610000	3.03:3.57:3.10:0.87:0.87:1.00	11700000	3300000	0.717949	4.61:1.00	51709
E3 ubiquitin-protein ligase Praja-2 OS=Rattus norvegicus GN=Pja2 PE=2 SV=1	29.24	1	1	1		6250000	6140000	6840000	229000	294000	276000	22.60:22.21:24.77:0.83:1.06:1.00	6410000	266000	0.958502	2.86:1.00	77921
E3 ubiquitin-protein ligase RNF182 OS=Rattus norvegicus GN=Rnf182 PE=3 SV=1	24.37	3	1	1		1380000	1720000	1600000	261000	258000	344000	4.01:5.00:4.66:0.76:0.75:1.00	1570000	288000	0.816561	3.40:1.00	27546
Ectonucleotide pyrophosphatase/phosphodiesterase family member 5 OS=Rattus norvegicus GN=Enpp5 PE=1 SV=2	17.9	2	1	1	Deamidation (NQ)	2450000	2030000	1550000	246000	512000	587000	4.18:3.45:2.64:0.42:0.87:1.00	2010000	448000	0.777114	0.41:1.00	54290
Endophilin-A2 OS=Rattus norvegicus GN=Sh3gl1 PE=1 SV=1	32.98	6	1	1	Carbamidomethylation	2130000	2270000	2280000	197000	214000	205000	10.40:11.10:11.11:0.96:1.05:1.00	2230000	205000	0.908072	20.48:1.00	41492
ER membrane protein complex subunit 9 OS=Rattus norvegicus GN=Emc9 PE=2 SV=1	18.77	4	1	1	Deamidation (NQ)	3980000	4240000	3230000	1240000	1250000	1190000	3.34:3.57:2.71:1.04:1.05:1.00	3820000	1230000	0.67801	5.13:1.00	22941
Eukaryotic translation initiation factor 3 subunit A OS=Rattus norvegicus GN=Eif3a PE=2 SV=2	16.56	1	1	1	Oxidation (M); Deamidation (NQ)	2500000	3250000	2280000	745000	867000	812000	3.08:4.00:2.81:0.92:1.07:1.00	2680000	808000	0.698507	4.11:1.00	163196
Exosome complex component RRP45 OS=Rattus norvegicus GN=Exosc9 PE=2 SV=1	17.68	3	1	1	Carbamidomethylation; Deamidation (NQ)	728000	948000	621000	243000	137000	146000	4.97:6.48:4.24:1.66:0.94:1.00	766000	175000	0.77154	4.48:1.00	48882
Extracellular matrix protein 1 OS=Rattus norvegicus GN=Ecm1 PE=2 SV=2	49.83	11	5	5	Carbamidomethylation	3750000	3870000	3930000	1110000	1060000	997000	3.76:3.88:3.94:1.11:1.07:1.00	3850000	1060000	0.724675	3.52:1.00	63249
Extracellular superoxide dismutase [Cu-Zn] OS=Rattus norvegicus GN=Sod3 PE=1 SV=2	21.85	12	2	2		4170000	3520000	3540000	1190000	1170000	1240000	3.36:2.83:2.85:0.96:0.95:1.00	3740000	1200000	0.679144	7.02:1.00	26620
Fetuin-B OS=Rattus norvegicus GN=Fetub PE=2 SV=2	36.74	40	11	11	Carbamidomethylation; Carbamidomethylation	229000000	236000000	238000000	63900000	64500000	64200000	3.57:3.67:3.71:1.00:1.01:1.00	234000000	64200000	0.725641	3.79:1.00	41563
Fibrinogen alpha chain OS=Rattus norvegicus GN=Fga PE=1 SV=3	40.62	34	19	19	Carbamidomethylation; Oxidation (M); Deamidation (NQ)	280000000	289000000	286000000	2820000	2630000	2680000	104.66:108.02:106.86:1.06:0.98:1.00	285000000	2710000	0.990491	3.84:1.00	86686
Fibrinogen beta chain OS=Rattus norvegicus GN=Fgb PE=1 SV=4	31.29	63	32	32	Carbamidomethylation; Deamidation (NQ)	217000000	226000000	237000000	12500000	11900000	12800000	16.96:17.66:18.56:0.98:0.93:1.00	227000000	12400000	0.945374	5.33:1.00	54235
Fibrinogen gamma chain OS=Rattus norvegicus GN=Fgg PE=1 SV=3	36.54	62	24	24	Carbamidomethylation; Oxidation (M); Deamidation (NQ); Carbamidomethylation; Deamidation (NQ); Carbamidomethylation	253000000	266000000	259000000	2490000	2900000	3020000	83.69:88.11:85.63:0.82:0.96:1.00	259000000	2800000	0.989189	7.94:1.00	50633
Fibronectin OS=Rattus norvegicus GN=Fn1 PE=1 SV=2	48.75	31	49	49	Carbamidomethylation; Deamidation (NQ); Carbamidomethylation; Deamidation (NQ); Deamidation (NQ)	45800000	48300000	47600000	12200000	12300000	13700000	3.35:3.53:3.48:0.90:0.90:1.00	47100000	12700000	0.730361	8.21:1.00	272509
Fibronectin type III domain-containing protein 1 OS=Rattus norvegicus GN=Fndc1 PE=1 SV=2	53.54	1	1	1	Deamidation (NQ)	1960000	1860000	1850000	211000	318000	251000	7.81:7.40:7.39:0.84:1.27:1.00	1890000	260000	0.862434	4.36:1.00	194048
Galactoside 2-alpha-L-fucosyltransferase 1 OS=Rattus norvegicus GN=Fut1 PE=2 SV=2	27.07	2	1	1		26500000	24900000	29100000	6570000	7860000	7280000	3.64:3.42:3.99:0.90:1.08:1.00	26800000	7240000	0.729851	3.51:1.00	42417
Gelsolin OS=Rattus norvegicus GN=Gsn PE=1 SV=1	28.64	33	19	19	Carbamidomethylation; Deamidation (NQ); Oxidation (M)	46400000	51900000	47800000	12600000	12500000	13700000	3.39:3.80:3.50:0.92:0.91:1.00	48700000	12900000	0.735113	9.70:1.00	86068
Glutamate decarboxylase 1 OS=Rattus norvegicus GN=Gad1 PE=2 SV=1	16.86	2	1	1	Oxidation (M)	4610000	4930000	6610000	1760000	1710000	2440000	1.89:2.02:2.71:0.72:0.70:1.00	5380000	1970000	0.633829	12.00:1.00	66640
Glutathione peroxidase 3 OS=Rattus norvegicus GN=Gpx3 PE=2 SV=2	48.73	15	3	3	Carbamidomethylation	35800000	34900000	35400000	14900000	14800000	15200000	2.35:2.29:2.33:0.98:0.98:1.00	35300000	15000000	0.575071	5.88:1.00	25424
Glycylpeptide N-tetradecanoyltransferase 1 OS=Rattus norvegicus GN=Nmt1 PE=2 SV=1	26.16	3	1	1		10800000	8900000	10200000	3250000	3930000	3140000	3.43:2.84:3.26:1.04:1.25:1.00	9970000	3440000	0.654965	3.34:1.00	56860
Glypican-1 OS=Rattus norvegicus GN=Gpc1 PE=1 SV=1	20.25	4	1	1	Deamidation (NQ)	17600000	22600000	21400000	5620000	5280000	5400000	3.26:4.18:3.96:1.04:0.98:1.00	20500000	5440000	0.734634	9.67:1.00	61734
Golgin subfamily A member 4 OS=Rattus norvegicus GN=Golga4 PE=1 SV=2	32.29	0	1	1		18600000	17000000	18700000	3270000	3420000	6100000	3.05:2.78:3.07:0.54:0.56:1.00	18100000	4260000	0.764641	10.35:1.00	260188
GON-4-like protein OS=Rattus norvegicus GN=Gon4l PE=2 SV=1	29.51	1	1	1		7240000	7830000	7720000	2610000	2660000	2690000	2.69:2.91:2.87:0.97:0.99:1.00	7600000	2650000	0.651316	24.07:1.00	247900
Granulins OS=Rattus norvegicus GN=Grn PE=1 SV=3	50.65	3	1	1	Carbamidomethylation	1490000	1500000	1490000	310000	293000	271000	5.49:5.55:5.51:1.15:1.08:1.00	1490000	291000	0.804698	6.96:1.00	63370
Guanine nucleotide-binding protein G(z) subunit alpha OS=Rattus norvegicus GN=Gnaz PE=2 SV=3	32.19	3	1	1	Deamidation (NQ)	40900000	43300000	40600000	7780000	7840000	7640000	5.35:5.66:5.31:1.02:1.03:1.00	41600000	7750000	0.813702	4.88:1.00	40880
Haptoglobin OS=Rattus norvegicus GN=Hp PE=1 SV=3	31.48	44	15	15	Carbamidomethylation; Carbamidomethylation; Deamidation (NQ); Carbamidomethylation; Deamidation (NQ)	105000000	113000000	123000000	36100000	36900000	53000000	1.97:2.14:2.31:0.68:0.70:1.00	113000000	42000000	0.628319	4.17:1.00	38563
Heat shock cognate 71 kDa protein OS=Rattus norvegicus GN=Hspa8 PE=1 SV=1	25.09	5	2	2	Deamidation (NQ)	7810000	7540000	9000000	109000	96700	95700	81.56:78.78:93.98:1.14:1.01:1.00	8110000	100000	0.98767	3.39:1.00	70871
Heat shock protein HSP 90-alpha OS=Rattus norvegicus GN=Hsp90aa1 PE=1 SV=3	18.03	2	1	1	Deamidation (NQ)	9290000	8060000	11400000	2720000	2150000	2420000	3.84:3.33:4.71:1.12:0.89:1.00	9580000	2430000	0.746347	5.74:1.00	84815
Hemopexin OS=Rattus norvegicus GN=Hpx PE=1 SV=3	59.78	51	34	34	Carbamidomethylation; Deamidation (NQ); Carbamidomethylation; Deamidation (NQ); Carbamidomethylation; Carbamidomethylation	1190000000	1220000000	1210000000	343000000	335000000	327000000	3.65:3.73:3.72:1.05:1.02:1.00	1210000000	335000000	0.72314	4.33:1.00	51351
Heparin cofactor 2 OS=Rattus norvegicus GN=Serpind1 PE=2 SV=1	48.75	15	7	6		11900000	11200000	11200000	2580000	2410000	3020000	3.94:3.72:3.70:0.86:0.80:1.00	11400000	2670000	0.765789	3.70:1.00	54552
Hepatocyte nuclear factor 3-gamma OS=Rattus norvegicus GN=Foxa3 PE=1 SV=1	21.71	3	1	1	Deamidation (NQ)	21100000	25600000	22500000	7550000	7280000	7110000	2.97:3.60:3.16:1.06:1.02:1.00	23100000	7310000	0.68355	3.19:1.00	37652
Histidine-rich glycoprotein OS=Rattus norvegicus GN=Hrg PE=2 SV=1	32.2	38	16	16	Carbamidomethylation; Deamidation (NQ); Carbamidomethylation	112000000	115000000	106000000	22100000	23100000	23000000	4.85:4.98:4.62:0.96:1.00:1.00	111000000	22800000	0.794595	3.17:1.00	59049
Histone H1.4 OS=Rattus norvegicus GN=Hist1h1e PE=1 SV=3	56.83	19	5	5		23900000	24900000	24600000	3600000	3380000	4510000	5.30:5.51:5.45:0.80:0.75:1.00	24500000	3830000	0.843673	3.42:1.00	21987
Hsp90 co-chaperone Cdc37 OS=Rattus norvegicus GN=Cdc37 PE=1 SV=2	23.89	3	1	1	Deamidation (NQ)	4150000	3960000	4780000	458000	421000	421000	9.86:9.41:11.37:1.09:1.00:1.00	4300000	433000	0.899302	3.45:1.00	44510
Ig heavy chain V region IR2 OS=Rattus norvegicus PE=4 SV=1	32.11	11	1	1		3380000	3520000	3670000	933000	879000	878000	3.86:4.01:4.18:1.06:1.00:1.00	3520000	896000	0.745455	4.30:1.00	16024
Inositol 1 4 5-trisphosphate receptor type 3 OS=Rattus norvegicus GN=Itpr3 PE=1 SV=1	19.53	1	2	1	Deamidation (NQ)	39800000	43100000	-	12300000	10000000	12500000	3.19:3.45:-:0.99:0.80:1.00	41500000	11600000	0.720482	2.55:1.00	304285
Insulin-like growth factor I OS=Rattus norvegicus GN=Igf1 PE=1 SV=3	31.23	32	3	3	Carbamidomethylation	6220000	6320000	5740000	973000	860000	858000	7.25:7.37:6.70:1.13:1.00:1.00	6090000	897000	0.852709	12.14:1.00	17079
Insulin-like growth factor-binding protein 3 OS=Rattus norvegicus GN=Igfbp3 PE=1 SV=2	19.01	11	2	2	Carbamidomethylation; Carbamidomethylation	3390000	3800000	4740000	665000	522000	706000	4.81:5.38:6.71:0.94:0.74:1.00	3980000	631000	0.841457	3.28:1.00	31680
Insulin-like growth factor-binding protein complex acid labile subunit OS=Rattus norvegicus GN=Igfals PE=1 SV=1	31.46	22	8	8	Carbamidomethylation	14900000	14900000	13900000	2810000	2720000	2690000	5.56:5.56:5.18:1.05:1.01:1.00	14600000	2740000	0.812329	2.70:1.00	66812
Integrin alpha-D OS=Rattus norvegicus GN=Itgad PE=2 SV=1	47.71	1	1	1	Deamidation (NQ)	2960000	2750000	2850000	723000	565000	645000	4.59:4.26:4.42:1.12:0.88:1.00	2850000	644000	0.774035	4.37:1.00	126600
Inter-alpha-trypsin inhibitor heavy chain H3 OS=Rattus norvegicus GN=Itih3 PE=2 SV=1	41.79	33	20	20	Carbamidomethylation; Deamidation (NQ)	112000000	121000000	121000000	23600000	22000000	27300000	4.11:4.41:4.43:0.86:0.80:1.00	118000000	24300000	0.794068	7.19:1.00	99098
Interferon-induced double-stranded RNA-activated protein kinase OS=Rattus norvegicus GN=Eif2ak2 PE=1 SV=1	27.96	5	2	2	Deamidation (NQ)	5590000	5380000	6190000	124000	238000	162000	34.44:33.19:38.16:0.76:1.47:1.00	5720000	175000	0.969406	3.97:1.00	58259
Interleukin enhancer-binding factor 3 OS=Rattus norvegicus GN=Ilf3 PE=1 SV=2	32.14	1	1	1		4040000	3830000	4200000	884000	979000	945000	4.28:4.05:4.44:0.93:1.04:1.00	4020000	936000	0.767164	5.36:1.00	95935
Interleukin-1 receptor accessory protein OS=Rattus norvegicus GN=Il1rap PE=2 SV=1	40.18	10	5	5	Carbamidomethylation; Carbamidomethylation	5320000	5050000	5270000	962000	864000	934000	5.69:5.40:5.64:1.03:0.92:1.00	5210000	920000	0.823417	3.98:1.00	65599
Intraflagellar transport protein 81 homolog OS=Rattus norvegicus GN=Ift81 PE=2 SV=1	30.22	1	1	1	Deamidation (NQ)	9680000	8720000	8210000	1830000	1330000	3220000	3.01:2.71:2.55:0.57:0.41:1.00	8870000	2130000	0.759865	3.06:1.00	79029
Kazrin OS=Rattus norvegicus GN=Kazn PE=2 SV=2	29.19	1	1	1	Deamidation (NQ)	26600000	25900000	29600000	4380000	4880000	3690000	7.23:7.02:8.04:1.19:1.32:1.00	27400000	4310000	0.842701	2.84:1.00	86974
Kelch-like protein 20 OS=Rattus norvegicus GN=Klhl20 PE=3 SV=1	53.53	2	1	1		193000000	185000000	187000000	54800000	56300000	51000000	3.78:3.63:3.66:1.08:1.10:1.00	188000000	54000000	0.712766	7.27:1.00	67955
Kininogen-1 OS=Rattus norvegicus GN=Kng1 PE=2 SV=1	26.46	37	16	11	Carbamidomethylation; Carbamidomethylation	41400000	36200000	40100000	9150000	8630000	8430000	4.91:4.29:4.76:1.09:1.02:1.00	39200000	8740000	0.777041	4.24:1.00	70933
Large proline-rich protein BAG6 OS=Rattus norvegicus GN=Bag6 PE=2 SV=2	36.65	1	1	1		7640000	7320000	7330000	912000	959000	938000	8.15:7.81:7.82:0.97:1.02:1.00	7430000	936000	0.874024	3.06:1.00	120012
Latrophilin-2 OS=Rattus norvegicus GN=Lphn2 PE=2 SV=2	34.81	1	1	1	Carbamidomethylation; Deamidation (NQ)	13900000	15300000	14500000	1180000	1320000	1590000	8.75:9.60:9.12:0.74:0.83:1.00	14600000	1360000	0.906849	5.58:1.00	166728
Leucine zipper putative tumor suppressor 1 OS=Rattus norvegicus GN=Lzts1 PE=1 SV=3	24.2	2	1	1	Deamidation (NQ)	11100000	12200000	13700000	1310000	1220000	1620000	6.84:7.50:8.42:0.81:0.76:1.00	12300000	1390000	0.886992	5.45:1.00	67566
Leucine-rich repeat neuronal protein 1 OS=Rattus norvegicus GN=Lrrn1 PE=2 SV=1	33.39	3	1	1		1350000	1220000	1130000	162000	283000	299000	4.50:4.08:3.76:0.54:0.95:1.00	1230000	248000	0.798374	7.10:1.00	80629
Leucyl-cystinyl aminopeptidase OS=Rattus norvegicus GN=Lnpep PE=1 SV=1	28.01	2	1	1	Oxidation (M); Deamidation (NQ)	51100000	55900000	61400000	13500000	12300000	16700000	3.06:3.35:3.68:0.81:0.74:1.00	56100000	14200000	0.746881	7.48:1.00	117201
Lumican OS=Rattus norvegicus GN=Lum PE=2 SV=1	43.82	5	2	2		3610000	3820000	3580000	849000	1010000	1180000	3.05:3.23:3.02:0.72:0.85:1.00	3670000	1010000	0.724796	15.91:1.00	38279
Lysozyme C-1 OS=Rattus norvegicus GN=Lyz1 PE=1 SV=2	30.2	18	2	2		1290000	1310000	1390000	442000	435000	611000	2.11:2.15:2.27:0.72:0.71:1.00	1330000	496000	0.627068	8.44:1.00	16729
Macrophage colony-stimulating factor 1 receptor OS=Rattus norvegicus GN=Csf1r PE=1 SV=1	32.32	1	1	1		1510000	1680000	1560000	131000	152000	176000	8.58:9.52:8.88:0.74:0.86:1.00	1580000	153000	0.903165	1.95:1.00	109264
Maestro heat-like repeat-containing protein family member 7 OS=Rattus norvegicus GN=Mroh7 PE=2 SV=1	15.42	1	1	1		10100000	9170000	14900000	1710000	1230000	1020000	9.84:8.96:14.58:1.67:1.20:1.00	11400000	1320000	0.884211	1.70:1.00	123858
Major urinary protein OS=Rattus norvegicus PE=1 SV=1	38.25	43	6	6		49900000	51600000	53700000	10200000	10300000	11500000	4.32:4.47:4.65:0.88:0.90:1.00	51700000	10700000	0.793037	4.02:1.00	20737
Manganese-dependent ADP-ribose/CDP-alcohol diphosphatase OS=Rattus norvegicus GN=Adprm PE=1 SV=1	15.61	3	1	1	Deamidation (NQ)	23000000	22800000	24400000	11800000	12000000	17400000	1.32:1.31:1.40:0.68:0.69:1.00	23400000	13800000	0.410256	4.25:1.00	38712
Mannan-binding lectin serine protease 2 OS=Rattus norvegicus GN=Masp2 PE=1 SV=2	51.42	2	1	1		3160000	3200000	3020000	680000	867000	724000	4.37:4.42:4.18:0.94:1.20:1.00	3130000	757000	0.758147	6.78:1.00	75667
Matrilysin OS=Rattus norvegicus GN=Mmp7 PE=2 SV=1	30.11	3	1	1	Deamidation (NQ)	71900000	71000000	67800000	14300000	13900000	23200000	3.10:3.06:2.92:0.62:0.60:1.00	70200000	17200000	0.754986	5.62:1.00	29885
Methionine synthase OS=Rattus norvegicus GN=Mtr PE=2 SV=1	49.5	2	1	1		5640000	5390000	5460000	2280000	2070000	1980000	2.85:2.72:2.75:1.15:1.04:1.00	5500000	2110000	0.616364	6.57:1.00	139164
Misshapen-like kinase 1 OS=Rattus norvegicus GN=Mink1 PE=1 SV=2	31.85	1	1	1	Deamidation (NQ)	2880000	3230000	3400000	773000	1310000	1080000	2.66:2.99:3.15:0.72:1.21:1.00	3170000	1050000	0.66877	3.03:1.00	150382
Moesin OS=Rattus norvegicus GN=Msn PE=1 SV=3	23.95	1	1	1	Oxidation (M); Deamidation (NQ)	6460000	5890000	5530000	1740000	1720000	1710000	3.78:3.44:3.23:1.02:1.01:1.00	5960000	1730000	0.709732	3.19:1.00	67739
Multidrug resistance-associated protein 5 OS=Rattus norvegicus GN=Abcc5 PE=2 SV=1	24.52	1	1	1		2180000	2170000	2550000	237000	221000	249000	8.75:8.70:10.23:0.95:0.89:1.00	2300000	236000	0.897391	15.94:1.00	160856
Murinoglobulin-1 OS=Rattus norvegicus GN=Mug1 PE=2 SV=1	27.42	62	119	28	Carbamidomethylation; Oxidation (M); Deamidation (NQ); Carbamidomethylation; Deamidation (NQ); 4 more	508000000	528000000	565000000	150000000	153000000	155000000	3.28:3.41:3.65:0.97:0.98:1.00	533000000	153000000	0.712946	5.38:1.00	165325
Murinoglobulin-2 OS=Rattus norvegicus GN=Mug2 PE=1 SV=1	55.78	49	83	8	Carbamidomethylation; Oxidation (M); Deamidation (NQ); Carbamidomethylation; Oxidation (M); 6 more	22000000	22000000	22200000	4990000	4860000	5340000	4.12:4.12:4.16:0.93:0.91:1.00	22000000	5060000	0.77	6.38:1.00	161588
N-acylglucosamine 2-epimerase OS=Rattus norvegicus GN=Renbp PE=2 SV=2	28.64	7	1	1	Carbamidomethylation; Deamidation (NQ)	7150000	7890000	7970000	757000	826000	789000	9.06:10.00:10.10:0.96:1.05:1.00	7670000	791000	0.896871	5.82:1.00	49605
Neutral and basic amino acid transport protein rBAT OS=Rattus norvegicus GN=Slc3a1 PE=1 SV=1	21.63	1	1	1	Oxidation (M)	32600000	34400000	36500000	10100000	-	13300000	2.45:2.59:2.75:0.76:-:1.00	34500000	11700000	0.66087	3.33:1.00	78507
Nuclear protein MDM1 OS=Rattus norvegicus GN=Mdm1 PE=2 SV=2	26.6	1	1	1	Carbamidomethylation	7310000	6590000	5950000	1120000	1280000	1630000	4.47:4.03:3.64:0.69:0.78:1.00	6620000	1350000	0.796073	5.90:1.00	80698
Nuclear receptor subfamily 1 group I member 3 OS=Rattus norvegicus GN=Nr1i3 PE=2 SV=1	36.22	4	1	1	Deamidation (NQ)	13000000	13600000	13700000	4120000	4220000	5330000	2.45:2.55:2.57:0.77:0.79:1.00	13400000	4560000	0.659701	2.24:1.00	40923
Nuclear receptor subfamily 4 group A member 2 OS=Rattus norvegicus GN=Nr4a2 PE=1 SV=3	31.68	2	1	1		2390000	2140000	2290000	452000	512000	434000	5.51:4.93:5.28:1.04:1.18:1.00	2270000	466000	0.794714	3.00:1.00	66622
Nuclease-sensitive element-binding protein 1 OS=Rattus norvegicus GN=Ybx1 PE=1 SV=3	17.48	6	1	1		1260000	1060000	1600000	163000	143000	135000	9.29:7.83:11.83:1.21:1.06:1.00	1300000	147000	0.886923	4.64:1.00	35730
Olfactomedin-like protein 1 OS=Rattus norvegicus GN=Olfml1 PE=2 SV=1	27.76	3	1	1		12500000	14000000	15300000	2500000	1980000	1390000	8.99:10.06:11.02:1.80:1.43:1.00	13900000	1960000	0.858993	3.35:1.00	45600
Olfactory receptor 226 OS=Rattus norvegicus GN=Olr226 PE=2 SV=2	25.35	2	1	1		60400000	58800000	67300000	17900000	19100000	17900000	3.37:3.28:3.75:1.00:1.07:1.00	62200000	18300000	0.705788	4.60:1.00	36227
Ornithine carbamoyltransferase mitochondrial OS=Rattus norvegicus GN=Otc PE=1 SV=1	28.84	7	2	2	Deamidation (NQ); Carbamidomethylation	72200000	75000000	81400000	1050000	914000	982000	73.55:76.42:82.93:1.07:0.93:1.00	76200000	981000	0.987126	6.37:1.00	39886
Pancreatic alpha-amylase OS=Rattus norvegicus GN=Amy2 PE=2 SV=2	44.86	7	2	2	Carbamidomethylation; Deamidation (NQ)	29200000	29600000	28200000	9070000	9750000	9080000	3.21:3.26:3.10:1.00:1.07:1.00	29000000	9300000	0.67931	3.26:1.00	57177
Partitioning defective 3 homolog OS=Rattus norvegicus GN=Pard3 PE=1 SV=1	33.98	1	1	1	Carbamidomethylation; Deamidation (NQ)	2980000000	3020000000	2740000000	609000000	720000000	627000000	4.76:4.83:4.37:0.97:1.15:1.00	2910000000	652000000	0.775945	3.87:1.00	149448
Parvalbumin alpha OS=Rattus norvegicus GN=Pvalb PE=1 SV=2	20.65	49	5	5	Deamidation (NQ)	27300000	38200000	28700000	12800000	6580000	6850000	3.99:5.58:4.20:1.87:0.96:1.00	31400000	8240000	0.73758	4.40:1.00	11926
Patatin-like phospholipase domain-containing protein 7 OS=Rattus norvegicus GN=Pnpla7 PE=1 SV=2	19.05	1	1	1		44400000	39500000	52000000	14300000	13900000	13200000	3.37:3.00:3.94:1.09:1.06:1.00	45300000	13800000	0.695364	3.61:1.00	150024
PC-esterase domain-containing protein 1B OS=Rattus norvegicus GN=Pced1b PE=2 SV=1	24.74	3	1	1	Deamidation (NQ)	589000	521000	471000	129000	133000	94500	6.24:5.51:4.99:1.37:1.40:1.00	527000	119000	0.774194	4.55:1.00	49975
Pentatricopeptide repeat-containing protein 1 mitochondrial OS=Rattus norvegicus GN=Ptcd1 PE=2 SV=1	25.05	1	1	1	Carbamidomethylation	30600000	29000000	31400000	7880000	7990000	13300000	2.30:2.17:2.36:0.59:0.60:1.00	30300000	9730000	0.678878	2.82:1.00	77121
Peroxisome proliferator-activated receptor gamma coactivator 1-alpha OS=Rattus norvegicus GN=Ppargc1a PE=2 SV=1	35.15	1	1	1		4690000	4470000	4230000	1470000	1330000	1550000	3.02:2.88:2.72:0.95:0.85:1.00	4460000	1450000	0.674888	3.82:1.00	90622
PH domain leucine-rich repeat protein phosphatase 1 OS=Rattus norvegicus GN=Phlpp1 PE=1 SV=1	82.48	1	1	1		53800000	54200000	54200000	17000000	17400000	17300000	3.11:3.13:3.13:0.98:1.00:1.00	54100000	17200000	0.68207	3.62:1.00	183362
PHD finger protein 20-like protein 1 OS=Rattus norvegicus GN=Phf20l1 PE=2 SV=2	21.67	1	1	1	Oxidation (M)	3530000	4270000	4400000	838000	909000	901000	3.92:4.74:4.88:0.93:1.01:1.00	4070000	883000	0.783047	6.37:1.00	114084
Phosphatidylinositol-glycan-specific phospholipase D OS=Rattus norvegicus GN=Gpld1 PE=2 SV=1	26.54	8	5	5		6460000	7360000	6730000	1630000	1550000	1670000	3.87:4.41:4.03:0.98:0.93:1.00	6850000	1610000	0.764964	8.37:1.00	93782
Phospholipase B-like 1 OS=Rattus norvegicus GN=Plbd1 PE=2 SV=1	20.62	4	1	1	Deamidation (NQ)	14800000	16800000	18600000	5550000	5560000	5170000	2.86:3.24:3.60:1.07:1.07:1.00	16700000	5430000	0.67485	255.99:1.00	63028
Pituitary adenylate cyclase-activating polypeptide type I receptor OS=Rattus norvegicus GN=Adcyap1r1 PE=2 SV=2	17.58	1	1	1	Carbamidomethylation	546000	458000	664000	131000	115000	114000	4.80:4.03:5.83:1.15:1.01:1.00	556000	120000	0.784173	4.37:1.00	59637
Plasma kallikrein OS=Rattus norvegicus GN=Klkb1 PE=1 SV=1	38.85	17	7	7	Carbamidomethylation; Carbamidomethylation	15000000	15000000	15200000	1580000	1610000	2370000	6.34:6.32:6.43:0.67:0.68:1.00	15100000	1790000	0.881457	5.07:1.00	71274
Plasma protease C1 inhibitor OS=Rattus norvegicus GN=Serping1 PE=2 SV=1	35.03	31	11	11	Carbamidomethylation	45000000	46500000	47800000	11300000	11000000	10700000	4.19:4.33:4.46:1.05:1.02:1.00	46500000	11000000	0.763441	3.54:1.00	55611
Plasminogen OS=Rattus norvegicus GN=Plg PE=2 SV=2	35.1	72	46	46	Carbamidomethylation; Deamidation (NQ); Carbamidomethylation; Deamidation (NQ); Carbamidomethylation; Carbamidomethylation	185000000	188000000	186000000	50400000	48600000	59100000	3.14:3.18:3.14:0.85:0.82:1.00	186000000	52700000	0.716667	17.42:1.00	90536
Plectin OS=Rattus norvegicus GN=Plec PE=1 SV=2	37.48	0	1	1	Deamidation (NQ)	3050000	2970000	3380000	628000	618000	999000	3.05:2.97:3.38:0.63:0.62:1.00	3130000	749000	0.760703	12.13:1.00	533545
Poly(U)-binding-splicing factor PUF60 OS=Rattus norvegicus GN=Puf60 PE=2 SV=2	44.32	2	1	1	Deamidation (NQ)	7940000	7970000	8380000	718000	515000	694000	11.44:11.48:12.07:1.03:0.74:1.00	8100000	643000	0.920617	3.12:1.00	60249
Porphobilinogen deaminase OS=Rattus norvegicus GN=Hmbs PE=1 SV=2	39.96	2	1	1	Deamidation (NQ)	11300000	11100000	10800000	4660000	5010000	4170000	2.71:2.65:2.59:1.12:1.20:1.00	11100000	4610000	0.584685	4.28:1.00	39361
POU domain class 3 transcription factor 4 OS=Rattus norvegicus GN=Pou3f4 PE=2 SV=1	25.04	4	1	1		17900000	18900000	21300000	6040000	7080000	6860000	2.62:2.75:3.10:0.88:1.03:1.00	19400000	6660000	0.656701	6.39:1.00	39417
PRKC apoptosis WT1 regulator protein OS=Rattus norvegicus GN=Pawr PE=1 SV=1	19.72	3	1	1		13800000	14700000	18400000	7110000	6290000	4960000	2.77:2.97:3.70:1.43:1.27:1.00	15600000	6120000	0.607692	5.50:1.00	35866
Pro-cathepsin H OS=Rattus norvegicus GN=Ctsh PE=1 SV=1	19.28	4	1	1	Oxidation (M)	217000000	236000000	177000000	65200000	56800000	64600000	3.36:3.65:2.74:1.01:0.88:1.00	210000000	62200000	0.70381	1.54:1.00	37104
Protein AMBP OS=Rattus norvegicus GN=Ambp PE=1 SV=1	31.65	36	11	11	Carbamidomethylation; Carbamidomethylation	127000000	141000000	139000000	20100000	19700000	23800000	5.33:5.93:5.85:0.84:0.83:1.00	136000000	21200000	0.844118	4.88:1.00	38851
Protein artemis OS=Rattus norvegicus GN=Dclre1c PE=2 SV=1	25.84	2	1	1		3790000	4360000	4520000	366000	264000	384000	9.88:11.37:11.79:0.96:0.69:1.00	4220000	338000	0.919905	4.39:1.00	78189
Protein Niban OS=Rattus norvegicus GN=Fam129a PE=2 SV=2	47.94	1	1	1	Carbamidomethylation	11000000	10800000	10900000	2670000	2570000	2260000	4.87:4.79:4.82:1.18:1.14:1.00	10900000	2500000	0.770642	4.35:1.00	103465
Protein strawberry notch homolog 1 OS=Rattus norvegicus GN=Sbno1 PE=2 SV=2	35.59	1	1	1	Deamidation (NQ); Deamidation (NQ)	23800000	24600000	23300000	998000	950000	1020000	23.30:24.08:22.77:0.98:0.93:1.00	23900000	990000	0.958577	4.00:1.00	140740
Protein Z-dependent protease inhibitor OS=Rattus norvegicus GN=Serpina10 PE=2 SV=2	34.98	13	5	5		6640000	7050000	6940000	1640000	1610000	1700000	3.90:4.14:4.08:0.97:0.95:1.00	6880000	1650000	0.760174	4.22:1.00	50244
Prothrombin OS=Rattus norvegicus GN=F2 PE=1 SV=1	38.66	37	15	15	Carbamidomethylation; Carbamidomethylation; Carbamidomethylation	36000000	38000000	36900000	14500000	13700000	13900000	2.58:2.73:2.65:1.04:0.98:1.00	37000000	14000000	0.621622	7.14:1.00	70412
Proton-coupled amino acid transporter 3 OS=Rattus norvegicus GN=Slc36a3 PE=2 SV=1	21.77	1	1	1		1520000	1270000	1750000	548000	548000	328000	4.62:3.88:5.34:1.67:1.67:1.00	1510000	475000	0.68543	3.12:1.00	52851
Pyruvate dehydrogenase E1 component subunit alpha testis-specific form mitochondrial OS=Rattus norvegicus GN=Pdha2 PE=1 SV=1	22.33	3	1	1		5140000	6060000	4600000	0	183000	339000	15.17:17.88:13.58:0:0.54:1.00	5270000	174000	0.966983	3.73:1.00	43393
Rap guanine nucleotide exchange factor 2 OS=Rattus norvegicus GN=Rapgef2 PE=1 SV=2	30.66	1	2	2		16000000	15400000	16900000	5590000	5710000	5980000	2.67:2.57:2.82:0.93:0.95:1.00	16100000	5760000	0.642236	3.05:1.00	166387
Ras-related protein Rab-26 OS=Rattus norvegicus GN=Rab26 PE=2 SV=2	27.32	5	1	1		75800000	67400000	67300000	18800000	19200000	21300000	3.57:3.17:3.17:0.89:0.91:1.00	70200000	19800000	0.717949	3.88:1.00	28203
Ras-related protein Rab-4A OS=Rattus norvegicus GN=Rab4a PE=2 SV=3	53.2	6	1	1	Deamidation (NQ)	29600000	30000000	29600000	8000000	7180000	7620000	3.89:3.94:3.89:1.05:0.94:1.00	29700000	7600000	0.744108	3.48:1.00	24409
RE1-silencing transcription factor OS=Rattus norvegicus GN=Rest PE=2 SV=1	28.65	1	1	1	Carbamidomethylation; Deamidation (NQ)	-	1670000	1820000	277000	175000	448000	-:3.73:4.06:0.62:0.39:1.00	1750000	300000	0.828571	4.85:1.00	117126
Receptor-type tyrosine-protein phosphatase R OS=Rattus norvegicus GN=Ptprr PE=1 SV=2	42.31	2	1	1	Carbamidomethylation	84000000	81400000	83600000	11600000	11900000	11300000	7.44:7.21:7.41:1.03:1.06:1.00	83000000	11600000	0.860241	3.93:1.00	73907
Regenerating islet-derived protein 3-gamma OS=Rattus norvegicus GN=Reg3g PE=1 SV=1	18.64	7	1	1	Carbamidomethylation	2750000	3160000	2240000	727000	557000	674000	4.08:4.69:3.33:1.08:0.83:1.00	2720000	652000	0.760294	3.11:1.00	19144
Retinol-binding protein 4 OS=Rattus norvegicus GN=Rbp4 PE=1 SV=1	24.96	23	4	4	Carbamidomethylation; Carbamidomethylation	30900000	36100000	33100000	7070000	7240000	7290000	4.25:4.96:4.54:0.97:0.99:1.00	33400000	7200000	0.784431	3.16:1.00	23220
Ribonuclease 4 OS=Rattus norvegicus GN=Rnase4 PE=1 SV=1	22.53	20	2	2	Carbamidomethylation	3030000	3120000	3700000	520000	544000	582000	5.21:5.37:6.36:0.89:0.94:1.00	3290000	549000	0.833131	5.80:1.00	16903
RNA polymerase II-associated protein 1 OS=Rattus norvegicus GN=Rpap1 PE=2 SV=1	40.85	1	1	1	Deamidation (NQ); Deamidation (NQ)	45300000	45600000	47700000	11600000	11800000	12600000	3.58:3.61:3.77:0.92:0.93:1.00	46200000	12000000	0.74026	4.86:1.00	154759
RRP15-like protein OS=Rattus norvegicus GN=Rrp15 PE=2 SV=1	24.97	2	1	1		10400000	8940000	9860000	3130000	3200000	2920000	3.56:3.06:3.37:1.07:1.09:1.00	9740000	3080000	0.683778	2.91:1.00	30926
S-adenosylmethionine synthase isoform type-2 OS=Rattus norvegicus GN=Mat2a PE=1 SV=1	23.34	5	1	1	Carbamidomethylation; Deamidation (NQ)	20000000	17500000	16400000	2400000	2460000	2630000	7.60:6.64:6.23:0.91:0.94:1.00	17900000	2500000	0.860335	1.73:1.00	43716
Scm-like with four MBT domains protein 1 OS=Rattus norvegicus GN=Sfmbt1 PE=2 SV=2	21.6	2	1	1	Carbamidomethylation; Deamidation (NQ)	1620000	1520000	1230000	515000	364000	416000	3.89:3.66:2.95:1.24:0.88:1.00	1450000	432000	0.702069	2.95:1.00	97506
SCO-spondin OS=Rattus norvegicus GN=Sspo PE=2 SV=1	28.17	0	1	1	Carbamidomethylation; Deamidation (NQ)	19700000	19700000	18100000	5580000	5080000	8350000	2.36:2.36:2.17:0.67:0.61:1.00	19200000	6340000	0.669792	2.77:1.00	550653
Selenoprotein P OS=Rattus norvegicus GN=Sepp1 PE=1 SV=2	28.11	17	8	8	Carbamidomethylation; Carbamidomethylation	11600000	13000000	11400000	1760000	1660000	1400000	8.32:9.31:8.17:1.26:1.19:1.00	12000000	1610000	0.865833	4.49:1.00	43083
Sentrin-specific protease 8 OS=Rattus norvegicus GN=Senp8 PE=2 SV=1	42.08	5	1	1		4740000	4940000	4670000	1790000	1890000	1750000	2.71:2.82:2.66:1.02:1.08:1.00	4780000	1810000	0.621339	3.92:1.00	24728
Serine protease inhibitor A3K OS=Rattus norvegicus GN=Serpina3k PE=1 SV=3	20.78	56	25	16	Carbamidomethylation; Oxidation (M); Carbamidomethylation	242000000	308000000	294000000	63200000	63800000	65200000	3.72:4.73:4.52:0.97:0.98:1.00	282000000	64100000	0.772695	2.80:1.00	46562
Serine protease inhibitor A3L OS=Rattus norvegicus GN=Serpina3l PE=1 SV=3	42.69	54	29	19	Carbamidomethylation; Oxidation (M); Carbamidomethylation	250000000	244000000	238000000	64100000	62600000	59500000	4.21:4.10:4.01:1.08:1.05:1.00	244000000	62100000	0.745492	3.12:1.00	46277
Serine protease inhibitor A3M (Fragment) OS=Rattus norvegicus GN=Serpina3m PE=2 SV=1	51.58	26	11	8	Carbamidomethylation	27300000	27400000	29000000	3300000	4590000	4620000	5.93:5.93:6.28:0.71:0.99:1.00	27900000	4120000	0.85233	7.65:1.00	46095
Serine protease inhibitor A3N OS=Rattus norvegicus GN=Serpina3n PE=1 SV=3	31.24	53	20	17	Oxidation (M); Deamidation (NQ)	471000000	474000000	510000000	38900000	39700000	41200000	11.43:11.50:12.36:0.94:0.96:1.00	485000000	39900000	0.917732	18.26:1.00	46652
Serine/threonine-protein kinase MRCK beta OS=Rattus norvegicus GN=Cdc42bpb PE=1 SV=1	17.28	1	1	1		1100000	1530000	1010000	98400	55200	89500	12.28:17.09:11.32:1.10:0.62:1.00	1210000	81000	0.933058	4.10:1.00	194886
Serine/threonine-protein kinase TAO1 OS=Rattus norvegicus GN=Taok1 PE=1 SV=1	24.92	1	1	1		19900000	18800000	22700000	169000	218000	215000	92.63:87.50:105.55:0.79:1.01:1.00	20500000	201000	0.990195	3.11:1.00	115952
Serine/threonine-protein kinase WNK4 OS=Rattus norvegicus GN=Wnk4 PE=2 SV=3	21.71	1	1	1	Deamidation (NQ)	596000	559000	720000	114000	81500	98500	6.06:5.67:7.31:1.16:0.83:1.00	625000	98100	0.84304	3.15:1.00	132833
Serotransferrin OS=Rattus norvegicus GN=Tf PE=1 SV=3	43.41	72	74	72	Carbamidomethylation; Oxidation (M); Deamidation (NQ); Carbamidomethylation; Deamidation (NQ); 3 more	3060000000	3160000000	3160000000	1010000000	977000000	1020000000	3.01:3.11:3.11:1.00:0.96:1.00	3130000000	1000000000	0.680511	4.64:1.00	76395
Serum albumin OS=Rattus norvegicus GN=Alb PE=1 SV=2	52.59	74	135	135	Carbamidomethylation; Oxidation (M); Deamidation (NQ); Carbamidomethylation; Deamidation (NQ); 4 more	23300000000	23500000000	24100000000	6310000000	6360000000	7340000000	3.17:3.20:3.28:0.86:0.87:1.00	23600000000	6670000000	0.717373	3.60:1.00	68731
Serum amyloid P-component OS=Rattus norvegicus GN=Apcs PE=2 SV=2	64.12	41	8	8	Deamidation (NQ)	18500000	18300000	18400000	4160000	4160000	4440000	4.17:4.13:4.16:0.94:0.94:1.00	18400000	4250000	0.769022	5.12:1.00	26176
Serum paraoxonase/arylesterase 1 OS=Rattus norvegicus GN=Pon1 PE=1 SV=3	52.77	43	9	9	Carbamidomethylation	50000000	51200000	50500000	13500000	13400000	15100000	3.32:3.39:3.35:0.89:0.89:1.00	50600000	14100000	0.721344	0.46:1.00	39358
SPARC-like protein 1 OS=Rattus norvegicus GN=Sparcl1 PE=2 SV=1	24.55	2	1	1		1320000	1520000	1260000	94600	76500	85900	15.38:17.65:14.66:1.10:0.89:1.00	1370000	85600	0.937518	3.54:1.00	70634
Striated muscle-specific serine/threonine-protein kinase OS=Rattus norvegicus GN=Speg PE=2 SV=2	21.49	0	1	1	Carbamidomethylation	8720000	9310000	10500000	3820000	3790000	3550000	2.45:2.62:2.96:1.08:1.07:1.00	9510000	3720000	0.608833	7.82:1.00	354167
SURP and G-patch domain-containing protein 1 OS=Rattus norvegicus GN=Sugp1 PE=2 SV=1	30.7	1	1	1		1720000	1830000	1690000	569000	542000	555000	3.10:3.29:3.05:1.03:0.98:1.00	1750000	555000	0.682857	4.44:1.00	72595
Synaptojanin-2 OS=Rattus norvegicus GN=Synj2 PE=1 SV=2	26.93	1	1	1		21600000	23100000	24400000	7220000	6820000	6820000	3.17:3.38:3.59:1.06:1.00:1.00	23000000	6950000	0.697826	4.16:1.00	165263
Synaptotagmin-like protein 4 OS=Rattus norvegicus GN=Sytl4 PE=1 SV=1	24.9	2	1	1		22600000	20800000	18800000	4030000	4850000	4470000	5.05:4.66:4.20:0.90:1.08:1.00	20700000	4450000	0.785024	102.15:1.00	75901
Syntaxin-binding protein 5 OS=Rattus norvegicus GN=Stxbp5 PE=1 SV=1	18.32	1	1	1	Carbamidomethylation	4010000	3990000	5530000	958000	826000	571000	7.02:6.98:9.68:1.68:1.45:1.00	4510000	785000	0.825942	3.35:1.00	127659
Taste receptor type 1 member 3 OS=Rattus norvegicus GN=Tas1r3 PE=2 SV=1	26	1	1	1		2280000	2180000	2490000	508000	492000	503000	4.54:4.33:4.96:1.01:0.98:1.00	2320000	501000	0.784052	2.90:1.00	94846
T-cell activation inhibitor mitochondrial OS=Rattus norvegicus GN=Tcaim PE=2 SV=1	28.37	3	1	1	Deamidation (NQ)	931000	1070000	1070000	111000	98700	143000	6.53:7.51:7.52:0.78:0.69:1.00	1030000	118000	0.885437	3.77:1.00	58413
Testis- and ovary-specific PAZ domain-containing protein 1 OS=Rattus norvegicus GN=Topaz1 PE=3 SV=1	24.62	0	1	1		2170000	2200000	1880000	457000	467000	433000	5.02:5.07:4.36:1.06:1.08:1.00	2080000	452000	0.782692	4.37:1.00	188551
Tetratricopeptide repeat protein 30B OS=Rattus norvegicus GN=Ttc30b PE=2 SV=1	26.68	2	1	1		139000000	144000000	160000000	24400000	23500000	27300000	5.11:5.28:5.89:0.90:0.86:1.00	148000000	25000000	0.831081	7.87:1.00	76077
Thioredoxin-interacting protein OS=Rattus norvegicus GN=Txnip PE=2 SV=1	19.99	4	1	1		11500000	15200000	13600000	5520000	4550000	4460000	2.57:3.41:3.06:1.24:1.02:1.00	13400000	4840000	0.638806	14.98:1.00	44018
Thrombospondin-4 OS=Rattus norvegicus GN=Thbs4 PE=1 SV=1	25.87	2	1	1	Carbamidomethylation	1330000	1370000	1520000	326000	318000	317000	4.20:4.33:4.78:1.03:1.00:1.00	1410000	320000	0.77305	3.32:1.00	108214
T-kininogen 1 OS=Rattus norvegicus GN=Map1 PE=1 SV=2	47.24	50	21	5	Carbamidomethylation; Oxidation (M)	96000000	101000000	96200000	23900000	24000000	26900000	3.57:3.76:3.58:0.89:0.89:1.00	97700000	24900000	0.745138	4.43:1.00	47775
T-kininogen 2 OS=Rattus norvegicus PE=1 SV=2	31.06	49	22	5	Carbamidomethylation; Oxidation (M)	46100000	45500000	42400000	15100000	14800000	14100000	3.27:3.23:3.01:1.07:1.05:1.00	44700000	14700000	0.671141	3.31:1.00	47704
Transcobalamin-2 OS=Rattus norvegicus GN=Tcn2 PE=2 SV=1	43.82	4	1	1		1140000	1150000	1100000	82300	68300	62900	18.14:18.36:17.52:1.31:1.09:1.00	1130000	71100	0.93708	4.81:1.00	47420
Transducin beta-like protein 3 OS=Rattus norvegicus GN=Tbl3 PE=2 SV=1	36.23	2	1	1	Carbamidomethylation; Deamidation (NQ)	16700000	18100000	17200000	5350000	4880000	5360000	3.12:3.37:3.21:1.00:0.91:1.00	17300000	5200000	0.699422	92.45:1.00	88372
Transgelin OS=Rattus norvegicus GN=Tagln PE=1 SV=2	21.49	10	2	2		1640000	1700000	1330000	231000	258000	221000	7.44:7.71:6.02:1.05:1.17:1.00	1560000	237000	0.848077	4.57:1.00	22603
Transketolase OS=Rattus norvegicus GN=Tkt PE=1 SV=1	30.15	3	1	1		6580000	6850000	5950000	1980000	724000	740000	8.89:9.26:8.04:2.68:0.98:1.00	6460000	1150000	0.821981	3.43:1.00	67644
Transthyretin OS=Rattus norvegicus GN=Ttr PE=1 SV=1	20.79	52	6	6		148000000	179000000	180000000	62900000	59600000	58500000	2.53:3.05:3.08:1.08:1.02:1.00	169000000	60300000	0.643195	3.14:1.00	15720
Tryptophan 5-hydroxylase 1 OS=Rattus norvegicus GN=Tph1 PE=2 SV=2	24.51	2	1	1	Deamidation (NQ)	16800000	16300000	16600000	3430000	6130000	5040000	3.34:3.24:3.29:0.68:1.22:1.00	16600000	4870000	0.706627	9.74:1.00	51068
Tyrosine-protein phosphatase non-receptor type 11 OS=Rattus norvegicus GN=Ptpn11 PE=1 SV=4	28.8	2	1	1	Carbamidomethylation; Deamidation (NQ)	31400000	32500000	32000000	5550000	5170000	9050000	3.47:3.59:3.54:0.61:0.57:1.00	32000000	6590000	0.794063	77.70:1.00	68458
Uncharacterized protein C16orf46 homolog OS=Rattus norvegicus PE=2 SV=1	22.24	2	1	1	Deamidation (NQ); Deamidation (NQ)	3070000	2850000	2470000	793000	929000	852000	3.60:3.35:2.90:0.93:1.09:1.00	2800000	858000	0.693571	30.26:1.00	44904
Uncharacterized protein C17orf59 homolog OS=Rattus norvegicus PE=2 SV=2	37.08	4	1	1	Deamidation (NQ)	3140000	3220000	2860000	661000	564000	796000	3.94:4.05:3.59:0.83:0.71:1.00	3070000	674000	0.780456	2.83:1.00	37828
Uncharacterized protein C19orf44 homolog OS=Rattus norvegicus PE=2 SV=1	29.12	1	1	1		12900000	12700000	13300000	3050000	2910000	4570000	2.83:2.77:2.91:0.67:0.64:1.00	13000000	3510000	0.73	6.35:1.00	68244
Unconventional myosin-Ia (Fragment) OS=Rattus norvegicus GN=Myo1a PE=2 SV=1	33.05	1	2	1	Deamidation (NQ); Deamidation (NQ)	14000000	13300000	14100000	3790000	3860000	3950000	3.54:3.36:3.58:0.96:0.98:1.00	13800000	3860000	0.72029	5.26:1.00	97211
Unconventional myosin-Ic OS=Rattus norvegicus GN=Myo1c PE=2 SV=2	31.59	1	2	1		6780000	6700000	7260000	601000	580000	547000	12.40:12.25:13.27:1.10:1.06:1.00	6910000	576000	0.916643	4.30:1.00	119811
Urinary protein 2 OS=Rattus norvegicus PE=1 SV=1	33.39	14	1	1	Carbamidomethylation	17600000	19100000	18700000	2430000	2630000	2750000	6.42:6.94:6.81:0.88:0.96:1.00	18500000	2600000	0.859459	4.47:1.00	11068
Vasopressin V1b receptor OS=Rattus norvegicus GN=Avpr1b PE=2 SV=1	25.9	2	1	1		5670000	6390000	6330000	1710000	1650000	1690000	3.36:3.79:3.75:1.02:0.98:1.00	6130000	1680000	0.725938	4.63:1.00	47086
Vezatin OS=Rattus norvegicus GN=Vezt PE=2 SV=1	23.37	2	1	1	Carbamidomethylation	7310000	7760000	7930000	4280000	3900000	5140000	1.42:1.51:1.54:0.83:0.76:1.00	7670000	4440000	0.421121	3.00:1.00	88694
Vinculin OS=Rattus norvegicus GN=Vcl PE=1 SV=1	25.89	2	2	2	Carbamidomethylation	140000000	139000000	143000000	36200000	36600000	54300000	2.57:2.56:2.64:0.67:0.67:1.00	141000000	42400000	0.699291	3.64:1.00	116615
Vitamin D-binding protein OS=Rattus norvegicus GN=Gc PE=1 SV=3	30.01	64	35	35	Carbamidomethylation; Oxidation (M); Carbamidomethylation; Carbamidomethylation	347000000	379000000	359000000	107000000	104000000	102000000	3.41:3.72:3.52:1.05:1.02:1.00	362000000	104000000	0.712707	4.09:1.00	53545
Voltage-dependent calcium channel subunit alpha-2/delta-1 OS=Rattus norvegicus GN=Cacna2d1 PE=1 SV=1	25.06	1	1	1		21900000	21800000	26300000	3040000	2750000	4180000	5.24:5.20:6.29:0.73:0.66:1.00	23300000	3320000	0.857511	80.81:1.00	123823
Voltage-dependent N-type calcium channel subunit alpha-1B OS=Rattus norvegicus GN=Cacna1b PE=1 SV=1	32.28	1	1	1	Deamidation (NQ)	10500000	11000000	11400000	3520000	3570000	3300000	3.18:3.34:3.46:1.07:1.08:1.00	11000000	3460000	0.685455	4.25:1.00	262253
Voltage-dependent T-type calcium channel subunit alpha-1I OS=Rattus norvegicus GN=Cacna1i PE=2 SV=3	16.63	0	1	1	Deamidation (NQ)	1430000	1970000	1390000	414000	338000	414000	3.45:4.76:3.35:1.00:0.82:1.00	1600000	389000	0.756875	3.67:1.00	243691
von Willebrand factor A domain-containing protein 1 OS=Rattus norvegicus GN=Vwa1 PE=2 SV=1	20.43	7	1	1	Deamidation (NQ)	2880000	3870000	3660000	360000	325000	391000	7.36:9.89:9.37:0.92:0.83:1.00	3470000	359000	0.896542	8.42:1.00	44832
Zinc finger protein 518A OS=Rattus norvegicus GN=Znf518a PE=2 SV=1	19.95	1	1	1		1560000	1920000	1550000	483000	481000	524000	2.97:3.67:2.95:0.92:0.92:1.00	1680000	496000	0.704762	2.77:1.00	165538
Zinc-alpha-2-glycoprotein OS=Rattus norvegicus GN=Azgp1 PE=2 SV=1	36.73	27	6	6	Carbamidomethylation	19900000	20200000	19000000	5740000	5440000	5330000	3.73:3.80:3.56:1.08:1.02:1.00	19700000	5500000	0.720812	3.65:1.00	34017
ZW10 interactor OS=Rattus norvegicus GN=Zwint PE=1 SV=1	26.81	3	1	1		36500000	30900000	34500000	4790000	4530000	3640000	10.02:8.50:9.49:1.32:1.24:1.00	34000000	4320000	0.872941	3.32:1.00	30142

## Sheet: total Protein ID pre-nodal
Accession	-10lgP	Coverage (%)	#Peptides	#Unique	PTM	Avg. Mass	Description
sp|P62260|1433E_RAT	116.99	63	19	14	Carbamidomethylation; Deamidation (NQ); Oxidation (M); Oxidation (HW); Pyro-glu from E; Hydroxylation	29174	14-3-3 protein epsilon OS=Rattus norvegicus GN=Ywhae PE=1 SV=1
sp|P68511|1433F_RAT	85.06	59	22	10	Deamidation (NQ); Oxidation (M); Oxidation (HW); Pyro-glu from E; Pyro-glu from Q; Hydroxylation	28212	14-3-3 protein eta OS=Rattus norvegicus GN=Ywhah PE=1 SV=2
sp|P61983|1433G_RAT	60.21	48	24	13	Deamidation (NQ); Oxidation (M); Oxidation (HW); Hydroxylation	28303	14-3-3 protein gamma OS=Rattus norvegicus GN=Ywhag PE=1 SV=2
sp|P68255|1433T_RAT	56.26	38	15	10	Deamidation (NQ); Oxidation (M); Hydroxylation	27778	14-3-3 protein theta OS=Rattus norvegicus GN=Ywhaq PE=1 SV=1
sp|P63102|1433Z_RAT	94.09	64	23	11	Carbamidomethylation; Deamidation (NQ); Oxidation (M); Oxidation (HW); Pyro-glu from E; Hydroxylation	27771	14-3-3 protein zeta/delta OS=Rattus norvegicus GN=Ywhaz PE=1 SV=1
sp|Q9QW07|PLCB4_RAT	32.01	3	6	1	Carbamidomethylation	134496	1-phosphatidylinositol 4 5-bisphosphate phosphodiesterase beta-4 OS=Rattus norvegicus GN=Plcb4 PE=2 SV=2
sp|Q5MYT7|OAS3_RAT	17.4	4	3	3	Carbamidomethylation; Deamidation (NQ); Hydroxylation	126204	2'-5'-oligoadenylate synthase 3 OS=Rattus norvegicus GN=Oas3 PE=2 SV=1
sp|P13437|THIM_RAT	37.46	4	2	1	Deamidation (NQ)	41871	3-ketoacyl-CoA thiolase mitochondrial OS=Rattus norvegicus GN=Acaa2 PE=2 SV=1
sp|P62282|RS11_RAT	37.05	6	1	1		18431	40S ribosomal protein S11 OS=Rattus norvegicus GN=Rps11 PE=1 SV=3
sp|P62278|RS13_RAT	19.86	7	1	1		17222	40S ribosomal protein S13 OS=Rattus norvegicus GN=Rps13 PE=1 SV=2
sp|P13471|RS14_RAT	27.29	9	1	1		16259	40S ribosomal protein S14 OS=Rattus norvegicus GN=Rps14 PE=2 SV=3
sp|P62246|RS15A_RAT	20.32	7	1	1	Hydroxylation	14840	40S ribosomal protein S15a OS=Rattus norvegicus GN=Rps15a PE=1 SV=2
sp|P62271|RS18_RAT	22.8	5	1	1		17719	40S ribosomal protein S18 OS=Rattus norvegicus GN=Rps18 PE=1 SV=3
sp|P62853|RS25_RAT	17.39	8	1	1	Hydroxylation	13742	40S ribosomal protein S25 OS=Rattus norvegicus GN=Rps25 PE=2 SV=1
sp|P62909|RS3_RAT	82.15	29	8	6	Carbamidomethylation; Deamidation (NQ); Hydroxylation	26674	40S ribosomal protein S3 OS=Rattus norvegicus GN=Rps3 PE=1 SV=1
sp|P24050|RS5_RAT	40.75	18	4	3	Carbamidomethylation; Deamidation (NQ)	22878	40S ribosomal protein S5 OS=Rattus norvegicus GN=Rps5 PE=1 SV=3
sp|P29314|RS9_RAT	64.19	27	6	6	Deamidation (NQ); Oxidation (HW); Hydroxylation	22591	40S ribosomal protein S9 OS=Rattus norvegicus GN=Rps9 PE=1 SV=4
sp|P63039|CH60_RAT	65.64	16	6	5	Deamidation (NQ); Hydroxylation	60956	60 kDa heat shock protein mitochondrial OS=Rattus norvegicus GN=Hspd1 PE=1 SV=1
sp|P19945|RLA0_RAT	26.23	7	3	1	Carbamidomethylation; Hydroxylation	34215	60S acidic ribosomal protein P0 OS=Rattus norvegicus GN=Rplp0 PE=1 SV=2
sp|P19944|RLA1_RAT	35.29	14	2	1	Deamidation (NQ); Hydroxylation	11498	60S acidic ribosomal protein P1 OS=Rattus norvegicus GN=Rplp1 PE=3 SV=1
sp|Q6PDV7|RL10_RAT	29.8	4	1	1		24604	60S ribosomal protein L10 OS=Rattus norvegicus GN=Rpl10 PE=1 SV=3
sp|P23358|RL12_RAT	29.56	5	1	1		17846	60S ribosomal protein L12 OS=Rattus norvegicus GN=Rpl12 PE=2 SV=1
sp|P62832|RL23_RAT	15.84	14	1	1	Carbamidomethylation	14865	60S ribosomal protein L23 OS=Rattus norvegicus GN=Rpl23 PE=2 SV=1
sp|P62752|RL23A_RAT	19.67	10	2	2	Hydroxylation	17695	60S ribosomal protein L23a OS=Rattus norvegicus GN=Rpl23a PE=2 SV=1
sp|P61354|RL27_RAT	21.78	4	1	1		15798	60S ribosomal protein L27 OS=Rattus norvegicus GN=Rpl27 PE=2 SV=2
sp|P62890|RL30_RAT	32.54	17	1	1	Carbamidomethylation	12784	60S ribosomal protein L30 OS=Rattus norvegicus GN=Rpl30 PE=3 SV=2
sp|P25114|F264_RAT	23.83	8	4	2	Pyro-glu from E; Hydroxylation	54155	6-phosphofructo-2-kinase/fructose-2 6-bisphosphatase 4 OS=Rattus norvegicus GN=Pfkfb4 PE=1 SV=3
sp|P85968|6PGD_RAT	17.87	6	4	4	Carbamidomethylation; Oxidation (M); Hydroxylation	53236	6-phosphogluconate dehydrogenase decarboxylating OS=Rattus norvegicus GN=Pgd PE=1 SV=1
sp|P33436|MMP2_RAT	31.29	7	3	3	Carbamidomethylation; Deamidation (NQ); Oxidation (M); Hydroxylation	74150	72 kDa type IV collagenase OS=Rattus norvegicus GN=Mmp2 PE=2 SV=2
sp|P06761|GRP78_RAT	105.85	28	14	11	Carbamidomethylation; Deamidation (NQ); Oxidation (M); Oxidation (HW); Hydroxylation	72347	78 kDa glucose-regulated protein OS=Rattus norvegicus GN=Hspa5 PE=1 SV=1
sp|Q6MG55|ABHGA_RAT	17.14	4	3	2	Carbamidomethylation; Deamidation (NQ); Oxidation (M)	63038	Abhydrolase domain-containing protein 16A OS=Rattus norvegicus GN=Abhd16a PE=2 SV=1
sp|Q9ER34|ACON_RAT	82.27	16	11	10	Carbamidomethylation; Deamidation (NQ); Oxidation (HW); Pyro-glu from E; Hydroxylation	85433	Aconitate hydratase mitochondrial OS=Rattus norvegicus GN=Aco2 PE=1 SV=2
sp|P60711|ACTB_RAT	207.2	78	54	27	Carbamidomethylation; Deamidation (NQ); Oxidation (M); Oxidation (HW); Pyro-glu from Q; Hydroxylation	41737	Actin cytoplasmic 1 OS=Rattus norvegicus GN=Actb PE=1 SV=1
sp|P63259|ACTG_RAT	207.2	78	54	27	Carbamidomethylation; Deamidation (NQ); Oxidation (M); Oxidation (HW); Pyro-glu from Q; Hydroxylation	41793	Actin cytoplasmic 2 OS=Rattus norvegicus GN=Actg1 PE=1 SV=1
sp|P63269|ACTH_RAT	171.14	73	31	1	Carbamidomethylation; Deamidation (NQ); Oxidation (M); Oxidation (HW); Hydroxylation	41877	Actin gamma-enteric smooth muscle OS=Rattus norvegicus GN=Actg2 PE=2 SV=1
sp|P11030|ACBP_RAT	33.7	31	2	2	Hydroxylation	10027	Acyl-CoA-binding protein OS=Rattus norvegicus GN=Dbi PE=1 SV=3
sp|Q6AY47|FICD_RAT	17.33	2	1	1		51754	Adenosine monophosphate-protein transferase FICD OS=Rattus norvegicus GN=Ficd PE=2 SV=1
sp|P10760|SAHH_RAT	32.5	5	2	2		47538	Adenosylhomocysteinase OS=Rattus norvegicus GN=Ahcy PE=1 SV=3
sp|P39069|KAD1_RAT	40.1	7	1	1		21584	Adenylate kinase isoenzyme 1 OS=Rattus norvegicus GN=Ak1 PE=1 SV=3
sp|Q08163|CAP1_RAT	31.07	4	2	2	Carbamidomethylation; Deamidation (NQ)	51589	Adenylyl cyclase-associated protein 1 OS=Rattus norvegicus GN=Cap1 PE=1 SV=3
sp|Q09073|ADT2_RAT	35.11	7	3	1		32901	ADP/ATP translocase 2 OS=Rattus norvegicus GN=Slc25a5 PE=1 SV=3
sp|P84079|ARF1_RAT	35.71	6	1	1	Oxidation (M)	20697	ADP-ribosylation factor 1 OS=Rattus norvegicus GN=Arf1 PE=1 SV=2
sp|P84082|ARF2_RAT	35.71	6	1	1	Oxidation (M)	20746	ADP-ribosylation factor 2 OS=Rattus norvegicus GN=Arf2 PE=2 SV=1
sp|P61206|ARF3_RAT	35.71	9	2	1	Oxidation (M)	20601	ADP-ribosylation factor 3 OS=Rattus norvegicus GN=Arf3 PE=1 SV=2
sp|P61751|ARF4_RAT	35.71	6	1	1	Oxidation (M)	20397	ADP-ribosylation factor 4 OS=Rattus norvegicus GN=Arf4 PE=2 SV=2
sp|P84083|ARF5_RAT	35.71	6	1	1	Oxidation (M)	20530	ADP-ribosylation factor 5 OS=Rattus norvegicus GN=Arf5 PE=1 SV=2
sp|Q63495|RAGE_RAT	61.68	17	7	7	Carbamidomethylation; Deamidation (NQ); Oxidation (HW); Hydroxylation	42664	Advanced glycosylation end product-specific receptor OS=Rattus norvegicus GN=Ager PE=1 SV=1
sp|O35889|AFAD_RAT	16.5	1	3	2	Deamidation (NQ)	207676	Afadin OS=Rattus norvegicus GN=Mllt4 PE=1 SV=1
sp|P36953|AFAM_RAT	226.87	74	79	78	Carbamidomethylation; Deamidation (NQ); Oxidation (M); Pyro-glu from Q; Hydroxylation	69335	Afamin OS=Rattus norvegicus GN=Afm PE=3 SV=1
sp|O35817|AKA14_RAT	21.15	2	1	1		55756	A-kinase anchor protein 14 OS=Rattus norvegicus GN=Akap14 PE=2 SV=1
sp|P0C6C0|SPKAP_RAT	16.51	0	1	1		184450	A-kinase anchor protein SPHKAP OS=Rattus norvegicus GN=Sphkap PE=1 SV=1
sp|Q66HF8|AL1B1_RAT	18.02	6	2	2	Deamidation (NQ); Hydroxylation	57625	Aldehyde dehydrogenase X mitochondrial OS=Rattus norvegicus GN=Aldh1b1 PE=1 SV=1
sp|P07943|ALDR_RAT	27.25	10	3	2		35797	Aldose reductase OS=Rattus norvegicus GN=Akr1b1 PE=1 SV=3
sp|P02764|A1AG_RAT	123.8	70	23	23	Carbamidomethylation; Deamidation (NQ); Pyro-glu from Q; Hydroxylation	23575	Alpha-1-acid glycoprotein OS=Rattus norvegicus GN=Orm1 PE=2 SV=1
sp|P17475|A1AT_RAT	272.74	82	108	104	Deamidation (NQ); Oxidation (M); Oxidation (HW); Pyro-glu from E; Pyro-glu from Q; Hydroxylation	46136	Alpha-1-antiproteinase OS=Rattus norvegicus GN=Serpina1 PE=1 SV=2
sp|P14046|A1I3_RAT	378.39	90	440	119	Carbamidomethylation; Deamidation (NQ); Oxidation (M); Oxidation (HW); Pyro-glu from E; 2 more	163772	Alpha-1-inhibitor 3 OS=Rattus norvegicus GN=A1i3 PE=1 SV=1
sp|Q63041|A1M_RAT	369.66	91	322	292	Carbamidomethylation; Deamidation (NQ); Oxidation (M); Oxidation (HW); Pyro-glu from E; 2 more	167124	Alpha-1-macroglobulin OS=Rattus norvegicus GN=A1m PE=1 SV=1
sp|P24090|FETUA_RAT	280.79	78	68	66	Carbamidomethylation; Deamidation (NQ); Oxidation (HW); Pyro-glu from Q; Hydroxylation	37982	Alpha-2-HS-glycoprotein OS=Rattus norvegicus GN=Ahsg PE=1 SV=2
sp|P06238|A2MG_RAT	165.14	38	77	45	Carbamidomethylation; Deamidation (NQ); Oxidation (M); Oxidation (HW); Pyro-glu from E; 2 more	163784	Alpha-2-macroglobulin OS=Rattus norvegicus GN=A2m PE=2 SV=2
sp|Q9Z1P2|ACTN1_RAT	117.16	24	19	8	Carbamidomethylation; Deamidation (NQ); Oxidation (M); Oxidation (HW); Hydroxylation	102960	Alpha-actinin-1 OS=Rattus norvegicus GN=Actn1 PE=1 SV=1
sp|Q9QXQ0|ACTN4_RAT	114.29	29	25	14	Carbamidomethylation; Deamidation (NQ); Oxidation (M); Oxidation (HW); Pyro-glu from Q; Hydroxylation	104915	Alpha-actinin-4 OS=Rattus norvegicus GN=Actn4 PE=1 SV=2
sp|P04764|ENOA_RAT	121.17	42	13	7	Carbamidomethylation; Deamidation (NQ); Hydroxylation	47128	Alpha-enolase OS=Rattus norvegicus GN=Eno1 PE=1 SV=4
sp|P02773|FETA_RAT	16.16	2	2	1	Carbamidomethylation; Deamidation (NQ); Hydroxylation	68386	Alpha-fetoprotein OS=Rattus norvegicus GN=Afp PE=2 SV=1
sp|P00714|LALBA_RAT	25.61	9	1	1	Carbamidomethylation	17850	Alpha-lactalbumin OS=Rattus norvegicus GN=Lalba PE=1 SV=1
sp|P36633|AOC1_RAT	150.6	34	20	17	Carbamidomethylation; Deamidation (NQ)	85021	Amiloride-sensitive amine oxidase [copper-containing] OS=Rattus norvegicus GN=Aoc1 PE=2 SV=1
sp|P15207|ANDR_RAT	15.4	2	1	1	Carbamidomethylation	98218	Androgen receptor OS=Rattus norvegicus GN=Ar PE=1 SV=1
sp|O35460|ANGP1_RAT	32.43	7	3	2	Carbamidomethylation; Deamidation (NQ); Oxidation (HW); Hydroxylation	57461	Angiopoietin-1 OS=Rattus norvegicus GN=Angpt1 PE=2 SV=2
sp|Q5EGZ1|ACE2_RAT	16.45	5	3	1	Oxidation (HW); Hydroxylation	92491	Angiotensin-converting enzyme 2 OS=Rattus norvegicus GN=Ace2 PE=1 SV=1
sp|P01015|ANGT_RAT	182.19	56	25	25	Carbamidomethylation; Deamidation (NQ); Oxidation (M); Pyro-glu from Q; Hydroxylation	51982	Angiotensinogen OS=Rattus norvegicus GN=Agt PE=1 SV=1
sp|P00762|TRY1_RAT	145.24	35	33	14	Carbamidomethylation; Deamidation (NQ); Oxidation (M); Oxidation (HW); Hydroxylation	25959	Anionic trypsin-1 OS=Rattus norvegicus GN=Prss1 PE=1 SV=1
sp|P00763|TRY2_RAT	102.92	56	30	11	Carbamidomethylation; Deamidation (NQ); Oxidation (M); Oxidation (HW); Hydroxylation	26228	Anionic trypsin-2 OS=Rattus norvegicus GN=Prss2 PE=1 SV=2
sp|P07150|ANXA1_RAT	26.27	10	3	2		38829	Annexin A1 OS=Rattus norvegicus GN=Anxa1 PE=1 SV=2
sp|Q07936|ANXA2_RAT	71.11	14	4	4	Carbamidomethylation	38678	Annexin A2 OS=Rattus norvegicus GN=Anxa2 PE=1 SV=2
sp|P14669|ANXA3_RAT	27.71	6	2	1		36363	Annexin A3 OS=Rattus norvegicus GN=Anxa3 PE=1 SV=4
sp|P48037|ANXA6_RAT	17.06	4	4	2	Carbamidomethylation; Deamidation (NQ); Oxidation (M)	75754	Annexin A6 OS=Rattus norvegicus GN=Anxa6 PE=1 SV=2
sp|P04639|APOA1_RAT	200.62	81	39	39	Deamidation (NQ); Oxidation (M); Oxidation (HW); Pyro-glu from Q; Hydroxylation	30062	Apolipoprotein A-I OS=Rattus norvegicus GN=Apoa1 PE=1 SV=2
sp|P04638|APOA2_RAT	66.31	33	3	3	Oxidation (M)	11439	Apolipoprotein A-II OS=Rattus norvegicus GN=Apoa2 PE=2 SV=1
sp|P02651|APOA4_RAT	229.25	86	56	55	Deamidation (NQ); Oxidation (M); Oxidation (HW); Pyro-glu from Q; Hydroxylation	44456	Apolipoprotein A-IV OS=Rattus norvegicus GN=Apoa4 PE=2 SV=2
sp|Q7TMA5|APOB_RAT	211.37	29	119	108	Carbamidomethylation; Deamidation (NQ); Oxidation (M); Oxidation (HW); Pyro-glu from E; Hydroxylation	536031	Apolipoprotein B-100 OS=Rattus norvegicus GN=Apob PE=1 SV=1
sp|P19939|APOC1_RAT	98.29	41	6	6	Oxidation (M); Oxidation (HW); Hydroxylation	9861	Apolipoprotein C-I OS=Rattus norvegicus GN=Apoc1 PE=2 SV=1
sp|P06759|APOC3_RAT	74.27	72	6	5	Deamidation (NQ); Oxidation (M); Hydroxylation	11117	Apolipoprotein C-III OS=Rattus norvegicus GN=Apoc3 PE=2 SV=2
sp|P55797|APOC4_RAT	27.87	9	1	1	Oxidation (M)	14532	Apolipoprotein C-IV OS=Rattus norvegicus GN=Apoc4 PE=2 SV=2
sp|P02650|APOE_RAT	155.05	79	28	26	Deamidation (NQ); Oxidation (M); Pyro-glu from E; Pyro-glu from Q; Hydroxylation	35753	Apolipoprotein E OS=Rattus norvegicus GN=Apoe PE=1 SV=2
sp|P14630|APOM_RAT	91.96	37	6	6	Carbamidomethylation; Deamidation (NQ); Hydroxylation	21513	Apolipoprotein M OS=Rattus norvegicus GN=Apom PE=1 SV=2
sp|P12527|LOX5_RAT	25.52	4	4	1	Hydroxylation	78087	Arachidonate 5-lipoxygenase OS=Rattus norvegicus GN=Alox5 PE=1 SV=3
sp|Q5FVC7|ACAP2_RAT	15.81	2	1	1	Deamidation (NQ); Hydroxylation	87230	Arf-GAP with coiled-coil ANK repeat and PH domain-containing protein 2 OS=Rattus norvegicus GN=Acap2 PE=1 SV=1
sp|Q1AAU6|ASAP1_RAT	16.6	3	4	2	Carbamidomethylation; Deamidation (NQ); Oxidation (HW); Hydroxylation	127088	Arf-GAP with SH3 domain ANK repeat and PH domain-containing protein 1 OS=Rattus norvegicus GN=Asap1 PE=2 SV=2
sp|P07824|ARGI1_RAT	31.21	8	2	1		34973	Arginase-1 OS=Rattus norvegicus GN=Arg1 PE=1 SV=2
sp|Q6PST4|ATLA1_RAT	17.46	5	3	2	Oxidation (M)	63375	Atlastin-1 OS=Rattus norvegicus GN=Atl1 PE=1 SV=1
sp|Q06645|AT5G1_RAT	15.18	5	1	1		14244	ATP synthase F(0) complex subunit C1 mitochondrial OS=Rattus norvegicus GN=Atp5g1 PE=1 SV=1
sp|Q06646|AT5G2_RAT	15.18	5	1	1		14918	ATP synthase F(0) complex subunit C2 mitochondrial OS=Rattus norvegicus GN=Atp5g2 PE=2 SV=1
sp|P15999|ATPA_RAT	128.52	29	18	16	Hydroxylation	59754	ATP synthase subunit alpha mitochondrial OS=Rattus norvegicus GN=Atp5a1 PE=1 SV=2
sp|P10719|ATPB_RAT	134.29	33	13	11	Deamidation (NQ); Oxidation (M); Pyro-glu from E; Hydroxylation	56354	ATP synthase subunit beta mitochondrial OS=Rattus norvegicus GN=Atp5b PE=1 SV=2
sp|Q704E8|ABCB7_RAT	18.24	3	3	2	Deamidation (NQ); Hydroxylation	82558	ATP-binding cassette sub-family B member 7 mitochondrial OS=Rattus norvegicus GN=Abcb7 PE=1 SV=1
sp|Q9QYJ4|ABCB9_RAT	48.2	2	4	1		84033	ATP-binding cassette sub-family B member 9 OS=Rattus norvegicus GN=Abcb9 PE=1 SV=1
sp|Q6MG08|ABCF1_RAT	15.96	1	2	1		95252	ATP-binding cassette sub-family F member 1 OS=Rattus norvegicus GN=Abcf1 PE=1 SV=1
sp|Q5U216|DX39A_RAT	50.63	9	5	3		49110	ATP-dependent RNA helicase DDX39A OS=Rattus norvegicus GN=Ddx39a PE=2 SV=1
sp|Q63664|IRK8_RAT	20.06	4	2	1	Oxidation (HW); Hydroxylation	47963	ATP-sensitive inward rectifier potassium channel 8 OS=Rattus norvegicus GN=Kcnj8 PE=2 SV=1
sp|Q99J86|ATRN_RAT	156.26	22	24	24	Carbamidomethylation; Deamidation (NQ); Oxidation (HW); Pyro-glu from E; Hydroxylation	158672	Attractin OS=Rattus norvegicus GN=Atrn PE=2 SV=1
sp|Q9WTP0|E41L1_RAT	16.84	2	2	2		98243	Band 4.1-like protein 1 OS=Rattus norvegicus GN=Epb41l1 PE=1 SV=1
sp|Q9ESS6|BCAM_RAT	19.98	1	1	1		67512	Basal cell adhesion molecule OS=Rattus norvegicus GN=Bcam PE=2 SV=1
sp|P26644|APOH_RAT	207.59	63	40	38	Carbamidomethylation; Deamidation (NQ); Oxidation (HW); Pyro-glu from E; Hydroxylation	33197	Beta-2-glycoprotein 1 OS=Rattus norvegicus GN=Apoh PE=2 SV=2
sp|P07151|B2MG_RAT	138.04	71	12	12	Carbamidomethylation; Deamidation (NQ); Oxidation (M)	13720	Beta-2-microglobulin OS=Rattus norvegicus GN=B2m PE=1 SV=1
sp|P15429|ENOB_RAT	125.42	45	13	7	Carbamidomethylation; Deamidation (NQ); Oxidation (M); Oxidation (HW); Hydroxylation	47014	Beta-enolase OS=Rattus norvegicus GN=Eno3 PE=1 SV=3
sp|Q5XIL5|GLBL3_RAT	19.52	2	2	1		72324	Beta-galactosidase-1-like protein 3 OS=Rattus norvegicus GN=Glb1l3 PE=2 SV=1
sp|O09171|BHMT1_RAT	37.08	7	3	1	Carbamidomethylation	44976	Betaine--homocysteine S-methyltransferase 1 OS=Rattus norvegicus GN=Bhmt PE=1 SV=1
sp|O35567|PUR9_RAT	38.19	4	3	1		64209	Bifunctional purine biosynthesis protein PURH OS=Rattus norvegicus GN=Atic PE=1 SV=2
sp|O70127|ABCBB_RAT	17.93	3	3	2	Deamidation (NQ); Hydroxylation	146258	Bile salt export pump OS=Rattus norvegicus GN=Abcb11 PE=1 SV=1
sp|B2GV52|BL1S5_RAT	15.53	6	1	1	Deamidation (NQ); Oxidation (HW)	21539	Biogenesis of lysosome-related organelles complex 1 subunit 5 OS=Rattus norvegicus GN=Bloc1s5 PE=1 SV=1
sp|Q5FVF9|BTD_RAT	107.95	22	7	7	Carbamidomethylation; Deamidation (NQ); Oxidation (M)	58021	Biotinidase OS=Rattus norvegicus GN=Btd PE=2 SV=1
sp|O35923|BRCA2_RAT	41.01	1	6	2	Deamidation (NQ); Pyro-glu from E; Hydroxylation	372219	Breast cancer type 2 susceptibility protein homolog OS=Rattus norvegicus GN=Brca2 PE=1 SV=1
sp|P27653|C1TC_RAT	32.22	9	7	7	Carbamidomethylation; Deamidation (NQ); Oxidation (M); Hydroxylation	100996	C-1-tetrahydrofolate synthase cytoplasmic OS=Rattus norvegicus GN=Mthfd1 PE=1 SV=3
sp|Q63514|C4BPA_RAT	98.63	35	15	13	Carbamidomethylation; Deamidation (NQ); Hydroxylation	62266	C4b-binding protein alpha chain OS=Rattus norvegicus GN=C4bpa PE=2 SV=1
sp|Q63515|C4BPB_RAT	26.56	5	1	1	Carbamidomethylation	28642	C4b-binding protein beta chain OS=Rattus norvegicus GN=C4bpb PE=2 SV=1
sp|O88278|CELR3_RAT	16.29	0	1	1		359356	Cadherin EGF LAG seven-pass G-type receptor 3 OS=Rattus norvegicus GN=Celsr3 PE=1 SV=1
sp|Q9R0T4|CADH1_RAT	72.17	12	6	5	Carbamidomethylation; Deamidation (NQ)	98715	Cadherin-1 OS=Rattus norvegicus GN=Cdh1 PE=1 SV=1
sp|P55281|CAD17_RAT	57.7	6	3	3		91863	Cadherin-17 OS=Rattus norvegicus GN=Cdh17 PE=2 SV=1
sp|Q91XU7|CDHR1_RAT	20.44	2	2	2	Hydroxylation	93764	Cadherin-related family member 1 OS=Rattus norvegicus GN=Cdhr1 PE=2 SV=1
sp|Q62717|CAPS1_RAT	36.89	6	6	4	Carbamidomethylation; Deamidation (NQ); Oxidation (HW); Hydroxylation	146266	Calcium-dependent secretion activator 1 OS=Rattus norvegicus GN=Cadps PE=1 SV=1
sp|P62161|CALM_RAT	86.6	25	5	5	Oxidation (M)	16838	Calmodulin OS=Rattus norvegicus GN=Calm1 PE=1 SV=2
sp|O55156|CLIP2_RAT	46.03	2	4	2		115480	CAP-Gly domain-containing linker protein 2 OS=Rattus norvegicus GN=Clip2 PE=1 SV=1
sp|Q5M9G3|CAPR1_RAT	15.92	1	1	1	Deamidation (NQ)	78121	Caprin-1 OS=Rattus norvegicus GN=Caprin1 PE=1 SV=2
sp|B0BNN3|CAH1_RAT	73.6	22	6	4		28300	Carbonic anhydrase 1 OS=Rattus norvegicus GN=Ca1 PE=1 SV=1
sp|P27139|CAH2_RAT	43.66	16	2	2	Carbamidomethylation	29114	Carbonic anhydrase 2 OS=Rattus norvegicus GN=Ca2 PE=1 SV=2
sp|P14141|CAH3_RAT	144.8	76	23	20	Carbamidomethylation; Deamidation (NQ); Oxidation (HW); Hydroxylation	29431	Carbonic anhydrase 3 OS=Rattus norvegicus GN=Ca3 PE=1 SV=3
sp|Q5PPN4|CAH8_RAT	23.72	2	1	1		32962	Carbonic anhydrase-related protein OS=Rattus norvegicus GN=Ca8 PE=1 SV=3
sp|P10959|EST1C_RAT	256.41	76	82	67	Carbamidomethylation; Deamidation (NQ); Oxidation (M); Oxidation (HW); Pyro-glu from Q; Hydroxylation	60175	Carboxylesterase 1C OS=Rattus norvegicus GN=Ces1c PE=1 SV=3
sp|P16303|CES1D_RAT	81.55	25	11	8	Carbamidomethylation; Deamidation (NQ); Hydroxylation	62147	Carboxylesterase 1D OS=Rattus norvegicus GN=Ces1d PE=1 SV=2
sp|Q63108|EST1E_RAT	159.04	18	16	4	Deamidation (NQ); Hydroxylation	61715	Carboxylesterase 1E OS=Rattus norvegicus GN=Ces1e PE=2 SV=1
sp|Q9EQV9|CBPB2_RAT	172.5	66	25	21	Carbamidomethylation; Deamidation (NQ); Hydroxylation	48827	Carboxypeptidase B2 OS=Rattus norvegicus GN=Cpb2 PE=2 SV=1
sp|Q9EQV8|CBPN_RAT	118.17	34	17	14	Deamidation (NQ); Oxidation (M); Oxidation (HW); Hydroxylation	51981	Carboxypeptidase N catalytic chain OS=Rattus norvegicus GN=Cpn1 PE=2 SV=1
sp|Q6IRK9|CBPQ_RAT	155.62	53	25	23	Carbamidomethylation; Deamidation (NQ); Hydroxylation	52042	Carboxypeptidase Q OS=Rattus norvegicus GN=Cpq PE=1 SV=1
sp|P04762|CATA_RAT	36.07	11	5	5	Hydroxylation	59757	Catalase OS=Rattus norvegicus GN=Cat PE=1 SV=3
sp|P00787|CATB_RAT	32.25	9	3	2	Carbamidomethylation; Hydroxylation	37470	Cathepsin B OS=Rattus norvegicus GN=Ctsb PE=1 SV=2
sp|Q63088|CATJ_RAT	15.34	4	1	1	Carbamidomethylation	36783	Cathepsin J OS=Rattus norvegicus GN=Ctsj PE=2 SV=2
sp|Q6AXP6|CTSR2_RAT	30.59	2	3	2		68266	Cation channel sperm-associated protein 2 OS=Rattus norvegicus GN=Catsper2 PE=2 SV=1
sp|P08426|TRY3_RAT	93.35	47	28	18	Carbamidomethylation; Deamidation (NQ); Oxidation (M); Oxidation (HW); Hydroxylation	26269	Cationic trypsin-3 OS=Rattus norvegicus GN=Try3 PE=2 SV=1
sp|P26051|CD44_RAT	45.53	2	1	1		55946	CD44 antigen OS=Rattus norvegicus GN=Cd44 PE=1 SV=2
sp|O35158|CDON_RAT	15.23	3	2	2	Deamidation (NQ); Hydroxylation	136204	Cell adhesion molecule-related/down-regulated by oncogenes OS=Rattus norvegicus GN=Cdon PE=1 SV=2
sp|Q4V8A2|CDC27_RAT	16	3	3	3	Carbamidomethylation; Pyro-glu from E; Hydroxylation	91663	Cell division cycle protein 27 homolog OS=Rattus norvegicus GN=Cdc27 PE=2 SV=1
sp|A4L9P8|K1731_RAT	19.6	1	2	1	Hydroxylation	269980	Centrosomal protein KIAA1731 homolog OS=Rattus norvegicus PE=2 SV=2
sp|Q4V7C8|CEP55_RAT	30.37	5	3	1	Hydroxylation	53995	Centrosomal protein of 55 kDa OS=Rattus norvegicus GN=Cep55 PE=2 SV=1
sp|P13635|CERU_RAT	253.78	67	91	86	Carbamidomethylation; Deamidation (NQ); Oxidation (M); Oxidation (HW); Pyro-glu from E; Hydroxylation	120841	Ceruloplasmin OS=Rattus norvegicus GN=Cp PE=1 SV=3
sp|O35786|CML1_RAT	19.9	2	1	1		41723	Chemokine-like receptor 1 OS=Rattus norvegicus GN=Cmklr1 PE=2 SV=1
sp|P19836|PCY1A_RAT	15.27	5	2	1	Oxidation (HW); Hydroxylation	41681	Choline-phosphate cytidylyltransferase A OS=Rattus norvegicus GN=Pcyt1a PE=1 SV=2
sp|Q9JIX5|CHD8_RAT	19.09	1	5	1		290691	Chromodomain-helicase-DNA-binding protein 8 OS=Rattus norvegicus GN=Chd8 PE=1 SV=2
sp|P00774|CEL2A_RAT	40.78	5	3	1		28885	Chymotrypsin-like elastase family member 2A OS=Rattus norvegicus GN=Cela2a PE=2 SV=1
sp|Q8VHF5|CISY_RAT	16.36	5	2	2	Deamidation (NQ); Oxidation (M)	51867	Citrate synthase mitochondrial OS=Rattus norvegicus GN=Cs PE=1 SV=1
sp|P15978|HA11_RAT	57.45	12	3	2		36570	Class I histocompatibility antigen Non-RT1.A alpha-1 chain OS=Rattus norvegicus GN=RT1-Aw2 PE=1 SV=1
sp|P11442|CLH1_RAT	41.97	4	5	3	Oxidation (HW); Hydroxylation	191597	Clathrin heavy chain 1 OS=Rattus norvegicus GN=Cltc PE=1 SV=3
sp|P05371|CLUS_RAT	158.68	39	17	17	Carbamidomethylation; Deamidation (NQ); Oxidation (HW); Pyro-glu from E; Pyro-glu from Q; Hydroxylation	51375	Clusterin OS=Rattus norvegicus GN=Clu PE=1 SV=2
sp|B0BNA5|COTL1_RAT	17.55	9	2	2	Deamidation (NQ); Hydroxylation	15932	Coactosin-like protein OS=Rattus norvegicus GN=Cotl1 PE=1 SV=1
sp|P16296|FA9_RAT	137.6	42	10	10	Carbamidomethylation; Deamidation (NQ); Pyro-glu from Q	31447	Coagulation factor IX (Fragment) OS=Rattus norvegicus GN=F9 PE=2 SV=1
sp|Q63207|FA10_RAT	44.41	12	4	4	Carbamidomethylation; Hydroxylation	54265	Coagulation factor X OS=Rattus norvegicus GN=F10 PE=2 SV=1
sp|D3ZTE0|FA12_RAT	185.11	58	23	21	Carbamidomethylation; Deamidation (NQ)	65844	Coagulation factor XII OS=Rattus norvegicus GN=F12 PE=2 SV=1
sp|O08619|F13A_RAT	88.86	17	8	8	Carbamidomethylation; Deamidation (NQ); Oxidation (M); Hydroxylation	82659	Coagulation factor XIII A chain OS=Rattus norvegicus GN=F13a1 PE=2 SV=3
sp|Q4AEF8|COPG1_RAT	26.86	2	3	1	Hydroxylation	97614	Coatomer subunit gamma-1 OS=Rattus norvegicus GN=Copg1 PE=2 SV=1
sp|P45592|COF1_RAT	61.39	23	3	3	Carbamidomethylation	18533	Cofilin-1 OS=Rattus norvegicus GN=Cfl1 PE=1 SV=3
sp|Q99M76|STAG3_RAT	27.55	3	5	2	Carbamidomethylation	141951	Cohesin subunit SA-3 OS=Rattus norvegicus GN=Stag3 PE=2 SV=1
sp|P02454|CO1A1_RAT	147.27	52	58	54	Carbamidomethylation; Deamidation (NQ); Oxidation (M); Pyro-glu from E; Pyro-glu from Q; Hydroxylation	137954	Collagen alpha-1(I) chain OS=Rattus norvegicus GN=Col1a1 PE=1 SV=5
sp|P13941|CO3A1_RAT	118.95	33	34	31	Carbamidomethylation; Deamidation (NQ); Oxidation (M); Oxidation (HW); Pyro-glu from Q; Hydroxylation	138937	Collagen alpha-1(III) chain OS=Rattus norvegicus GN=Col3a1 PE=2 SV=3
sp|Q9JI03|CO5A1_RAT	19.46	2	2	2	Hydroxylation	183986	Collagen alpha-1(V) chain OS=Rattus norvegicus GN=Col5a1 PE=1 SV=1
sp|P02466|CO1A2_RAT	133.08	43	39	37	Carbamidomethylation; Deamidation (NQ); Oxidation (HW); Hydroxylation	129564	Collagen alpha-2(I) chain OS=Rattus norvegicus GN=Col1a2 PE=1 SV=3
sp|Q4V885|COL12_RAT	18	2	2	1	Deamidation (NQ)	81546	Collectin-12 OS=Rattus norvegicus GN=Colec12 PE=2 SV=1
sp|P31720|C1QA_RAT	107.41	43	12	11	Carbamidomethylation; Deamidation (NQ); Oxidation (HW); Pyro-glu from Q; Hydroxylation	25917	Complement C1q subcomponent subunit A OS=Rattus norvegicus GN=C1qa PE=1 SV=2
sp|P31721|C1QB_RAT	107.02	36	10	9	Carbamidomethylation; Deamidation (NQ); Hydroxylation	26589	Complement C1q subcomponent subunit B OS=Rattus norvegicus GN=C1qb PE=1 SV=2
sp|P31722|C1QC_RAT	98.52	41	7	7	Carbamidomethylation; Deamidation (NQ); Oxidation (M); Pyro-glu from Q; Hydroxylation	25686	Complement C1q subcomponent subunit C OS=Rattus norvegicus GN=C1qc PE=1 SV=2
sp|Q6P6T1|C1S_RAT	158.64	42	22	19	Carbamidomethylation; Deamidation (NQ)	77071	Complement C1s subcomponent OS=Rattus norvegicus GN=C1s PE=2 SV=2
sp|P01026|CO3_RAT	332.6	87	278	265	Carbamidomethylation; Deamidation (NQ); Oxidation (M); Oxidation (HW); Pyro-glu from E; 2 more	186459	Complement C3 OS=Rattus norvegicus GN=C3 PE=1 SV=3
sp|P08649|CO4_RAT	270.83	68	120	113	Carbamidomethylation; Deamidation (NQ); Oxidation (M); Pyro-glu from E; Pyro-glu from Q; Hydroxylation	192162	Complement C4 OS=Rattus norvegicus GN=C4 PE=1 SV=3
sp|P08650|CO5_RAT	17.16	19	1	1		8981	Complement C5 (Fragment) OS=Rattus norvegicus GN=C5 PE=1 SV=2
sp|Q811M5|CO6_RAT	158.62	48	34	32	Carbamidomethylation; Deamidation (NQ); Oxidation (HW); Pyro-glu from Q; Hydroxylation	105114	Complement component C6 OS=Rattus norvegicus GN=C6 PE=2 SV=1
sp|P55314|CO8B_RAT	173.76	43	23	23	Carbamidomethylation; Deamidation (NQ); Oxidation (M); Oxidation (HW); Pyro-glu from Q; Hydroxylation	66667	Complement component C8 beta chain OS=Rattus norvegicus GN=C8b PE=2 SV=2
sp|Q62930|CO9_RAT	225.15	65	38	36	Carbamidomethylation; Deamidation (NQ); Oxidation (M); Pyro-glu from Q; Hydroxylation	62281	Complement component C9 OS=Rattus norvegicus GN=C9 PE=2 SV=1
sp|P32038|CFAD_RAT	143.8	41	9	9	Carbamidomethylation; Deamidation (NQ); Oxidation (M); Hydroxylation	28442	Complement factor D OS=Rattus norvegicus GN=Cfd PE=1 SV=2
sp|Q9WUW3|CFAI_RAT	223.46	67	46	45	Carbamidomethylation; Deamidation (NQ); Oxidation (M); Hydroxylation	67298	Complement factor I OS=Rattus norvegicus GN=Cfi PE=2 SV=1
sp|P61203|CSN2_RAT	28.43	3	2	1	Deamidation (NQ)	51597	COP9 signalosome complex subunit 2 OS=Rattus norvegicus GN=Cops2 PE=2 SV=1
sp|Q64535|ATP7B_RAT	27.86	1	3	1	Oxidation (HW)	155990	Copper-transporting ATPase 2 OS=Rattus norvegicus GN=Atp7b PE=2 SV=1
sp|Q2IBD4|CTTB2_RAT	20.09	3	3	2	Deamidation (NQ); Oxidation (M); Hydroxylation	178767	Cortactin-binding protein 2 OS=Rattus norvegicus GN=Cttnbp2 PE=1 SV=1
sp|P31211|CBG_RAT	170.72	48	25	21	Deamidation (NQ); Oxidation (M); Pyro-glu from Q; Hydroxylation	44671	Corticosteroid-binding globulin OS=Rattus norvegicus GN=Serpina6 PE=1 SV=2
sp|P48199|CRP_RAT	189.98	66	36	33	Carbamidomethylation; Deamidation (NQ); Oxidation (HW); Pyro-glu from Q; Hydroxylation	25468	C-reactive protein OS=Rattus norvegicus GN=Crp PE=1 SV=1
sp|P07335|KCRB_RAT	144.65	51	18	17	Carbamidomethylation; Deamidation (NQ); Oxidation (M); Hydroxylation	42725	Creatine kinase B-type OS=Rattus norvegicus GN=Ckb PE=1 SV=2
sp|P00564|KCRM_RAT	120.52	44	9	8	Carbamidomethylation; Deamidation (NQ); Hydroxylation	43045	Creatine kinase M-type OS=Rattus norvegicus GN=Ckm PE=1 SV=2
sp|Q5XIK8|CTSL2_RAT	31.62	5	4	1		52783	CTD small phosphatase-like protein 2 OS=Rattus norvegicus GN=Ctdspl2 PE=2 SV=1
sp|A4KWA6|CL2D3_RAT	16.5	7	2	1	Carbamidomethylation; Deamidation (NQ)	27807	C-type lectin domain family 2 member D3 OS=Rattus norvegicus GN=Clec2d3 PE=2 SV=1
sp|P18757|CGL_RAT	41.36	8	3	1	Deamidation (NQ); Oxidation (M)	43605	Cystathionine gamma-lyase OS=Rattus norvegicus GN=Cth PE=1 SV=2
sp|P14841|CYTC_RAT	102.96	42	5	5	Carbamidomethylation; Deamidation (NQ)	15437	Cystatin-C OS=Rattus norvegicus GN=Cst3 PE=1 SV=2
sp|P47875|CSRP1_RAT	64.06	22	4	4	Carbamidomethylation; Deamidation (NQ); Hydroxylation	20613	Cysteine and glycine-rich protein 1 OS=Rattus norvegicus GN=Csrp1 PE=2 SV=2
sp|P20788|UCRI_RAT	17.5	7	2	2	Hydroxylation	29446	Cytochrome b-c1 complex subunit Rieske mitochondrial OS=Rattus norvegicus GN=Uqcrfs1 PE=1 SV=2
sp|P20812|CP2A3_RAT	23.06	1	1	1		56511	Cytochrome P450 2A3 OS=Rattus norvegicus GN=Cyp2a3 PE=2 SV=1
sp|Q64581|CP3AI_RAT	16.19	2	2	1	Hydroxylation	57307	Cytochrome P450 3A18 OS=Rattus norvegicus GN=Cyp3a18 PE=2 SV=1
sp|P51538|CP3A9_RAT	16.19	5	3	2	Deamidation (NQ); Oxidation (M); Hydroxylation	57812	Cytochrome P450 3A9 OS=Rattus norvegicus GN=Cyp3a9 PE=2 SV=2
sp|P51869|CP4F4_RAT	19.32	5	4	1	Oxidation (HW); Hydroxylation	60050	Cytochrome P450 4F4 OS=Rattus norvegicus GN=Cyp4f4 PE=2 SV=1
sp|P38650|DYHC1_RAT	27.54	1	7	2	Deamidation (NQ); Oxidation (M); Hydroxylation	532256	Cytoplasmic dynein 1 heavy chain 1 OS=Rattus norvegicus GN=Dync1h1 PE=1 SV=1
sp|Q9JJ79|DYHC2_RAT	31.05	3	13	7	Carbamidomethylation; Deamidation (NQ); Oxidation (M); Oxidation (HW); Hydroxylation	492223	Cytoplasmic dynein 2 heavy chain 1 OS=Rattus norvegicus GN=Dync2h1 PE=1 SV=1
sp|P28037|AL1L1_RAT	21.8	2	3	2		98874	Cytosolic 10-formyltetrahydrofolate dehydrogenase OS=Rattus norvegicus GN=Aldh1l1 PE=1 SV=3
sp|O08651|SERA_RAT	25.47	3	1	1		56493	D-3-phosphoglycerate dehydrogenase OS=Rattus norvegicus GN=Phgdh PE=1 SV=3
sp|P21704|DNAS1_RAT	62.77	19	4	4		32064	Deoxyribonuclease-1 OS=Rattus norvegicus GN=Dnase1 PE=2 SV=1
sp|Q7M0E3|DEST_RAT	26.85	10	2	2		18534	Destrin OS=Rattus norvegicus GN=Dstn PE=1 SV=3
sp|Q8CF97|VCIP1_RAT	16.58	3	4	3	Oxidation (M); Hydroxylation	134566	Deubiquitinating protein VCIP135 OS=Rattus norvegicus GN=Vcpip1 PE=1 SV=2
sp|Q01205|ODO2_RAT	42.66	6	3	3		48925	Dihydrolipoyllysine-residue succinyltransferase component of 2-oxoglutarate dehydrogenase complex mitochondrial OS=Rattus norvegicus GN=Dlst PE=1 SV=2
sp|Q63150|DPYS_RAT	34.88	5	3	3	Hydroxylation	56815	Dihydropyrimidinase OS=Rattus norvegicus GN=Dpys PE=1 SV=2
sp|O89000|DPYD_RAT	15.21	2	3	1		111467	Dihydropyrimidine dehydrogenase [NADP(+)] OS=Rattus norvegicus GN=Dpyd PE=2 SV=1
sp|P36365|FMO1_RAT	15.2	2	1	1	Deamidation (NQ); Pyro-glu from E	59825	Dimethylaniline monooxygenase [N-oxide-forming] 1 OS=Rattus norvegicus GN=Fmo1 PE=1 SV=2
sp|Q6IRI9|FMO2_RAT	27.3	2	2	1		60899	Dimethylaniline monooxygenase [N-oxide-forming] 2 OS=Rattus norvegicus GN=Fmo2 PE=2 SV=3
sp|Q8CJH2|DAB1_RAT	17.28	2	2	1	Oxidation (M)	59900	Disabled homolog 1 OS=Rattus norvegicus GN=Dab1 PE=1 SV=1
sp|Q63180|ADAM7_RAT	24.32	2	3	1	Hydroxylation	89362	Disintegrin and metalloproteinase domain-containing protein 7 OS=Rattus norvegicus GN=Adam7 PE=1 SV=1
sp|D3ZG52|DNA2_RAT	19.32	2	2	1	Oxidation (M)	119588	DNA replication ATP-dependent helicase/nuclease DNA2 OS=Rattus norvegicus GN=Dna2 PE=3 SV=1
sp|B2GV50|RFX2_RAT	18.79	3	3	1	Hydroxylation	76537	DNA-binding protein RFX2 OS=Rattus norvegicus GN=Rfx2 PE=2 SV=1
sp|P55266|DSRAD_RAT	32.09	3	4	2	Hydroxylation	129911	Double-stranded RNA-specific adenosine deaminase OS=Rattus norvegicus GN=Adar PE=2 SV=1
sp|Q9ES45|DUOX2_RAT	29.14	3	4	1	Carbamidomethylation; Deamidation (NQ); Oxidation (HW); Hydroxylation	171557	Dual oxidase 2 OS=Rattus norvegicus GN=Duox2 PE=2 SV=1
sp|P39052|DYN2_RAT	59.92	9	7	5	Deamidation (NQ); Hydroxylation	98230	Dynamin-2 OS=Rattus norvegicus GN=Dnm2 PE=1 SV=1
sp|Q63164|DYH1_RAT	31.69	2	10	5	Carbamidomethylation; Deamidation (NQ); Oxidation (M); Oxidation (HW); Hydroxylation	515026	Dynein heavy chain 1 axonemal OS=Rattus norvegicus GN=Dnah1 PE=2 SV=2
sp|Q78P75|DYL2_RAT	52.46	20	2	2	Carbamidomethylation	10350	Dynein light chain 2 cytoplasmic OS=Rattus norvegicus GN=Dynll2 PE=1 SV=1
sp|Q6AXU4|RN181_RAT	18.74	5	1	1		19288	E3 ubiquitin-protein ligase RNF181 OS=Rattus norvegicus GN=Rnf181 PE=1 SV=1
sp|Q2TL32|UBR4_RAT	42.65	1	5	1		573799	E3 ubiquitin-protein ligase UBR4 OS=Rattus norvegicus GN=Ubr4 PE=1 SV=2
sp|Q64610|ENPP2_RAT	31.66	3	4	1	Hydroxylation	101576	Ectonucleotide pyrophosphatase/phosphodiesterase family member 2 OS=Rattus norvegicus GN=Enpp2 PE=1 SV=2
sp|O35568|FBLN3_RAT	55.87	15	4	3	Carbamidomethylation; Deamidation (NQ)	54596	EGF-containing fibulin-like extracellular matrix protein 1 OS=Rattus norvegicus GN=Efemp1 PE=1 SV=1
sp|Q4V8H8|EHD2_RAT	68.82	9	5	5	Hydroxylation	61238	EH domain-containing protein 2 OS=Rattus norvegicus GN=Ehd2 PE=1 SV=1
sp|Q6RI88|S4A5_RAT	15.34	2	4	1	Deamidation (NQ); Hydroxylation	123944	Electrogenic sodium bicarbonate cotransporter 4 OS=Rattus norvegicus GN=Slc4a5 PE=1 SV=1
sp|P62630|EF1A1_RAT	89.41	20	12	10	Deamidation (NQ); Hydroxylation	50114	Elongation factor 1-alpha 1 OS=Rattus norvegicus GN=Eef1a1 PE=1 SV=1
sp|P05197|EF2_RAT	77.7	21	18	13	Carbamidomethylation; Deamidation (NQ); Oxidation (M); Hydroxylation	95284	Elongation factor 2 OS=Rattus norvegicus GN=Eef2 PE=1 SV=4
sp|P69736|EDF1_RAT	70.87	17	3	3		16369	Endothelial differentiation-related factor 1 OS=Rattus norvegicus GN=Edf1 PE=1 SV=1
sp|P14604|ECHM_RAT	25.24	7	1	1		31516	Enoyl-CoA hydratase mitochondrial OS=Rattus norvegicus GN=Echs1 PE=1 SV=1
sp|B2RYJ8|ESRP2_RAT	22.53	4	2	1	Carbamidomethylation; Hydroxylation	77241	Epithelial splicing regulatory protein 2 OS=Rattus norvegicus GN=Esrp2 PE=2 SV=1
sp|Q5U2Q3|CK054_RAT	16.95	4	1	1	Carbamidomethylation; Hydroxylation	34993	Ester hydrolase C11orf54 homolog OS=Rattus norvegicus PE=1 SV=1
sp|Q5RKI1|IF4A2_RAT	46.52	9	4	1		46402	Eukaryotic initiation factor 4A-II OS=Rattus norvegicus GN=Eif4a2 PE=1 SV=1
sp|Q3B8Q2|IF4A3_RAT	38.94	8	2	1	Hydroxylation	46841	Eukaryotic initiation factor 4A-III OS=Rattus norvegicus GN=Eif4a3 PE=1 SV=1
sp|B2GUV7|IF2P_RAT	37.64	5	6	4	Hydroxylation	137686	Eukaryotic translation initiation factor 5B OS=Rattus norvegicus GN=Eif5b PE=1 SV=1
sp|Q62824|EXOC4_RAT	26.23	1	2	1		110553	Exocyst complex component 4 OS=Rattus norvegicus GN=Exoc4 PE=1 SV=1
sp|Q62894|ECM1_RAT	135.1	49	21	20	Carbamidomethylation; Deamidation (NQ); Oxidation (HW); Pyro-glu from Q; Hydroxylation	63249	Extracellular matrix protein 1 OS=Rattus norvegicus GN=Ecm1 PE=2 SV=2
sp|Q08420|SODE_RAT	120.55	43	10	10	Carbamidomethylation; Deamidation (NQ); Oxidation (M)	26620	Extracellular superoxide dismutase [Cu-Zn] OS=Rattus norvegicus GN=Sod3 PE=1 SV=2
sp|P12785|FAS_RAT	29.83	1	6	1	Deamidation (NQ)	272648	Fatty acid synthase OS=Rattus norvegicus GN=Fasn PE=1 SV=3
sp|P70623|FABP4_RAT	106.38	47	10	10	Carbamidomethylation; Oxidation (M)	14708	Fatty acid-binding protein adipocyte OS=Rattus norvegicus GN=Fabp4 PE=2 SV=3
sp|P02692|FABPL_RAT	53.09	15	3	3		14273	Fatty acid-binding protein liver OS=Rattus norvegicus GN=Fabp1 PE=1 SV=1
sp|D4ABP9|FBX3_RAT	16.98	1	1	1		55355	F-box only protein 3 OS=Rattus norvegicus GN=Fbxo3 PE=3 SV=1
sp|P19132|FRIH_RAT	18.64	6	1	1		21127	Ferritin heavy chain OS=Rattus norvegicus GN=Fth1 PE=1 SV=3
sp|P02793|FRIL1_RAT	28.73	9	1	1		20748	Ferritin light chain 1 OS=Rattus norvegicus GN=Ftl1 PE=1 SV=3
sp|Q9QX79|FETUB_RAT	244.73	78	58	57	Carbamidomethylation; Deamidation (NQ); Oxidation (M); Oxidation (HW); Pyro-glu from E; 2 more	41563	Fetuin-B OS=Rattus norvegicus GN=Fetub PE=2 SV=2
sp|P06399|FIBA_RAT	276.12	66	80	79	Carbamidomethylation; Deamidation (NQ); Oxidation (M); Oxidation (HW); Pyro-glu from Q; Hydroxylation	86686	Fibrinogen alpha chain OS=Rattus norvegicus GN=Fga PE=1 SV=3
sp|P14480|FIBB_RAT	254.8	86	71	68	Carbamidomethylation; Deamidation (NQ); Oxidation (M); Oxidation (HW); Pyro-glu from Q; Hydroxylation	54235	Fibrinogen beta chain OS=Rattus norvegicus GN=Fgb PE=1 SV=4
sp|P02680|FIBG_RAT	218.56	75	42	42	Carbamidomethylation; Deamidation (NQ); Oxidation (M); Pyro-glu from E; Pyro-glu from Q; Hydroxylation	50633	Fibrinogen gamma chain OS=Rattus norvegicus GN=Fgg PE=1 SV=3
sp|P04937|FINC_RAT	283.61	62	143	135	Carbamidomethylation; Deamidation (NQ); Oxidation (M); Oxidation (HW); Pyro-glu from E; 2 more	272509	Fibronectin OS=Rattus norvegicus GN=Fn1 PE=1 SV=2
sp|Q66H16|FSIP1_RAT	15.5	2	1	1		49568	Fibrous sheath-interacting protein 1 OS=Rattus norvegicus GN=Fsip1 PE=2 SV=1
sp|Q9WTS8|FCN1_RAT	28.62	8	2	2	Hydroxylation	36627	Ficolin-1 OS=Rattus norvegicus GN=Fcn1 PE=2 SV=2
sp|Q63246|FOXC2_RAT	19.76	2	1	1	Carbamidomethylation; Oxidation (HW)	52854	Forkhead box protein C2 OS=Rattus norvegicus GN=Foxc2 PE=2 SV=2
sp|Q80WE1|FMR1_RAT	16.64	10	3	3	Deamidation (NQ); Hydroxylation	66780	Fragile X mental retardation protein 1 homolog OS=Rattus norvegicus GN=Fmr1 PE=1 SV=2
sp|P05065|ALDOA_RAT	125.15	47	16	11	Carbamidomethylation; Deamidation (NQ); Hydroxylation	39352	Fructose-bisphosphate aldolase A OS=Rattus norvegicus GN=Aldoa PE=1 SV=2
sp|P00884|ALDOB_RAT	53.49	27	6	5	Carbamidomethylation; Deamidation (NQ); Pyro-glu from E; Hydroxylation	39618	Fructose-bisphosphate aldolase B OS=Rattus norvegicus GN=Aldob PE=1 SV=2
sp|P09117|ALDOC_RAT	56.67	28	11	4	Carbamidomethylation; Deamidation (NQ); Hydroxylation	39284	Fructose-bisphosphate aldolase C OS=Rattus norvegicus GN=Aldoc PE=1 SV=3
sp|P25093|FAAA_RAT	16.1	7	2	2		45976	Fumarylacetoacetase OS=Rattus norvegicus GN=Fah PE=1 SV=1
sp|P30277|CCNB1_RAT	15.29	2	1	1		47391	G2/mitotic-specific cyclin-B1 OS=Rattus norvegicus GN=Ccnb1 PE=2 SV=1
sp|P11762|LEG1_RAT	43.05	17	2	2	Carbamidomethylation	14857	Galectin-1 OS=Rattus norvegicus GN=Lgals1 PE=1 SV=2
sp|O70513|LG3BP_RAT	40.88	3	1	1	Carbamidomethylation	63742	Galectin-3-binding protein OS=Rattus norvegicus GN=Lgals3bp PE=1 SV=2
sp|P80020|FABP6_RAT	26.36	19	2	2		14544	Gastrotropin OS=Rattus norvegicus GN=Fabp6 PE=1 SV=3
sp|Q68FP1|GELS_RAT	223.5	62	50	46	Carbamidomethylation; Deamidation (NQ); Oxidation (M); Pyro-glu from E; Pyro-glu from Q; Hydroxylation	86068	Gelsolin OS=Rattus norvegicus GN=Gsn PE=1 SV=1
sp|Q63505|TF3C1_RAT	42.14	1	4	1		242303	General transcription factor 3C polypeptide 1 OS=Rattus norvegicus GN=Gtf3c1 PE=1 SV=1
sp|P47819|GFAP_RAT	71.5	11	9	1	Carbamidomethylation; Pyro-glu from Q; Hydroxylation	49957	Glial fibrillary acidic protein OS=Rattus norvegicus GN=Gfap PE=1 SV=2
sp|O88873|GMEB2_RAT	15.99	1	1	1		56571	Glucocorticoid modulatory element-binding protein 2 OS=Rattus norvegicus GN=Gmeb2 PE=1 SV=1
sp|Q6P6V0|G6PI_RAT	40.18	5	2	2		62827	Glucose-6-phosphate isomerase OS=Rattus norvegicus GN=Gpi PE=1 SV=1
sp|P10860|DHE3_RAT	31.06	3	2	2	Hydroxylation	61416	Glutamate dehydrogenase 1 mitochondrial OS=Rattus norvegicus GN=Glud1 PE=1 SV=2
sp|P42264|GRIK3_RAT	15.12	3	2	1	Deamidation (NQ); Oxidation (M); Oxidation (HW); Hydroxylation	104071	Glutamate receptor ionotropic kainate 3 OS=Rattus norvegicus GN=Grik3 PE=1 SV=1
sp|Q62645|NMDE4_RAT	18.45	1	1	1		143101	Glutamate receptor ionotropic NMDA 2D OS=Rattus norvegicus GN=Grin2d PE=1 SV=2
sp|P23764|GPX3_RAT	117.73	46	13	11	Carbamidomethylation; Deamidation (NQ); Oxidation (M); Pyro-glu from Q; Hydroxylation	25424	Glutathione peroxidase 3 OS=Rattus norvegicus GN=Gpx3 PE=2 SV=2
sp|P00502|GSTA1_RAT	68.37	13	3	1		25607	Glutathione S-transferase alpha-1 OS=Rattus norvegicus GN=Gsta1 PE=1 SV=3
sp|P04903|GSTA2_RAT	68.37	13	3	1		25559	Glutathione S-transferase alpha-2 OS=Rattus norvegicus GN=Gsta2 PE=2 SV=2
sp|P04904|GSTA3_RAT	84.3	23	6	3	Deamidation (NQ)	25319	Glutathione S-transferase alpha-3 OS=Rattus norvegicus GN=Gsta3 PE=1 SV=3
sp|P04905|GSTM1_RAT	39.4	17	4	2	Deamidation (NQ)	25914	Glutathione S-transferase Mu 1 OS=Rattus norvegicus GN=Gstm1 PE=1 SV=2
sp|P08010|GSTM2_RAT	67.9	33	6	5	Deamidation (NQ)	25703	Glutathione S-transferase Mu 2 OS=Rattus norvegicus GN=Gstm2 PE=1 SV=2
sp|P04797|G3P_RAT	107.24	40	11	11	Carbamidomethylation; Deamidation (NQ); Hydroxylation	35828	Glyceraldehyde-3-phosphate dehydrogenase OS=Rattus norvegicus GN=Gapdh PE=1 SV=3
sp|P53534|PYGB_RAT	83.18	16	10	5	Carbamidomethylation; Deamidation (NQ); Oxidation (HW); Hydroxylation	96174	Glycogen phosphorylase brain form (Fragment) OS=Rattus norvegicus GN=Pygb PE=1 SV=3
sp|P09812|PYGM_RAT	96.11	17	14	7	Carbamidomethylation; Deamidation (NQ); Oxidation (HW); Hydroxylation	97273	Glycogen phosphorylase muscle form OS=Rattus norvegicus GN=Pygm PE=2 SV=5
sp|O08730|GLYG_RAT	21.8	4	2	1		37378	Glycogenin-1 OS=Rattus norvegicus GN=Gyg1 PE=2 SV=4
sp|Q5U4E6|GOGA4_RAT	18.5	2	4	3	Deamidation (NQ); Hydroxylation	260188	Golgin subfamily A member 4 OS=Rattus norvegicus GN=Golga4 PE=1 SV=2
sp|P23785|GRN_RAT	73.35	18	8	6	Carbamidomethylation; Hydroxylation	63370	Granulins OS=Rattus norvegicus GN=Grn PE=1 SV=3
sp|D3ZZL9|GCC2_RAT	37.23	5	6	3	Carbamidomethylation; Deamidation (NQ); Oxidation (HW); Hydroxylation	195082	GRIP and coiled-coil domain-containing protein 2 OS=Rattus norvegicus GN=Gcc2 PE=1 SV=1
sp|P08644|RASK_RAT	18.9	5	1	1		21656	GTPase KRas OS=Rattus norvegicus GN=Kras PE=1 SV=3
sp|Q04970|RASN_RAT	18.9	5	1	1		21243	GTPase NRas OS=Rattus norvegicus GN=Nras PE=1 SV=1
sp|P62828|RAN_RAT	61.71	15	4	3	Deamidation (NQ)	24423	GTP-binding nuclear protein Ran OS=Rattus norvegicus GN=Ran PE=1 SV=3
sp|Q9WTT6|GUAD_RAT	41.07	7	3	2	Deamidation (NQ)	51016	Guanine deaminase OS=Rattus norvegicus GN=Gda PE=1 SV=1
sp|Q63406|MCF2L_RAT	19.83	2	3	1		129410	Guanine nucleotide exchange factor DBS OS=Rattus norvegicus GN=Mcf2l PE=1 SV=3
sp|Q9JID2|GNA11_RAT	37.58	4	2	1		42026	Guanine nucleotide-binding protein subunit alpha-11 OS=Rattus norvegicus GN=Gna11 PE=2 SV=1
sp|P51799|CLCN7_RAT	19.09	3	3	1	Hydroxylation	88731	H(+)/Cl(-) exchange transporter 7 OS=Rattus norvegicus GN=Clcn7 PE=2 SV=1
sp|P06866|HPT_RAT	224.65	85	55	53	Carbamidomethylation; Deamidation (NQ); Oxidation (M); Oxidation (HW); Pyro-glu from Q; Hydroxylation	38563	Haptoglobin OS=Rattus norvegicus GN=Hp PE=1 SV=3
sp|Q9R0A8|HAUS1_RAT	34.19	7	3	1		31497	HAUS augmin-like complex subunit 1 OS=Rattus norvegicus GN=Haus1 PE=2 SV=2
sp|A1EC95|HEAT6_RAT	15.89	2	4	1		136505	HEAT repeat-containing protein 6 OS=Rattus norvegicus GN=Heatr6 PE=2 SV=1
sp|P55063|HS71L_RAT	98.45	20	14	5	Carbamidomethylation; Deamidation (NQ); Oxidation (M); Hydroxylation	70549	Heat shock 70 kDa protein 1-like OS=Rattus norvegicus GN=Hspa1l PE=2 SV=2
sp|P63018|HSP7C_RAT	124.55	26	16	5	Deamidation (NQ); Oxidation (HW); Pyro-glu from Q; Hydroxylation	70871	Heat shock cognate 71 kDa protein OS=Rattus norvegicus GN=Hspa8 PE=1 SV=1
sp|P82995|HS90A_RAT	35.1	4	4	2	Hydroxylation	84815	Heat shock protein HSP 90-alpha OS=Rattus norvegicus GN=Hsp90aa1 PE=1 SV=3
sp|P34058|HS90B_RAT	79.19	14	10	8	Carbamidomethylation; Deamidation (NQ); Hydroxylation	83281	Heat shock protein HSP 90-beta OS=Rattus norvegicus GN=Hsp90ab1 PE=1 SV=4
sp|P14659|HSP72_RAT	124.32	24	17	5	Deamidation (NQ); Oxidation (M); Oxidation (HW); Hydroxylation	69642	Heat shock-related 70 kDa protein 2 OS=Rattus norvegicus GN=Hspa2 PE=1 SV=2
sp|P01946|HBA_RAT	171.49	91	15	15	Carbamidomethylation; Deamidation (NQ); Oxidation (M); Oxidation (HW); Hydroxylation	15329	Hemoglobin subunit alpha-1/2 OS=Rattus norvegicus GN=Hba1 PE=1 SV=3
sp|P02091|HBB1_RAT	182.45	91	27	4	Carbamidomethylation; Deamidation (NQ); Oxidation (M); Oxidation (HW); Hydroxylation	15979	Hemoglobin subunit beta-1 OS=Rattus norvegicus GN=Hbb PE=1 SV=3
sp|P11517|HBB2_RAT	177.85	81	25	2	Carbamidomethylation; Deamidation (NQ); Oxidation (M); Oxidation (HW); Hydroxylation	15982	Hemoglobin subunit beta-2 OS=Rattus norvegicus PE=1 SV=2
sp|P20059|HEMO_RAT	340.14	84	134	130	Carbamidomethylation; Deamidation (NQ); Oxidation (HW); Pyro-glu from E; Hydroxylation	51351	Hemopexin OS=Rattus norvegicus GN=Hpx PE=1 SV=3
sp|Q64268|HEP2_RAT	141.97	34	16	15	Carbamidomethylation; Oxidation (HW); Pyro-glu from Q; Hydroxylation	54552	Heparin cofactor 2 OS=Rattus norvegicus GN=Serpind1 PE=2 SV=1
sp|P97523|MET_RAT	27.31	2	3	1	Hydroxylation	153941	Hepatocyte growth factor receptor OS=Rattus norvegicus GN=Met PE=1 SV=1
sp|Q925G1|HDGR2_RAT	19.8	1	1	1		74018	Hepatoma-derived growth factor-related protein 2 OS=Rattus norvegicus GN=Hdgfrp2 PE=2 SV=2
sp|Q923W4|HDGR3_RAT	19.8	13	2	2	Deamidation (NQ); Hydroxylation	22447	Hepatoma-derived growth factor-related protein 3 OS=Rattus norvegicus GN=Hdgfrp3 PE=2 SV=1
sp|Q920H8|HEPH_RAT	65.03	8	7	7	Carbamidomethylation; Deamidation (NQ); Hydroxylation	129593	Hephaestin OS=Rattus norvegicus GN=Heph PE=2 SV=1
sp|P04256|ROA1_RAT	26.2	5	1	1		34212	Heterogeneous nuclear ribonucleoprotein A1 OS=Rattus norvegicus GN=Hnrnpa1 PE=1 SV=3
sp|P61980|HNRPK_RAT	15.31	3	2	1		50976	Heterogeneous nuclear ribonucleoprotein K OS=Rattus norvegicus GN=Hnrnpk PE=1 SV=1
sp|P05708|HXK1_RAT	29.7	2	3	1	Hydroxylation	102408	Hexokinase-1 OS=Rattus norvegicus GN=Hk1 PE=1 SV=4
sp|P63159|HMGB1_RAT	55.96	28	6	4	Carbamidomethylation; Hydroxylation	24894	High mobility group protein B1 OS=Rattus norvegicus GN=Hmgb1 PE=1 SV=2
sp|P52925|HMGB2_RAT	32.99	12	3	1	Carbamidomethylation	24159	High mobility group protein B2 OS=Rattus norvegicus GN=Hmgb2 PE=2 SV=2
sp|P62959|HINT1_RAT	15.39	10	1	1	Hydroxylation	13777	Histidine triad nucleotide-binding protein 1 OS=Rattus norvegicus GN=Hint1 PE=1 SV=5
sp|Q99PS8|HRG_RAT	201.45	57	41	40	Carbamidomethylation; Deamidation (NQ); Oxidation (M); Pyro-glu from Q; Hydroxylation	59049	Histidine-rich glycoprotein OS=Rattus norvegicus GN=Hrg PE=2 SV=1
sp|Q5TKR9|KAT6A_RAT	15.88	2	4	2	Carbamidomethylation; Oxidation (HW); Hydroxylation	223328	Histone acetyltransferase KAT6A OS=Rattus norvegicus GN=Kat6a PE=1 SV=2
sp|P43278|H10_RAT	25.09	8	2	2	Deamidation (NQ)	20885	Histone H1.0 OS=Rattus norvegicus GN=H1f0 PE=2 SV=2
sp|P15865|H14_RAT	134.18	37	21	18	Hydroxylation	21987	Histone H1.4 OS=Rattus norvegicus GN=Hist1h1e PE=1 SV=3
sp|P02262|H2A1_RAT	75.87	34	6	3	Deamidation (NQ); Hydroxylation	14077	Histone H2A type 1 OS=Rattus norvegicus PE=1 SV=2
sp|P0CC09|H2A2A_RAT	75.87	34	6	3	Deamidation (NQ); Hydroxylation	14095	Histone H2A type 2-A OS=Rattus norvegicus GN=Hist2h2aa3 PE=1 SV=1
sp|P0C0S7|H2AZ_RAT	58.97	25	4	1		13553	Histone H2A.Z OS=Rattus norvegicus GN=H2afz PE=1 SV=2
sp|Q00715|H2B1_RAT	68.19	20	5	5		13990	Histone H2B type 1 OS=Rattus norvegicus PE=1 SV=2
sp|P62804|H4_RAT	101.56	43	8	7	Oxidation (M)	11367	Histone H4 OS=Rattus norvegicus GN=Hist1h4b PE=1 SV=2
sp|Q00900|ZEP2_RAT	28.65	2	5	1		267424	Human immunodeficiency virus type I enhancer-binding protein 2 homolog OS=Rattus norvegicus GN=Hivep2 PE=2 SV=2
sp|Q6L711|HABP2_RAT	46.94	11	6	3	Carbamidomethylation; Deamidation (NQ)	62093	Hyaluronan-binding protein 2 OS=Rattus norvegicus GN=Habp2 PE=2 SV=1
sp|P97779|HMMR_RAT	19.11	4	2	2	Deamidation (NQ); Hydroxylation	57858	Hyaluronan-mediated motility receptor OS=Rattus norvegicus GN=Hmmr PE=2 SV=1
sp|O35800|HIF1A_RAT	30.08	2	2	1		92319	Hypoxia-inducible factor 1-alpha OS=Rattus norvegicus GN=Hif1a PE=2 SV=1
sp|Q62633|NTCP2_RAT	24.94	6	3	1	Carbamidomethylation; Deamidation (NQ)	38024	Ileal sodium/bile acid cotransporter OS=Rattus norvegicus GN=Slc10a2 PE=2 SV=1
sp|Q56R16|IMA6_RAT	18.79	1	2	1	Hydroxylation	60299	Importin subunit alpha-6 OS=Rattus norvegicus GN=Kpna5 PE=2 SV=1
sp|F1M5M3|TEX14_RAT	26.68	4	5	4	Carbamidomethylation; Deamidation (NQ); Hydroxylation	162414	Inactive serine/threonine-protein kinase TEX14 OS=Rattus norvegicus GN=Tex14 PE=3 SV=2
sp|P29995|ITPR2_RAT	38.11	3	10	4	Deamidation (NQ); Hydroxylation	307057	Inositol 1 4 5-trisphosphate receptor type 2 OS=Rattus norvegicus GN=Itpr2 PE=1 SV=1
sp|P35570|IRS1_RAT	18.79	1	2	1		131178	Insulin receptor substrate 1 OS=Rattus norvegicus GN=Irs1 PE=1 SV=1
sp|P08025|IGF1_RAT	102.19	41	6	5	Carbamidomethylation; Deamidation (NQ)	17079	Insulin-like growth factor I OS=Rattus norvegicus GN=Igf1 PE=1 SV=3
sp|P15473|IBP3_RAT	90.53	30	9	8	Carbamidomethylation; Deamidation (NQ); Hydroxylation	31680	Insulin-like growth factor-binding protein 3 OS=Rattus norvegicus GN=Igfbp3 PE=1 SV=2
sp|P21744|IBP4_RAT	29.16	9	2	2	Carbamidomethylation	27745	Insulin-like growth factor-binding protein 4 OS=Rattus norvegicus GN=Igfbp4 PE=1 SV=2
sp|P24594|IBP5_RAT	31.95	11	2	2	Carbamidomethylation	30298	Insulin-like growth factor-binding protein 5 OS=Rattus norvegicus GN=Igfbp5 PE=1 SV=1
sp|P35859|ALS_RAT	164.35	43	21	19	Carbamidomethylation; Deamidation (NQ); Oxidation (HW); Hydroxylation	66812	Insulin-like growth factor-binding protein complex acid labile subunit OS=Rattus norvegicus GN=Igfals PE=1 SV=1
sp|Q3MHC2|INT11_RAT	19.53	1	1	1		67841	Integrator complex subunit 11 OS=Rattus norvegicus GN=Cpsf3l PE=2 SV=1
sp|Q63416|ITIH3_RAT	235.65	60	56	54	Carbamidomethylation; Deamidation (NQ); Oxidation (M); Oxidation (HW); Pyro-glu from E; Hydroxylation	99098	Inter-alpha-trypsin inhibitor heavy chain H3 OS=Rattus norvegicus GN=Itih3 PE=2 SV=1
sp|Q63621|IL1AP_RAT	108.1	17	11	8	Carbamidomethylation; Oxidation (HW); Hydroxylation	65599	Interleukin-1 receptor accessory protein OS=Rattus norvegicus GN=Il1rap PE=2 SV=1
sp|Q9WVE9|ITSN1_RAT	27.87	3	4	1	Deamidation (NQ); Oxidation (HW); Hydroxylation	137155	Intersectin-1 OS=Rattus norvegicus GN=Itsn1 PE=1 SV=1
sp|Q9JKU3|IF172_RAT	43.76	3	7	2	Deamidation (NQ)	197601	Intraflagellar transport protein 172 homolog OS=Rattus norvegicus GN=Ift172 PE=1 SV=1
sp|Q76M68|IQEC3_RAT	19.09	1	2	1		129018	IQ motif and SEC7 domain-containing protein 3 OS=Rattus norvegicus GN=Iqsec3 PE=1 SV=1
sp|Q99NA5|IDH3A_RAT	25.31	10	3	2	Carbamidomethylation; Oxidation (HW); Pyro-glu from E; Hydroxylation	39614	Isocitrate dehydrogenase [NAD] subunit alpha mitochondrial OS=Rattus norvegicus GN=Idh3a PE=1 SV=1
sp|P41562|IDHC_RAT	42.1	9	5	3	Hydroxylation	46734	Isocitrate dehydrogenase [NADP] cytoplasmic OS=Rattus norvegicus GN=Idh1 PE=1 SV=1
sp|Q6P0K8|PLAK_RAT	91.75	13	7	6	Carbamidomethylation; Deamidation (NQ); Oxidation (HW); Hydroxylation	81801	Junction plakoglobin OS=Rattus norvegicus GN=Jup PE=1 SV=1
sp|Q5FWS6|KAZRN_RAT	16.43	3	3	3	Oxidation (M); Hydroxylation	86974	Kazrin OS=Rattus norvegicus GN=Kazn PE=2 SV=2
sp|Q7TSP2|KIF15_RAT	33.4	2	3	1	Deamidation (NQ)	159540	Kinesin-like protein KIF15 OS=Rattus norvegicus GN=Kif15 PE=2 SV=1
sp|Q7M6Z5|KIF27_RAT	20.06	3	6	4	Deamidation (NQ); Oxidation (M)	158879	Kinesin-like protein KIF27 OS=Rattus norvegicus GN=Kif27 PE=2 SV=1
sp|Q6AYL9|NUF2_RAT	20.06	4	2	1	Carbamidomethylation; Oxidation (HW); Hydroxylation	54556	Kinetochore protein Nuf2 OS=Rattus norvegicus GN=Nuf2 PE=2 SV=1
sp|P08934|KNG1_RAT	207.39	60	45	29	Carbamidomethylation; Deamidation (NQ); Oxidation (M); Oxidation (HW); Pyro-glu from Q; Hydroxylation	70933	Kininogen-1 OS=Rattus norvegicus GN=Kng1 PE=2 SV=1
sp|P21581|SCF_RAT	15.81	8	2	1	Hydroxylation	30712	Kit ligand OS=Rattus norvegicus GN=Kitlg PE=1 SV=2
sp|Q58FK9|KAT3_RAT	37.96	3	2	1		51044	Kynurenine--oxoglutarate transaminase 3 OS=Rattus norvegicus GN=Ccbl2 PE=2 SV=1
sp|Q6P7Q4|LGUL_RAT	25.93	5	1	1		20820	Lactoylglutathione lyase OS=Rattus norvegicus GN=Glo1 PE=1 SV=3
sp|Q6MG49|BAG6_RAT	18.04	3	3	3	Deamidation (NQ); Oxidation (HW); Hydroxylation	120012	Large proline-rich protein BAG6 OS=Rattus norvegicus GN=Bag6 PE=2 SV=2
sp|Q91Z79|LIPA3_RAT	15.04	2	1	1		133429	Liprin-alpha-3 OS=Rattus norvegicus GN=Ppfia3 PE=1 SV=2
sp|Q64573|EST4_RAT	72.42	14	9	3	Deamidation (NQ); Oxidation (M)	62309	Liver carboxylesterase 4 OS=Rattus norvegicus PE=2 SV=2
sp|P04642|LDHA_RAT	92.61	36	9	7	Carbamidomethylation; Deamidation (NQ); Oxidation (HW); Hydroxylation	36451	L-lactate dehydrogenase A chain OS=Rattus norvegicus GN=Ldha PE=1 SV=1
sp|P42123|LDHB_RAT	23.85	18	5	3	Deamidation (NQ); Hydroxylation	36612	L-lactate dehydrogenase B chain OS=Rattus norvegicus GN=Ldhb PE=1 SV=2
sp|B5D5N9|CTR2_RAT	20.89	2	2	1		71694	Low affinity cationic amino acid transporter 2 OS=Rattus norvegicus GN=Slc7a2 PE=2 SV=1
sp|P51886|LUM_RAT	110.61	41	11	11	Carbamidomethylation; Deamidation (NQ); Hydroxylation	38279	Lumican OS=Rattus norvegicus GN=Lum PE=2 SV=1
sp|P16235|LSHR_RAT	16.63	2	3	1		78036	Lutropin-choriogonadotropic hormone receptor OS=Rattus norvegicus GN=Lhcgr PE=1 SV=1
sp|P00697|LYSC1_RAT	95.17	44	6	6	Carbamidomethylation	16729	Lysozyme C-1 OS=Rattus norvegicus GN=Lyz1 PE=1 SV=2
sp|Q00495|CSF1R_RAT	58.08	13	11	8	Deamidation (NQ); Oxidation (M); Hydroxylation	109264	Macrophage colony-stimulating factor 1 receptor OS=Rattus norvegicus GN=Csf1r PE=1 SV=1
sp|P30904|MIF_RAT	26.94	8	1	1	Carbamidomethylation	12477	Macrophage migration inhibitory factor OS=Rattus norvegicus GN=Mif PE=1 SV=4
sp|P02761|MUP_RAT	144.98	63	14	12	Carbamidomethylation; Deamidation (NQ); Hydroxylation	20737	Major urinary protein OS=Rattus norvegicus PE=1 SV=1
sp|O88989|MDHC_RAT	68.34	28	7	6	Carbamidomethylation; Deamidation (NQ); Oxidation (M); Hydroxylation	36483	Malate dehydrogenase cytoplasmic OS=Rattus norvegicus GN=Mdh1 PE=1 SV=3
sp|Q8CHN8|MASP1_RAT	47.69	9	5	4	Carbamidomethylation; Deamidation (NQ); Hydroxylation	80098	Mannan-binding lectin serine protease 1 OS=Rattus norvegicus GN=Masp1 PE=1 SV=2
sp|Q9JJS8|MASP2_RAT	80.5	16	9	7	Carbamidomethylation; Deamidation (NQ)	75667	Mannan-binding lectin serine protease 2 OS=Rattus norvegicus GN=Masp2 PE=1 SV=2
sp|P19999|MBL1_RAT	46.61	23	4	4	Carbamidomethylation; Deamidation (NQ); Hydroxylation	25308	Mannose-binding protein A OS=Rattus norvegicus GN=Mbl1 PE=1 SV=1
sp|P08661|MBL2_RAT	32.81	9	2	2		26014	Mannose-binding protein C OS=Rattus norvegicus GN=Mbl2 PE=1 SV=2
sp|P00770|MCPT2_RAT	27.03	13	2	2	Carbamidomethylation; Oxidation (HW); Hydroxylation	27102	Mast cell protease 2 OS=Rattus norvegicus GN=Mcpt2 PE=1 SV=1
sp|P50280|MMP7_RAT	19.84	3	1	1	Deamidation (NQ)	29885	Matrilysin OS=Rattus norvegicus GN=Mmp7 PE=2 SV=1
sp|P08503|ACADM_RAT	68.51	23	10	10	Carbamidomethylation; Deamidation (NQ); Oxidation (M); Oxidation (HW); Pyro-glu from E; Hydroxylation	46555	Medium-chain specific acyl-CoA dehydrogenase mitochondrial OS=Rattus norvegicus GN=Acadm PE=1 SV=1
sp|Q5U2N3|PITM1_RAT	15.82	2	4	2	Hydroxylation	134984	Membrane-associated phosphatidylinositol transfer protein 1 OS=Rattus norvegicus GN=Pitpnm1 PE=2 SV=1
sp|P0C5H9|MANF_RAT	32.76	16	3	2	Hydroxylation	20388	Mesencephalic astrocyte-derived neurotrophic factor OS=Rattus norvegicus GN=Manf PE=1 SV=1
sp|P70579|GRM8_RAT	15.03	1	1	1		101867	Metabotropic glutamate receptor 8 OS=Rattus norvegicus GN=Grm8 PE=1 SV=1
sp|P04355|MT2_RAT	37.06	20	1	1	Carbamidomethylation	6145	Metallothionein-2 OS=Rattus norvegicus GN=Mt2 PE=1 SV=1
sp|P38062|MAP2_RAT	28.21	7	5	1	Deamidation (NQ); Hydroxylation	53052	Methionine aminopeptidase 2 OS=Rattus norvegicus GN=Metap2 PE=1 SV=2
sp|Q9Z2Q4|METH_RAT	15.42	5	5	4	Deamidation (NQ); Oxidation (M); Hydroxylation	139164	Methionine synthase OS=Rattus norvegicus GN=Mtr PE=2 SV=1
sp|Q02253|MMSA_RAT	34.79	9	6	4	Oxidation (M); Pyro-glu from E	57808	Methylmalonate-semialdehyde dehydrogenase [acylating] mitochondrial OS=Rattus norvegicus GN=Aldh6a1 PE=1 SV=1
sp|D3ZQL6|MILK1_RAT	40.79	3	2	2	Carbamidomethylation; Deamidation (NQ); Hydroxylation	92644	MICAL-like protein 1 OS=Rattus norvegicus GN=Micall1 PE=1 SV=1
sp|D3ZEN0|MILK2_RAT	40.79	2	3	3	Carbamidomethylation; Deamidation (NQ); Hydroxylation	108382	MICAL-like protein 2 OS=Rattus norvegicus GN=Micall2 PE=1 SV=2
sp|Q6AYF7|MFAP3_RAT	18.86	2	1	1		38397	Microfibril-associated glycoprotein 3 OS=Rattus norvegicus GN=Mfap3 PE=2 SV=1
sp|Q6AYP2|MFA3L_RAT	18.86	1	1	1		45377	Microfibrillar-associated protein 3-like OS=Rattus norvegicus GN=Mfap3l PE=2 SV=1
sp|P38718|MPC2_RAT	15.45	6	1	1		14258	Mitochondrial pyruvate carrier 2 OS=Rattus norvegicus GN=Mpc2 PE=2 SV=1
sp|Q03346|MPPB_RAT	28.29	8	3	2	Deamidation (NQ); Oxidation (M); Hydroxylation	54265	Mitochondrial-processing peptidase subunit beta OS=Rattus norvegicus GN=Pmpcb PE=1 SV=3
sp|O35763|MOES_RAT	56.41	8	5	4	Deamidation (NQ); Oxidation (M); Hydroxylation	67739	Moesin OS=Rattus norvegicus GN=Msn PE=1 SV=3
sp|P97588|SMAD1_RAT	23.26	1	1	1		52714	Mothers against decapentaplegic homolog 1 OS=Rattus norvegicus GN=Smad1 PE=1 SV=1
sp|Q9R1V3|SMAD5_RAT	23.26	2	1	1		52215	Mothers against decapentaplegic homolog 5 OS=Rattus norvegicus GN=Smad5 PE=2 SV=1
sp|Q5XIE2|MTER3_RAT	16.8	8	3	2	Hydroxylation	43344	mTERF domain-containing protein 3 mitochondrial OS=Rattus norvegicus GN=Mterfd3 PE=2 SV=1
sp|Q8CG09|MRP1_RAT	28.48	2	3	2		171492	Multidrug resistance-associated protein 1 OS=Rattus norvegicus GN=Abcc1 PE=1 SV=2
sp|P51583|PUR6_RAT	24.9	4	2	2	Hydroxylation	47096	Multifunctional protein ADE2 OS=Rattus norvegicus GN=Paics PE=2 SV=3
sp|O35217|MINP1_RAT	65.14	13	5	5	Carbamidomethylation	54590	Multiple inositol polyphosphate phosphatase 1 OS=Rattus norvegicus GN=Minpp1 PE=1 SV=3
sp|Q03626|MUG1_RAT	374.8	85	402	81	Carbamidomethylation; Deamidation (NQ); Oxidation (M); Oxidation (HW); Pyro-glu from E; 2 more	165325	Murinoglobulin-1 OS=Rattus norvegicus GN=Mug1 PE=2 SV=1
sp|Q6IE52|MUG2_RAT	342.39	74	289	22	Carbamidomethylation; Deamidation (NQ); Oxidation (M); Oxidation (HW); Pyro-glu from E; 2 more	161588	Murinoglobulin-2 OS=Rattus norvegicus GN=Mug2 PE=1 SV=1
sp|Q9QZ76|MYG_RAT	90.08	49	8	7	Carbamidomethylation; Deamidation (NQ); Oxidation (M); Oxidation (HW); Hydroxylation	17157	Myoglobin OS=Rattus norvegicus GN=Mb PE=1 SV=3
sp|Q64119|MYL6_RAT	56.82	23	4	2	Carbamidomethylation	16975	Myosin light polypeptide 6 OS=Rattus norvegicus GN=Myl6 PE=1 SV=3
sp|Q9JLT0|MYH10_RAT	36.1	8	12	8	Deamidation (NQ); Oxidation (M); Pyro-glu from E; Hydroxylation	228963	Myosin-10 OS=Rattus norvegicus GN=Myh10 PE=2 SV=1
sp|P12847|MYH3_RAT	28.06	12	17	8	Carbamidomethylation; Deamidation (NQ); Oxidation (M); Hydroxylation	223856	Myosin-3 OS=Rattus norvegicus GN=Myh3 PE=4 SV=1
sp|Q29RW1|MYH4_RAT	32.67	14	24	11	Carbamidomethylation; Deamidation (NQ); Oxidation (M); Oxidation (HW); Pyro-glu from Q; Hydroxylation	222878	Myosin-4 OS=Rattus norvegicus GN=Myh4 PE=2 SV=1
sp|P02564|MYH7_RAT	43.56	14	21	13	Carbamidomethylation; Deamidation (NQ); Oxidation (M); Hydroxylation	223081	Myosin-7 OS=Rattus norvegicus GN=Myh7 PE=2 SV=2
sp|Q62812|MYH9_RAT	58.06	17	25	21	Carbamidomethylation; Deamidation (NQ); Oxidation (M); Oxidation (HW); Hydroxylation	226336	Myosin-9 OS=Rattus norvegicus GN=Myh9 PE=1 SV=3
sp|O54697|NALDL_RAT	23.5	2	3	2		80641	N-acetylated-alpha-linked acidic dipeptidase-like protein OS=Rattus norvegicus GN=Naaladl1 PE=1 SV=1
sp|Q6PCU8|NDUV3_RAT	28.05	13	2	1	Deamidation (NQ)	11942	NADH dehydrogenase [ubiquinone] flavoprotein 3 mitochondrial OS=Rattus norvegicus GN=Ndufv3 PE=3 SV=1
sp|Q66HF1|NDUS1_RAT	27.14	3	2	1		79412	NADH-ubiquinone oxidoreductase 75 kDa subunit mitochondrial OS=Rattus norvegicus GN=Ndufs1 PE=1 SV=1
sp|P55161|NCKP1_RAT	15.8	2	4	1	Deamidation (NQ)	128865	Nck-associated protein 1 OS=Rattus norvegicus GN=Nckap1 PE=2 SV=1
sp|P21263|NEST_RAT	22.15	1	4	2	Deamidation (NQ); Hydroxylation	208795	Nestin OS=Rattus norvegicus GN=Nes PE=1 SV=2
sp|P16884|NFH_RAT	49.18	4	6	2	Carbamidomethylation; Deamidation (NQ); Pyro-glu from Q; Hydroxylation	115378	Neurofilament heavy polypeptide OS=Rattus norvegicus GN=Nefh PE=1 SV=4
sp|P97686|NRCAM_RAT	31.08	3	4	2	Hydroxylation	133911	Neuronal cell adhesion molecule OS=Rattus norvegicus GN=Nrcam PE=1 SV=2
sp|O35276|NRP2_RAT	24.41	1	2	1		103897	Neuropilin-2 OS=Rattus norvegicus GN=Nrp2 PE=2 SV=1
sp|G3V801|NETR_RAT	33.77	3	3	1	Carbamidomethylation	84220	Neurotrypsin OS=Rattus norvegicus GN=Prss12 PE=1 SV=1
sp|P29476|NOS1_RAT	15.32	2	3	2	Carbamidomethylation; Hydroxylation	160559	Nitric oxide synthase brain OS=Rattus norvegicus GN=Nos1 PE=1 SV=1
sp|Q78PB6|NDEL1_RAT	16.22	8	3	1	Deamidation (NQ); Pyro-glu from Q; Hydroxylation	38366	Nuclear distribution protein nudE-like 1 OS=Rattus norvegicus GN=Ndel1 PE=1 SV=1
sp|P70582|NUP54_RAT	23.72	1	1	1		55745	Nuclear pore complex protein Nup54 OS=Rattus norvegicus GN=Nup54 PE=1 SV=1
sp|P62961|YBOX1_RAT	35.23	6	1	1		35730	Nuclease-sensitive element-binding protein 1 OS=Rattus norvegicus GN=Ybx1 PE=1 SV=3
sp|Q66H99|NOL10_RAT	17.61	4	3	2		80239	Nucleolar protein 10 OS=Rattus norvegicus GN=Nol10 PE=2 SV=1
sp|Q3B8Q1|DDX21_RAT	18.89	2	2	1	Carbamidomethylation; Hydroxylation	85966	Nucleolar RNA helicase 2 OS=Rattus norvegicus GN=Ddx21 PE=2 SV=1
sp|P13383|NUCL_RAT	18.71	4	4	4		77148	Nucleolin OS=Rattus norvegicus GN=Ncl PE=1 SV=3
sp|P13084|NPM_RAT	25.91	2	1	1		32560	Nucleophosmin OS=Rattus norvegicus GN=Npm1 PE=1 SV=1
sp|F1MA98|TPR_RAT	16.28	1	2	1		267303	Nucleoprotein TPR OS=Rattus norvegicus GN=Tpr PE=1 SV=1
sp|Q05982|NDKA_RAT	43.12	17	2	2	Carbamidomethylation	17193	Nucleoside diphosphate kinase A OS=Rattus norvegicus GN=Nme1 PE=1 SV=1
sp|P19804|NDKB_RAT	43.12	30	3	3	Carbamidomethylation; Deamidation (NQ); Oxidation (M)	17283	Nucleoside diphosphate kinase B OS=Rattus norvegicus GN=Nme2 PE=1 SV=1
sp|Q9ERC5|OTOF_RAT	34.85	2	5	1	Deamidation (NQ)	226338	Otoferlin OS=Rattus norvegicus GN=Otof PE=1 SV=2
sp|P00689|AMYP_RAT	47.63	27	8	8	Carbamidomethylation; Deamidation (NQ); Pyro-glu from E; Hydroxylation	57177	Pancreatic alpha-amylase OS=Rattus norvegicus GN=Amy2 PE=2 SV=2
sp|P02625|PRVA_RAT	92.72	47	7	7	Oxidation (HW); Hydroxylation	11926	Parvalbumin alpha OS=Rattus norvegicus GN=Pvalb PE=1 SV=2
sp|A2VD13|PTCD1_RAT	17.22	1	1	1	Carbamidomethylation	77121	Pentatricopeptide repeat-containing protein 1 mitochondrial OS=Rattus norvegicus GN=Ptcd1 PE=2 SV=1
sp|P10111|PPIA_RAT	70.52	46	8	7	Carbamidomethylation	17874	Peptidyl-prolyl cis-trans isomerase A OS=Rattus norvegicus GN=Ppia PE=1 SV=2
sp|O55035|PPIG_RAT	33.53	3	3	2	Deamidation (NQ); Hydroxylation	88379	Peptidyl-prolyl cis-trans isomerase G OS=Rattus norvegicus GN=Ppig PE=1 SV=2
sp|P21807|PERI_RAT	29.66	6	5	1	Deamidation (NQ); Hydroxylation	53550	Peripherin OS=Rattus norvegicus GN=Prph PE=1 SV=1
sp|Q63716|PRDX1_RAT	102.21	60	9	9	Carbamidomethylation; Deamidation (NQ); Oxidation (HW); Pyro-glu from Q	22109	Peroxiredoxin-1 OS=Rattus norvegicus GN=Prdx1 PE=1 SV=1
sp|P35704|PRDX2_RAT	62.57	13	4	3	Deamidation (NQ)	21784	Peroxiredoxin-2 OS=Rattus norvegicus GN=Prdx2 PE=1 SV=3
sp|O35244|PRDX6_RAT	23.2	5	1	1	Carbamidomethylation	24819	Peroxiredoxin-6 OS=Rattus norvegicus GN=Prdx6 PE=1 SV=3
sp|P07896|ECHP_RAT	17.8	4	3	1	Carbamidomethylation; Pyro-glu from Q; Hydroxylation	78658	Peroxisomal bifunctional enzyme OS=Rattus norvegicus GN=Ehhadh PE=1 SV=2
sp|Q4V9H5|P20L1_RAT	31.79	4	5	3	Deamidation (NQ); Oxidation (HW); Hydroxylation	114084	PHD finger protein 20-like protein 1 OS=Rattus norvegicus GN=Phf20l1 PE=2 SV=2
sp|P62025|PHAR2_RAT	32.34	3	3	1	Hydroxylation	62201	Phosphatase and actin regulator 2 OS=Rattus norvegicus GN=Phactr2 PE=1 SV=1
sp|Q6RFY2|PHAR3_RAT	16.5	7	3	2	Deamidation (NQ); Pyro-glu from E; Hydroxylation	58461	Phosphatase and actin regulator 3 OS=Rattus norvegicus GN=Phactr3 PE=2 SV=1
sp|P18424|LCAT_RAT	46.56	10	3	3	Carbamidomethylation	49727	Phosphatidylcholine-sterol acyltransferase OS=Rattus norvegicus GN=Lcat PE=1 SV=1
sp|P31044|PEBP1_RAT	30.43	12	1	1	Carbamidomethylation	20801	Phosphatidylethanolamine-binding protein 1 OS=Rattus norvegicus GN=Pebp1 PE=1 SV=3
sp|Q9ES21|SAC1_RAT	15.31	7	5	2	Deamidation (NQ); Oxidation (HW); Hydroxylation	67039	Phosphatidylinositide phosphatase SAC1 OS=Rattus norvegicus GN=Sacm1l PE=1 SV=1
sp|Q9WVR3|SHIP2_RAT	26.6	2	4	1	Deamidation (NQ); Hydroxylation	139142	Phosphatidylinositol 3 4 5-trisphosphate 5-phosphatase 2 OS=Rattus norvegicus GN=Inppl1 PE=1 SV=1
sp|O88488|PTPRQ_RAT	17.55	1	2	2		256822	Phosphatidylinositol phosphatase PTPRQ OS=Rattus norvegicus GN=Ptprq PE=1 SV=1
sp|Q8R2H5|PHLD_RAT	148.93	37	19	19	Carbamidomethylation; Deamidation (NQ); Oxidation (M); Hydroxylation	93782	Phosphatidylinositol-glycan-specific phospholipase D OS=Rattus norvegicus GN=Gpld1 PE=2 SV=1
sp|P38652|PGM1_RAT	51.93	9	3	3	Deamidation (NQ); Hydroxylation	61403	Phosphoglucomutase-1 OS=Rattus norvegicus GN=Pgm1 PE=1 SV=2
sp|P16617|PGK1_RAT	87.03	38	13	12	Carbamidomethylation; Deamidation (NQ); Hydroxylation	44538	Phosphoglycerate kinase 1 OS=Rattus norvegicus GN=Pgk1 PE=1 SV=2
sp|P25113|PGAM1_RAT	37.93	13	3	1		28832	Phosphoglycerate mutase 1 OS=Rattus norvegicus GN=Pgam1 PE=1 SV=4
sp|P16290|PGAM2_RAT	71.02	15	3	2	Carbamidomethylation	28755	Phosphoglycerate mutase 2 OS=Rattus norvegicus GN=Pgam2 PE=2 SV=2
sp|O54728|PLB1_RAT	58.6	8	7	5	Carbamidomethylation; Deamidation (NQ)	161088	Phospholipase B1 membrane-associated OS=Rattus norvegicus GN=Plb1 PE=1 SV=1
sp|P14272|KLKB1_RAT	173.73	55	29	25	Carbamidomethylation; Deamidation (NQ); Oxidation (M); Pyro-glu from Q; Hydroxylation	71274	Plasma kallikrein OS=Rattus norvegicus GN=Klkb1 PE=1 SV=1
sp|P11505|AT2B1_RAT	33.86	2	3	1	Deamidation (NQ); Hydroxylation	138719	Plasma membrane calcium-transporting ATPase 1 OS=Rattus norvegicus GN=Atp2b1 PE=2 SV=2
sp|P11506|AT2B2_RAT	34.18	6	4	2	Deamidation (NQ); Hydroxylation	136811	Plasma membrane calcium-transporting ATPase 2 OS=Rattus norvegicus GN=Atp2b2 PE=2 SV=2
sp|Q64568|AT2B3_RAT	33.86	3	4	1	Deamidation (NQ)	138559	Plasma membrane calcium-transporting ATPase 3 OS=Rattus norvegicus GN=Atp2b3 PE=2 SV=2
sp|Q64542|AT2B4_RAT	33.86	3	3	1	Deamidation (NQ); Hydroxylation	133094	Plasma membrane calcium-transporting ATPase 4 OS=Rattus norvegicus GN=Atp2b4 PE=2 SV=1
sp|Q6P734|IC1_RAT	199.11	58	27	26	Carbamidomethylation; Deamidation (NQ); Oxidation (M); Oxidation (HW); Pyro-glu from E; Hydroxylation	55611	Plasma protease C1 inhibitor OS=Rattus norvegicus GN=Serping1 PE=2 SV=1
sp|Q6AXS5|PAIRB_RAT	17.53	4	1	1		44754	Plasminogen activator inhibitor 1 RNA-binding protein OS=Rattus norvegicus GN=Serbp1 PE=1 SV=2
sp|Q01177|PLMN_RAT	302.03	90	133	129	Carbamidomethylation; Deamidation (NQ); Oxidation (M); Oxidation (HW); Pyro-glu from Q; Hydroxylation	90536	Plasminogen OS=Rattus norvegicus GN=Plg PE=2 SV=2
sp|Q6RFZ7|PKHG5_RAT	28.81	2	4	1	Carbamidomethylation	115784	Pleckstrin homology domain-containing family G member 5 OS=Rattus norvegicus GN=Plekhg5 PE=1 SV=1
sp|P30427|PLEC_RAT	46	3	13	6	Deamidation (NQ); Oxidation (M); Hydroxylation	533545	Plectin OS=Rattus norvegicus GN=Plec PE=1 SV=2
sp|D3ZLH5|PLXB3_RAT	17.93	2	4	2	Carbamidomethylation; Hydroxylation	208486	Plexin-B3 OS=Rattus norvegicus GN=Plxnb3 PE=1 SV=1
sp|P0CG51|UBB_RAT	94.4	20	10	10	Deamidation (NQ); Pyro-glu from E; Hydroxylation	34369	Polyubiquitin-B OS=Rattus norvegicus GN=Ubb PE=1 SV=1
sp|Q63429|UBC_RAT	94.4	8	10	10	Deamidation (NQ); Pyro-glu from E; Hydroxylation	91087	Polyubiquitin-C OS=Rattus norvegicus GN=Ubc PE=1 SV=1
sp|P19356|HEM3_RAT	19.71	2	1	1	Deamidation (NQ)	39361	Porphobilinogen deaminase OS=Rattus norvegicus GN=Hmbs PE=1 SV=2
sp|P54708|AT12A_RAT	85.78	14	14	7	Carbamidomethylation; Deamidation (NQ); Oxidation (M); Hydroxylation	114975	Potassium-transporting ATPase alpha chain 2 OS=Rattus norvegicus GN=Atp12a PE=1 SV=1
sp|P48679|LMNA_RAT	92.25	22	14	11	Deamidation (NQ); Hydroxylation	74324	Prelamin-A/C OS=Rattus norvegicus GN=Lmna PE=1 SV=1
sp|Q99PK0|SYF1_RAT	28.51	2	3	2		99998	Pre-mRNA-splicing factor SYF1 OS=Rattus norvegicus GN=Xab2 PE=2 SV=1
sp|Q5XI69|DHX40_RAT	16.28	7	3	2	Carbamidomethylation; Deamidation (NQ); Hydroxylation	88514	Probable ATP-dependent RNA helicase DHX40 OS=Rattus norvegicus GN=Dhx40 PE=2 SV=1
sp|Q9WVT0|GP116_RAT	37.73	2	5	1	Hydroxylation	149445	Probable G-protein coupled receptor 116 OS=Rattus norvegicus GN=Gpr116 PE=1 SV=1
sp|O08628|PCOC1_RAT	42.19	8	3	3	Carbamidomethylation	50185	Procollagen C-endopeptidase enhancer 1 OS=Rattus norvegicus GN=Pcolce PE=1 SV=1
sp|P62963|PROF1_RAT	84.2	30	3	3	Deamidation (NQ)	14957	Profilin-1 OS=Rattus norvegicus GN=Pfn1 PE=1 SV=2
sp|P14882|PCCA_RAT	29.22	3	2	2	Deamidation (NQ); Hydroxylation	81623	Propionyl-CoA carboxylase alpha chain mitochondrial OS=Rattus norvegicus GN=Pcca PE=1 SV=3
sp|P41413|PCSK5_RAT	18.43	1	1	1		201307	Proprotein convertase subtilisin/kexin type 5 OS=Rattus norvegicus GN=Pcsk5 PE=2 SV=3
sp|P21670|PSA4_RAT	26.01	10	2	2	Hydroxylation	29498	Proteasome subunit alpha type-4 OS=Rattus norvegicus GN=Psma4 PE=1 SV=1
sp|P60901|PSA6_RAT	21.49	5	1	1		27399	Proteasome subunit alpha type-6 OS=Rattus norvegicus GN=Psma6 PE=1 SV=1
sp|P40112|PSB3_RAT	18.27	3	1	1		22965	Proteasome subunit beta type-3 OS=Rattus norvegicus GN=Psmb3 PE=1 SV=1
sp|Q64240|AMBP_RAT	167.98	68	29	28	Carbamidomethylation; Deamidation (NQ); Oxidation (M); Hydroxylation	38851	Protein AMBP OS=Rattus norvegicus GN=Ambp PE=1 SV=1
sp|B2RYM0|ANGE1_RAT	15.53	2	2	2		75342	Protein angel homolog 1 OS=Rattus norvegicus GN=Angel1 PE=2 SV=2
sp|O88778|BSN_RAT	36.5	4	13	8	Carbamidomethylation; Deamidation (NQ); Oxidation (HW); Hydroxylation	418429	Protein bassoon OS=Rattus norvegicus GN=Bsn PE=1 SV=3
sp|Q71HP2|BHLH9_RAT	36.49	3	3	1		59718	Protein BHLHb9 OS=Rattus norvegicus GN=Bhlhb9 PE=2 SV=1
sp|P04785|PDIA1_RAT	37.16	6	3	1		56951	Protein disulfide-isomerase OS=Rattus norvegicus GN=P4hb PE=1 SV=2
sp|B0BNK8|FA46B_RAT	15.44	1	1	1	Deamidation (NQ)	47016	Protein FAM46B OS=Rattus norvegicus GN=Fam46b PE=2 SV=1
sp|Q9Z1W6|LYRIC_RAT	22.75	4	2	2	Deamidation (NQ); Hydroxylation	63969	Protein LYRIC OS=Rattus norvegicus GN=Mtdh PE=2 SV=2
sp|Q6MG48|PRC2A_RAT	15.25	2	4	2	Deamidation (NQ)	229045	Protein PRRC2A OS=Rattus norvegicus GN=Prrc2a PE=1 SV=1
sp|P05964|S10A6_RAT	21.91	15	2	1	Deamidation (NQ)	10035	Protein S100-A6 OS=Rattus norvegicus GN=S100a6 PE=1 SV=3
sp|Q5BJL5|SBNO1_RAT	38.18	2	4	1	Deamidation (NQ); Pyro-glu from Q	140740	Protein strawberry notch homolog 1 OS=Rattus norvegicus GN=Sbno1 PE=2 SV=2
sp|Q6F6B3|TANC1_RAT	16.09	2	4	2	Deamidation (NQ); Hydroxylation	200505	Protein TANC1 OS=Rattus norvegicus GN=Tanc1 PE=1 SV=1
sp|Q5M9G9|TBRG4_RAT	19.01	3	3	1	Carbamidomethylation; Deamidation (NQ)	71181	Protein TBRG4 OS=Rattus norvegicus GN=Tbrg4 PE=2 SV=1
sp|Q9R189|UN13D_RAT	15.12	1	1	1		123454	Protein unc-13 homolog D OS=Rattus norvegicus GN=Unc13d PE=2 SV=1
sp|Q62975|ZPI_RAT	141.08	49	17	16	Oxidation (M); Pyro-glu from E; Hydroxylation	50244	Protein Z-dependent protease inhibitor OS=Rattus norvegicus GN=Serpina10 PE=2 SV=2
sp|P23606|TGM1_RAT	50.96	2	2	1		90770	Protein-glutamine gamma-glutamyltransferase K OS=Rattus norvegicus GN=Tgm1 PE=2 SV=1
sp|P18292|THRB_RAT	245.93	65	53	50	Carbamidomethylation; Deamidation (NQ); Oxidation (M); Oxidation (HW); Pyro-glu from E; 2 more	70412	Prothrombin OS=Rattus norvegicus GN=F2 PE=1 SV=1
sp|Q8R508|FAT3_RAT	23.86	2	7	4	Deamidation (NQ); Oxidation (HW); Hydroxylation	502092	Protocadherin Fat 3 OS=Rattus norvegicus GN=Fat3 PE=1 SV=1
sp|D3ZE55|PCDH8_RAT	16	4	3	2	Carbamidomethylation; Deamidation (NQ); Hydroxylation	113191	Protocadherin-8 OS=Rattus norvegicus GN=Pcdh8 PE=1 SV=2
sp|Q63132|ROS1_RAT	29.7	1	2	1	Hydroxylation	261653	Proto-oncogene tyrosine-protein kinase ROS OS=Rattus norvegicus GN=Ros1 PE=2 SV=1
sp|P52873|PYC_RAT	15.17	3	3	3	Deamidation (NQ); Hydroxylation	129777	Pyruvate carboxylase mitochondrial OS=Rattus norvegicus GN=Pc PE=1 SV=2
sp|P11980|KPYM_RAT	126.87	39	18	18	Carbamidomethylation; Deamidation (NQ); Oxidation (HW); Hydroxylation	57818	Pyruvate kinase PKM OS=Rattus norvegicus GN=Pkm PE=1 SV=3
sp|P86411|RGPA2_RAT	21.8	2	4	2	Hydroxylation	210332	Ral GTPase-activating protein subunit alpha-2 OS=Rattus norvegicus GN=Ralgapa2 PE=1 SV=1
sp|P35281|RAB10_RAT	45.06	8	2	1		22858	Ras-related protein Rab-10 OS=Rattus norvegicus GN=Rab10 PE=1 SV=1
sp|P51156|RAB26_RAT	17.15	5	1	1		28203	Ras-related protein Rab-26 OS=Rattus norvegicus GN=Rab26 PE=2 SV=2
sp|P62836|RAP1A_RAT	18.9	5	1	1		20987	Ras-related protein Rap-1A OS=Rattus norvegicus GN=Rap1a PE=1 SV=1
sp|Q62636|RAP1B_RAT	18.9	5	1	1		20798	Ras-related protein Rap-1b OS=Rattus norvegicus GN=Rap1b PE=2 SV=2
sp|Q62956|ERBB4_RAT	17.11	3	3	1	Hydroxylation	146958	Receptor tyrosine-protein kinase erbB-4 OS=Rattus norvegicus GN=Erbb4 PE=1 SV=3
sp|Q9Z2P5|RIPK3_RAT	15.64	3	2	1		52234	Receptor-interacting serine/threonine-protein kinase 3 OS=Rattus norvegicus GN=Ripk3 PE=1 SV=2
sp|P25031|REG3B_RAT	53.71	18	2	2	Carbamidomethylation; Deamidation (NQ)	19617	Regenerating islet-derived protein 3-beta OS=Rattus norvegicus GN=Reg3b PE=1 SV=1
sp|P42854|REG3G_RAT	38.34	15	2	2	Carbamidomethylation	19144	Regenerating islet-derived protein 3-gamma OS=Rattus norvegicus GN=Reg3g PE=1 SV=1
sp|Q03336|RGN_RAT	33.34	4	1	1		33390	Regucalcin OS=Rattus norvegicus GN=Rgn PE=1 SV=3
sp|Q9JIR4|RIMS1_RAT	16.09	2	3	3	Deamidation (NQ); Hydroxylation	179654	Regulating synaptic membrane exocytosis protein 1 OS=Rattus norvegicus GN=Rims1 PE=1 SV=1
sp|Q66H15|RMD3_RAT	15.7	1	1	1	Deamidation (NQ)	52312	Regulator of microtubule dynamics protein 3 OS=Rattus norvegicus GN=Rmdn3 PE=2 SV=1
sp|P51647|AL1A1_RAT	32.8	6	2	2	Deamidation (NQ); Hydroxylation	54459	Retinal dehydrogenase 1 OS=Rattus norvegicus GN=Aldh1a1 PE=1 SV=3
sp|Q63639|AL1A2_RAT	39.1	3	2	1		56640	Retinal dehydrogenase 2 OS=Rattus norvegicus GN=Aldh1a2 PE=1 SV=2
sp|P33568|RB_RAT	32.88	2	3	1	Hydroxylation	105025	Retinoblastoma-associated protein OS=Rattus norvegicus GN=Rb1 PE=1 SV=3
sp|P04916|RET4_RAT	145.81	72	17	17	Carbamidomethylation; Deamidation (NQ); Oxidation (M); Oxidation (HW); Pyro-glu from Q; Hydroxylation	23220	Retinol-binding protein 4 OS=Rattus norvegicus GN=Rbp4 PE=1 SV=1
sp|Q5XI73|GDIR1_RAT	24.09	10	2	1		23407	Rho GDP-dissociation inhibitor 1 OS=Rattus norvegicus GN=Arhgdia PE=1 SV=1
sp|P81128|RHG35_RAT	15.4	1	1	1	Hydroxylation	172378	Rho GTPase-activating protein 35 OS=Rattus norvegicus GN=Arhgap35 PE=1 SV=2
sp|Q63644|ROCK1_RAT	20	1	2	1	Carbamidomethylation; Oxidation (M); Hydroxylation	159626	Rho-associated protein kinase 1 OS=Rattus norvegicus GN=Rock1 PE=1 SV=1
sp|Q62868|ROCK2_RAT	39.84	2	5	1		160386	Rho-associated protein kinase 2 OS=Rattus norvegicus GN=Rock2 PE=1 SV=2
sp|Q9Z1Y0|RHOV_RAT	18.18	7	1	1	Deamidation (NQ); Hydroxylation	26165	Rho-related GTP-binding protein RhoV OS=Rattus norvegicus GN=Rhov PE=1 SV=1
sp|O55004|RNAS4_RAT	101.4	56	7	6	Carbamidomethylation; Deamidation (NQ); Pyro-glu from E; Hydroxylation	16903	Ribonuclease 4 OS=Rattus norvegicus GN=Rnase4 PE=1 SV=1
sp|Q5U209|RNH2A_RAT	17.65	3	1	1		33286	Ribonuclease H2 subunit A OS=Rattus norvegicus GN=Rnaseh2a PE=2 SV=1
sp|P52759|UK114_RAT	74.26	31	4	4	Carbamidomethylation; Deamidation (NQ); Hydroxylation	14303	Ribonuclease UK114 OS=Rattus norvegicus GN=Hrsp12 PE=1 SV=3
sp|P09330|PRPS2_RAT	86.65	21	7	4	Carbamidomethylation; Deamidation (NQ); Hydroxylation	34813	Ribose-phosphate pyrophosphokinase 2 OS=Rattus norvegicus GN=Prps2 PE=1 SV=3
sp|D4AE41|RMXL1_RAT	72.3	9	4	4		42250	RNA binding motif protein X-linked-like-1 OS=Rattus norvegicus GN=Rbmxl1 PE=3 SV=1
sp|Q3T1I9|RPAP1_RAT	23.56	3	4	3	Deamidation (NQ); Hydroxylation	154759	RNA polymerase II-associated protein 1 OS=Rattus norvegicus GN=Rpap1 PE=2 SV=1
sp|P84586|RMXRL_RAT	72.3	9	4	4		42204	RNA-binding motif protein X chromosome retrogene-like OS=Rattus norvegicus GN=Rbmxrtl PE=3 SV=1
sp|O55005|ROBO1_RAT	27.29	7	5	4	Carbamidomethylation; Deamidation (NQ); Oxidation (HW); Hydroxylation	180747	Roundabout homolog 1 OS=Rattus norvegicus GN=Robo1 PE=1 SV=1
sp|P16391|HA12_RAT	54.77	10	3	2	Deamidation (NQ)	41830	RT1 class I histocompatibility antigen AA alpha chain OS=Rattus norvegicus PE=1 SV=2
sp|B0LPN4|RYR2_RAT	47.98	2	13	4	Deamidation (NQ); Hydroxylation	562963	Ryanodine receptor 2 OS=Rattus norvegicus GN=Ryr2 PE=1 SV=2
sp|P17708|DCAM_RAT	15.71	5	3	1	Hydroxylation	38137	S-adenosylmethionine decarboxylase proenzyme OS=Rattus norvegicus GN=Amd1 PE=2 SV=3
sp|Q64578|AT2A1_RAT	110.25	20	20	7	Carbamidomethylation; Deamidation (NQ); Oxidation (M); Oxidation (HW); Hydroxylation	109409	Sarcoplasmic/endoplasmic reticulum calcium ATPase 1 OS=Rattus norvegicus GN=Atp2a1 PE=2 SV=1
sp|P11507|AT2A2_RAT	94.69	17	15	4	Carbamidomethylation; Deamidation (NQ); Oxidation (M); Hydroxylation	114768	Sarcoplasmic/endoplasmic reticulum calcium ATPase 2 OS=Rattus norvegicus GN=Atp2a2 PE=1 SV=1
sp|P18596|AT2A3_RAT	115.42	20	20	10	Carbamidomethylation; Deamidation (NQ); Oxidation (M); Oxidation (HW); Hydroxylation	116284	Sarcoplasmic/endoplasmic reticulum calcium ATPase 3 OS=Rattus norvegicus GN=Atp2a3 PE=1 SV=2
sp|Q9JMD2|SMBT1_RAT	19.83	2	2	1	Carbamidomethylation; Deamidation (NQ)	97506	Scm-like with four MBT domains protein 1 OS=Rattus norvegicus GN=Sfmbt1 PE=2 SV=2
sp|Q9JHB9|SG2A1_RAT	40.37	34	3	3	Carbamidomethylation; Deamidation (NQ); Hydroxylation	10622	Secretoglobin family 2A member 1 OS=Rattus norvegicus GN=Scgb2a1 PE=2 SV=1
sp|P02780|SG2A2_RAT	40.37	28	2	2	Carbamidomethylation	10731	Secretoglobin family 2A member 2 OS=Rattus norvegicus GN=Scgb2a2 PE=1 SV=1
sp|Q8VIF7|SBP1_RAT	45.6	12	4	4	Carbamidomethylation; Deamidation (NQ)	52532	Selenium-binding protein 1 OS=Rattus norvegicus GN=Selenbp1 PE=1 SV=1
sp|Q9QX72|SEBP2_RAT	15.9	1	1	1	Oxidation (M)	93300	Selenocysteine insertion sequence-binding protein 2 OS=Rattus norvegicus GN=Secisbp2 PE=1 SV=1
sp|P25236|SEPP1_RAT	136.28	20	10	8	Carbamidomethylation; Deamidation (NQ); Oxidation (HW); Pyro-glu from Q; Hydroxylation	43083	Selenoprotein P OS=Rattus norvegicus GN=Sepp1 PE=1 SV=2
sp|Q9WTL3|SEM6C_RAT	28.89	3	5	2	Hydroxylation	102610	Semaphorin-6C OS=Rattus norvegicus GN=Sema6c PE=2 SV=1
sp|Q9WVC0|SEPT7_RAT	23.71	10	3	2	Deamidation (NQ); Hydroxylation	50508	Septin-7 OS=Rattus norvegicus GN=Sept7 PE=1 SV=1
sp|Q9QZR6|SEPT9_RAT	17.59	2	2	1		63792	Septin-9 OS=Rattus norvegicus GN=Sept9 PE=1 SV=1
sp|P09005|SPI21_RAT	193.75	68	48	2	Carbamidomethylation; Deamidation (NQ); Oxidation (M); Pyro-glu from E; Hydroxylation	24218	Serine protease inhibitor 2.1 (Fragment) OS=Rattus norvegicus PE=2 SV=1
sp|P05545|SPA3K_RAT	272.21	88	115	62	Carbamidomethylation; Deamidation (NQ); Oxidation (M); Oxidation (HW); Pyro-glu from E; 2 more	46562	Serine protease inhibitor A3K OS=Rattus norvegicus GN=Serpina3k PE=1 SV=3
sp|P05544|SPA3L_RAT	274.02	88	112	38	Carbamidomethylation; Deamidation (NQ); Oxidation (M); Oxidation (HW); Pyro-glu from E; 2 more	46277	Serine protease inhibitor A3L OS=Rattus norvegicus GN=Serpina3l PE=1 SV=3
sp|Q63556|SPA3M_RAT	180.19	65	37	22	Carbamidomethylation; Oxidation (M); Oxidation (HW)	46095	Serine protease inhibitor A3M (Fragment) OS=Rattus norvegicus GN=Serpina3m PE=2 SV=1
sp|P09006|SPA3N_RAT	231.78	83	70	50	Carbamidomethylation; Deamidation (NQ); Oxidation (M); Pyro-glu from Q; Hydroxylation	46652	Serine protease inhibitor A3N OS=Rattus norvegicus GN=Serpina3n PE=1 SV=3
sp|Q5PPJ2|RSRC1_RAT	20.19	5	2	1	Hydroxylation	38668	Serine/Arginine-related protein 53 OS=Rattus norvegicus GN=Rsrc1 PE=2 SV=1
sp|E9PTG8|STK10_RAT	17.66	3	3	1	Carbamidomethylation; Deamidation (NQ); Hydroxylation	111877	Serine/threonine-protein kinase 10 OS=Rattus norvegicus GN=Stk10 PE=3 SV=1
sp|P42346|MTOR_RAT	39.78	1	6	1	Deamidation (NQ); Oxidation (M)	288792	Serine/threonine-protein kinase mTOR OS=Rattus norvegicus GN=Mtor PE=1 SV=1
sp|D3ZGQ5|NEK8_RAT	19.09	3	4	1	Hydroxylation	75254	Serine/threonine-protein kinase Nek8 OS=Rattus norvegicus GN=Nek8 PE=1 SV=1
sp|Q9JLS3|TAOK2_RAT	20.09	2	3	2	Deamidation (NQ); Oxidation (M); Pyro-glu from E; Hydroxylation	138751	Serine/threonine-protein kinase TAO2 OS=Rattus norvegicus GN=Taok2 PE=1 SV=1
sp|P36877|2ABB_RAT	20.06	6	4	3		51668	Serine/threonine-protein phosphatase 2A 55 kDa regulatory subunit B beta isoform OS=Rattus norvegicus GN=Ppp2r2b PE=1 SV=2
sp|P56932|2ABD_RAT	20.06	2	2	1		51983	Serine/threonine-protein phosphatase 2A 55 kDa regulatory subunit B delta isoform OS=Rattus norvegicus GN=Ppp2r2d PE=2 SV=1
sp|Q4QQT4|2AAB_RAT	41.81	5	5	2	Pyro-glu from E; Hydroxylation	66006	Serine/threonine-protein phosphatase 2A 65 kDa regulatory subunit A beta isoform OS=Rattus norvegicus GN=Ppp2r1b PE=2 SV=1
sp|P62138|PP1A_RAT	76	17	5	4	Deamidation (NQ)	37512	Serine/threonine-protein phosphatase PP1-alpha catalytic subunit OS=Rattus norvegicus GN=Ppp1ca PE=1 SV=1
sp|P12346|TRFE_RAT	378.13	94	346	335	Carbamidomethylation; Deamidation (NQ); Oxidation (M); Oxidation (HW); Pyro-glu from E; 2 more	76395	Serotransferrin OS=Rattus norvegicus GN=Tf PE=1 SV=3
sp|P02770|ALBU_RAT	465.7	96	680	655	Carbamidomethylation; Deamidation (NQ); Oxidation (M); Oxidation (HW); Pyro-glu from E; 2 more	68731	Serum albumin OS=Rattus norvegicus GN=Alb PE=1 SV=2
sp|P23680|SAMP_RAT	135.54	70	17	16	Carbamidomethylation; Deamidation (NQ); Oxidation (HW); Hydroxylation	26176	Serum amyloid P-component OS=Rattus norvegicus GN=Apcs PE=2 SV=2
sp|P55159|PON1_RAT	170.27	64	16	16	Carbamidomethylation; Deamidation (NQ); Oxidation (M); Oxidation (HW); Hydroxylation	39358	Serum paraoxonase/arylesterase 1 OS=Rattus norvegicus GN=Pon1 PE=1 SV=3
sp|Q925Q9|SH3K1_RAT	25.48	3	2	1		78086	SH3 domain-containing kinase-binding protein 1 OS=Rattus norvegicus GN=Sh3kbp1 PE=1 SV=2
sp|Q6P6R7|SGSM3_RAT	18.79	2	3	1	Hydroxylation	85189	Small G protein signaling modulator 3 OS=Rattus norvegicus GN=Sgsm3 PE=1 SV=1
sp|Q01728|NAC1_RAT	15.18	1	1	1	Deamidation (NQ); Hydroxylation	108184	Sodium/calcium exchanger 1 OS=Rattus norvegicus GN=Slc8a1 PE=2 SV=3
sp|P06685|AT1A1_RAT	120	19	18	5	Carbamidomethylation; Deamidation (NQ); Oxidation (M); Pyro-glu from Q; Hydroxylation	113054	Sodium/potassium-transporting ATPase subunit alpha-1 OS=Rattus norvegicus GN=Atp1a1 PE=1 SV=1
sp|P06686|AT1A2_RAT	122.64	22	23	10	Carbamidomethylation; Deamidation (NQ); Oxidation (HW); Pyro-glu from Q; Hydroxylation	112217	Sodium/potassium-transporting ATPase subunit alpha-2 OS=Rattus norvegicus GN=Atp1a2 PE=1 SV=1
sp|Q9JHZ9|S38A3_RAT	15.13	2	1	1	Hydroxylation	55637	Sodium-coupled neutral amino acid transporter 3 OS=Rattus norvegicus GN=Slc38a3 PE=2 SV=1
sp|Q80T22|NAGT1_RAT	15.73	2	1	1		51775	Sodium-dependent glucose transporter 1 OS=Rattus norvegicus GN=Naglt1 PE=2 SV=1
sp|Q63632|S12A4_RAT	19.09	2	3	1	Oxidation (M); Hydroxylation	120628	Solute carrier family 12 member 4 OS=Rattus norvegicus GN=Slc12a4 PE=1 SV=1
sp|Q5RK27|S12A7_RAT	15.99	1	1	1		119378	Solute carrier family 12 member 7 OS=Rattus norvegicus GN=Slc12a7 PE=2 SV=2
sp|Q499U1|S2538_RAT	15.23	3	1	1		35244	Solute carrier family 25 member 38 OS=Rattus norvegicus GN=Slc25a38 PE=2 SV=1
sp|P24054|SPRL1_RAT	102.33	25	11	11	Carbamidomethylation; Deamidation (NQ); Oxidation (HW); Hydroxylation	70634	SPARC-like protein 1 OS=Rattus norvegicus GN=Sparcl1 PE=2 SV=1
sp|P16086|SPTN1_RAT	89.37	10	18	16	Deamidation (NQ); Oxidation (M); Oxidation (HW); Pyro-glu from E; Hydroxylation	284636	Spectrin alpha chain non-erythrocytic 1 OS=Rattus norvegicus GN=Sptan1 PE=1 SV=2
sp|Q9QWN8|SPTN2_RAT	30.78	3	7	5	Carbamidomethylation; Deamidation (NQ); Oxidation (HW); Hydroxylation	271062	Spectrin beta chain non-erythrocytic 2 OS=Rattus norvegicus GN=Sptbn2 PE=1 SV=2
sp|Q9JKU6|STRBP_RAT	19.83	8	4	2	Carbamidomethylation; Deamidation (NQ); Hydroxylation	74013	Spermatid perinuclear RNA-binding protein OS=Rattus norvegicus GN=Strbp PE=1 SV=1
sp|Q5RKG1|SPICE_RAT	16.64	1	2	1		96322	Spindle and centriole-associated protein 1 OS=Rattus norvegicus GN=Spice1 PE=2 SV=1
sp|Q63413|DX39B_RAT	50.63	8	4	3		49035	Spliceosome RNA helicase Ddx39b OS=Rattus norvegicus GN=Ddx39b PE=1 SV=3
sp|Q63624|SFR19_RAT	17.47	1	2	1		133855	Splicing factor arginine/serine-rich 19 OS=Rattus norvegicus GN=Scaf1 PE=1 SV=2
sp|P35446|SPON1_RAT	21.16	1	1	1	Carbamidomethylation	90773	Spondin-1 OS=Rattus norvegicus GN=Spon1 PE=1 SV=1
sp|O08815|SLK_RAT	16	7	10	5	Carbamidomethylation; Deamidation (NQ); Oxidation (HW); Pyro-glu from E; Hydroxylation	137888	STE20-like serine/threonine-protein kinase OS=Rattus norvegicus GN=Slk PE=2 SV=1
sp|Q3T1I5|SRBP2_RAT	31.49	2	4	1		122976	Sterol regulatory element-binding protein 2 OS=Rattus norvegicus GN=Srebf2 PE=2 SV=1
sp|A2RRU4|SCAP_RAT	26.55	1	2	1	Hydroxylation	139498	Sterol regulatory element-binding protein cleavage-activating protein OS=Rattus norvegicus GN=Scap PE=2 SV=1
sp|P48721|GRP75_RAT	69.38	21	13	10	Carbamidomethylation; Deamidation (NQ); Oxidation (M); Hydroxylation	73858	Stress-70 protein mitochondrial OS=Rattus norvegicus GN=Hspa9 PE=1 SV=3
sp|P70483|STRN_RAT	28.9	2	2	1	Deamidation (NQ)	86226	Striatin OS=Rattus norvegicus GN=Strn PE=1 SV=1
sp|Q920L2|DHSA_RAT	35.13	10	5	4	Carbamidomethylation; Deamidation (NQ); Hydroxylation	71615	Succinate dehydrogenase [ubiquinone] flavoprotein subunit mitochondrial OS=Rattus norvegicus GN=Sdha PE=1 SV=1
sp|B2GV06|SCOT1_RAT	16.97	3	1	1		56204	Succinyl-CoA:3-ketoacid coenzyme A transferase 1 mitochondrial OS=Rattus norvegicus GN=Oxct1 PE=1 SV=1
sp|P23739|SUIS_RAT	26.14	2	3	3	Hydroxylation	210349	Sucrase-isomaltase intestinal OS=Rattus norvegicus GN=Si PE=1 SV=5
sp|P10960|SAP_RAT	53.72	5	3	3	Carbamidomethylation	61124	Sulfated glycoprotein 1 OS=Rattus norvegicus GN=Psap PE=1 SV=1
sp|P07632|SODC_RAT	113.82	82	9	9	Carbamidomethylation; Deamidation (NQ); Hydroxylation	15912	Superoxide dismutase [Cu-Zn] OS=Rattus norvegicus GN=Sod1 PE=1 SV=2
sp|Q63520|SYCP3_RAT	18.47	2	1	1	Deamidation (NQ)	29733	Synaptonemal complex protein 3 OS=Rattus norvegicus GN=Sycp3 PE=1 SV=1
sp|Q64375|SC65_RAT	18.06	3	2	1		47794	Synaptonemal complex protein SC65 (Fragment) OS=Rattus norvegicus GN=Leprel4 PE=2 SV=2
sp|Q80ZG1|RIC8A_RAT	16.22	5	3	2	Deamidation (NQ); Hydroxylation	59833	Synembryn-A OS=Rattus norvegicus GN=Ric8a PE=1 SV=2
sp|Q3B7U2|TAF1A_RAT	16.91	9	1	1	Deamidation (NQ); Oxidation (M); Hydroxylation	53021	TATA box-binding protein-associated factor RNA polymerase I subunit A OS=Rattus norvegicus GN=Taf1a PE=2 SV=1
sp|Q5CD77|TBC14_RAT	15.21	4	2	2	Deamidation (NQ)	78209	TBC1 domain family member 14 OS=Rattus norvegicus GN=Tbc1d14 PE=2 SV=2
sp|Q6AXV2|TEKT4_RAT	18.3	2	1	1	Carbamidomethylation; Oxidation (HW); Hydroxylation	52148	Tektin-4 OS=Rattus norvegicus GN=Tekt4 PE=2 SV=1
sp|Q05546|TENR_RAT	18.06	1	2	1	Deamidation (NQ); Oxidation (M); Hydroxylation	149371	Tenascin-R OS=Rattus norvegicus GN=Tnr PE=1 SV=1
sp|Q5U2N8|TTC26_RAT	32.72	6	3	1	Deamidation (NQ); Oxidation (M); Oxidation (HW)	64135	Tetratricopeptide repeat protein 26 OS=Rattus norvegicus GN=Ttc26 PE=2 SV=1
sp|Q4QQS2|T30A2_RAT	15.32	3	1	1	Oxidation (HW); Hydroxylation	76065	Tetratricopeptide repeat protein 30A2 OS=Rattus norvegicus GN=Ttc30a2 PE=2 SV=1
sp|P11232|THIO_RAT	44.22	25	2	2		11673	Thioredoxin OS=Rattus norvegicus GN=Txn PE=1 SV=2
sp|P59924|THOC1_RAT	18.4	2	1	1		40243	THO complex subunit 1 OS=Rattus norvegicus GN=Thoc1 PE=2 SV=1
sp|P49744|TSP4_RAT	111.82	18	13	11	Carbamidomethylation; Deamidation (NQ); Hydroxylation	108214	Thrombospondin-4 OS=Rattus norvegicus GN=Thbs4 PE=1 SV=1
sp|P01048|KNT1_RAT	250.41	77	73	19	Carbamidomethylation; Deamidation (NQ); Oxidation (M); Oxidation (HW); Pyro-glu from E; 2 more	47775	T-kininogen 1 OS=Rattus norvegicus GN=Map1 PE=1 SV=2
sp|P08932|KNT2_RAT	247.36	81	71	16	Carbamidomethylation; Deamidation (NQ); Oxidation (M); Oxidation (HW); Pyro-glu from E; 2 more	47704	T-kininogen 2 OS=Rattus norvegicus PE=1 SV=2
sp|Q9R0D6|TCO2_RAT	73.18	17	6	5	Carbamidomethylation	47420	Transcobalamin-2 OS=Rattus norvegicus GN=Tcn2 PE=2 SV=1
sp|Q68A21|PURB_RAT	34.72	4	2	2		33418	Transcriptional activator protein Pur-beta OS=Rattus norvegicus GN=Purb PE=1 SV=3
sp|Q99376|TFR1_RAT	31.67	3	2	2	Hydroxylation	70153	Transferrin receptor protein 1 (Fragment) OS=Rattus norvegicus GN=Tfrc PE=2 SV=1
sp|P61589|RHOA_RAT	16.11	12	1	1		21782	Transforming protein RhoA OS=Rattus norvegicus GN=Rhoa PE=1 SV=1
sp|P31232|TAGL_RAT	97.38	46	8	7	Carbamidomethylation; Hydroxylation	22603	Transgelin OS=Rattus norvegicus GN=Tagln PE=1 SV=2
sp|Q2WEA5|TRPM1_RAT	15.71	2	3	2	Hydroxylation	184317	Transient receptor potential cation channel subfamily M member 1 OS=Rattus norvegicus GN=Trpm1 PE=2 SV=1
sp|O35433|TRPV1_RAT	31.75	3	4	1	Carbamidomethylation; Oxidation (M); Hydroxylation	94948	Transient receptor potential cation channel subfamily V member 1 OS=Rattus norvegicus GN=Trpv1 PE=1 SV=1
sp|P46462|TERA_RAT	64.59	10	9	6	Carbamidomethylation; Oxidation (HW); Hydroxylation	89349	Transitional endoplasmic reticulum ATPase OS=Rattus norvegicus GN=Vcp PE=1 SV=3
sp|P50137|TKT_RAT	34.92	6	3	3	Carbamidomethylation; Deamidation (NQ)	67644	Transketolase OS=Rattus norvegicus GN=Tkt PE=1 SV=1
sp|P02767|TTHY_RAT	203.05	84	37	36	Carbamidomethylation; Deamidation (NQ); Oxidation (M); Oxidation (HW); Hydroxylation	15720	Transthyretin OS=Rattus norvegicus GN=Ttr PE=1 SV=1
sp|P48500|TPIS_RAT	103.32	43	8	6	Carbamidomethylation; Deamidation (NQ); Oxidation (M); Hydroxylation	26849	Triosephosphate isomerase OS=Rattus norvegicus GN=Tpi1 PE=1 SV=2
sp|Q64560|TPP2_RAT	15.44	2	2	1		138292	Tripeptidyl-peptidase 2 OS=Rattus norvegicus GN=Tpp2 PE=2 SV=3
sp|P04692|TPM1_RAT	66.8	29	7	2	Oxidation (M); Hydroxylation	32681	Tropomyosin alpha-1 chain OS=Rattus norvegicus GN=Tpm1 PE=1 SV=3
sp|Q63610|TPM3_RAT	54.57	23	5	2	Deamidation (NQ); Hydroxylation	29007	Tropomyosin alpha-3 chain OS=Rattus norvegicus GN=Tpm3 PE=1 SV=2
sp|P09495|TPM4_RAT	55.09	8	3	1		28510	Tropomyosin alpha-4 chain OS=Rattus norvegicus GN=Tpm4 PE=1 SV=3
sp|P58775|TPM2_RAT	69.08	22	6	2	Hydroxylation	32837	Tropomyosin beta chain OS=Rattus norvegicus GN=Tpm2 PE=3 SV=1
sp|P32822|TRYB_RAT	53.13	28	10	3	Carbamidomethylation; Deamidation (NQ); Oxidation (HW); Hydroxylation	26820	Trypsin V-B OS=Rattus norvegicus PE=2 SV=1
sp|P12788|TRY4_RAT	59.68	28	12	3	Carbamidomethylation; Deamidation (NQ); Oxidation (M); Oxidation (HW); Pyro-glu from E; Hydroxylation	26573	Trypsin-4 OS=Rattus norvegicus GN=Try4 PE=2 SV=1
sp|P0C172|TIP39_RAT	15.26	11	1	1	Hydroxylation	11022	Tuberoinfundibular peptide of 39 residues OS=Rattus norvegicus GN=Pth2 PE=2 SV=1
sp|P68370|TBA1A_RAT	161.02	48	22	3	Carbamidomethylation; Deamidation (NQ); Oxidation (M); Oxidation (HW); Pyro-glu from Q; Hydroxylation	50136	Tubulin alpha-1A chain OS=Rattus norvegicus GN=Tuba1a PE=1 SV=1
sp|Q68FR8|TBA3_RAT	159.75	48	21	2	Carbamidomethylation; Deamidation (NQ); Oxidation (M); Oxidation (HW); Pyro-glu from Q; Hydroxylation	49960	Tubulin alpha-3 chain OS=Rattus norvegicus GN=Tuba3a PE=2 SV=1
sp|Q5XIF6|TBA4A_RAT	144.97	42	19	2	Carbamidomethylation; Deamidation (NQ); Oxidation (M); Oxidation (HW); Pyro-glu from Q; Hydroxylation	49924	Tubulin alpha-4A chain OS=Rattus norvegicus GN=Tuba4a PE=2 SV=1
sp|Q6AY56|TBA8_RAT	136.66	35	18	2	Carbamidomethylation; Deamidation (NQ); Oxidation (M); Oxidation (HW); Pyro-glu from Q; Hydroxylation	50038	Tubulin alpha-8 chain OS=Rattus norvegicus GN=Tuba8 PE=2 SV=1
sp|P85108|TBB2A_RAT	161.91	56	23	3	Carbamidomethylation; Deamidation (NQ); Oxidation (M); Oxidation (HW); Hydroxylation	49907	Tubulin beta-2A chain OS=Rattus norvegicus GN=Tubb2a PE=1 SV=1
sp|Q4QRB4|TBB3_RAT	141.27	42	17	2	Carbamidomethylation; Deamidation (NQ); Oxidation (M); Oxidation (HW); Hydroxylation	50419	Tubulin beta-3 chain OS=Rattus norvegicus GN=Tubb3 PE=1 SV=1
sp|Q6P9T8|TBB4B_RAT	173.38	63	26	3	Carbamidomethylation; Deamidation (NQ); Oxidation (M); Oxidation (HW); Pyro-glu from E; Hydroxylation	49801	Tubulin beta-4B chain OS=Rattus norvegicus GN=Tubb4b PE=1 SV=1
sp|P69897|TBB5_RAT	167.75	63	26	2	Carbamidomethylation; Deamidation (NQ); Oxidation (M); Oxidation (HW); Pyro-glu from E; Hydroxylation	49671	Tubulin beta-5 chain OS=Rattus norvegicus GN=Tubb5 PE=1 SV=1
sp|Q9R1R4|TDRD7_RAT	16.92	1	1	1	Hydroxylation	125310	Tudor domain-containing protein 7 OS=Rattus norvegicus GN=Tdrd7 PE=1 SV=1
sp|P09760|FER_RAT	15.47	1	1	1		94314	Tyrosine-protein kinase Fer OS=Rattus norvegicus GN=Fer PE=1 SV=2
sp|D3ZU96|UBP42_RAT	19.45	1	1	1		146357	Ubiquitin carboxyl-terminal hydrolase 42 OS=Rattus norvegicus GN=Usp42 PE=3 SV=1
sp|P62982|RS27A_RAT	94.4	54	11	11	Carbamidomethylation; Deamidation (NQ); Pyro-glu from E; Hydroxylation	17951	Ubiquitin-40S ribosomal protein S27a OS=Rattus norvegicus GN=Rps27a PE=1 SV=2
sp|P62986|RL40_RAT	94.4	55	11	11	Deamidation (NQ); Pyro-glu from E; Hydroxylation	14728	Ubiquitin-60S ribosomal protein L40 OS=Rattus norvegicus GN=Uba52 PE=1 SV=2
sp|D3ZDK2|UB2D1_RAT	17.1	12	1	1	Carbamidomethylation	16602	Ubiquitin-conjugating enzyme E2 D1 OS=Rattus norvegicus GN=Ube2d1 PE=1 SV=1
sp|P62839|UB2D2_RAT	17.1	29	2	2	Carbamidomethylation	16735	Ubiquitin-conjugating enzyme E2 D2 OS=Rattus norvegicus GN=Ube2d2 PE=1 SV=1
sp|P61078|UB2D3_RAT	17.1	29	2	2	Carbamidomethylation	16687	Ubiquitin-conjugating enzyme E2 D3 OS=Rattus norvegicus GN=Ube2d3 PE=2 SV=1
sp|Q5U300|UBA1_RAT	24.8	2	3	1		117788	Ubiquitin-like modifier-activating enzyme 1 OS=Rattus norvegicus GN=Uba1 PE=1 SV=1
sp|Q64550|UD11_RAT	17.45	5	2	1	Deamidation (NQ); Hydroxylation	59663	UDP-glucuronosyltransferase 1-1 OS=Rattus norvegicus GN=Ugt1a1 PE=1 SV=1
sp|Q6AXP4|CB081_RAT	27.38	2	3	1		65892	Uncharacterized protein C2orf81 homolog OS=Rattus norvegicus PE=2 SV=1
sp|Q66H33|CC038_RAT	30.23	13	3	1	Carbamidomethylation; Pyro-glu from E; Hydroxylation	39582	Uncharacterized protein C3orf38 homolog OS=Rattus norvegicus PE=2 SV=1
sp|Q62774|MYO1A_RAT	44.91	10	10	3	Deamidation (NQ); Oxidation (M); Hydroxylation	97211	Unconventional myosin-Ia (Fragment) OS=Rattus norvegicus GN=Myo1a PE=2 SV=1
sp|Q05096|MYO1B_RAT	40.12	6	9	4	Carbamidomethylation; Deamidation (NQ); Oxidation (M); Oxidation (HW); Hydroxylation	131918	Unconventional myosin-Ib OS=Rattus norvegicus GN=Myo1b PE=2 SV=1
sp|Q63355|MYO1C_RAT	46.87	10	11	7	Carbamidomethylation; Deamidation (NQ); Oxidation (M); Hydroxylation	119811	Unconventional myosin-Ic OS=Rattus norvegicus GN=Myo1c PE=2 SV=2
sp|Q63356|MYO1E_RAT	34.12	8	8	5	Deamidation (NQ); Hydroxylation	126827	Unconventional myosin-Ie OS=Rattus norvegicus GN=Myo1e PE=1 SV=1
sp|Q9Z1N3|MYO9A_RAT	34.93	3	6	3	Pyro-glu from E; Hydroxylation	301381	Unconventional myosin-IXa OS=Rattus norvegicus GN=Myo9a PE=1 SV=1
sp|Q63358|MYO9B_RAT	19.01	3	6	4	Deamidation (NQ); Oxidation (HW); Hydroxylation	225035	Unconventional myosin-IXb OS=Rattus norvegicus GN=Myo9b PE=1 SV=1
sp|P70569|MYO5B_RAT	48.41	3	7	1	Hydroxylation	213719	Unconventional myosin-Vb OS=Rattus norvegicus GN=Myo5b PE=1 SV=1
sp|P81827|UP1_RAT	34.78	11	1	1	Carbamidomethylation	10960	Urinary protein 1 OS=Rattus norvegicus PE=1 SV=1
sp|P81828|UP2_RAT	48.06	14	1	1	Carbamidomethylation	11068	Urinary protein 2 OS=Rattus norvegicus PE=1 SV=1
sp|P83121|UP3_RAT	37.46	49	2	2	Carbamidomethylation; Deamidation (NQ); Hydroxylation	11100	Urinary protein 3 OS=Rattus norvegicus PE=3 SV=1
sp|O55166|VPS52_RAT	17.69	3	2	1	Hydroxylation	82103	Vacuolar protein sorting-associated protein 52 homolog OS=Rattus norvegicus GN=Vps52 PE=2 SV=2
sp|P29534|VCAM1_RAT	41.81	3	3	2		81246	Vascular cell adhesion protein 1 OS=Rattus norvegicus GN=Vcam1 PE=2 SV=1
sp|Q9JM00|VAX1_RAT	20.51	2	1	1		35012	Ventral anterior homeobox 1 OS=Rattus norvegicus GN=Vax1 PE=2 SV=1
sp|P45953|ACADV_RAT	15.16	2	2	1		70749	Very long-chain specific acyl-CoA dehydrogenase mitochondrial OS=Rattus norvegicus GN=Acadvl PE=1 SV=1
sp|Q8VHI8|SEC20_RAT	18.36	6	2	1	Deamidation (NQ)	26170	Vesicle transport protein SEC20 OS=Rattus norvegicus GN=Bnip1 PE=2 SV=1
sp|Q9QUL6|NSF_RAT	26.82	3	3	1	Deamidation (NQ); Pyro-glu from E; Hydroxylation	82652	Vesicle-fusing ATPase OS=Rattus norvegicus GN=Nsf PE=1 SV=1
sp|P85972|VINC_RAT	36.53	4	4	4	Carbamidomethylation	116615	Vinculin OS=Rattus norvegicus GN=Vcl PE=1 SV=1
sp|P04276|VTDB_RAT	276.86	89	99	97	Carbamidomethylation; Deamidation (NQ); Oxidation (M); Oxidation (HW); Pyro-glu from Q; Hydroxylation	53545	Vitamin D-binding protein OS=Rattus norvegicus GN=Gc PE=1 SV=3
sp|P31394|PROC_RAT	68.55	18	6	4	Carbamidomethylation; Deamidation (NQ); Hydroxylation	51912	Vitamin K-dependent protein C OS=Rattus norvegicus GN=Proc PE=2 SV=1
sp|P53813|PROS_RAT	86.35	14	10	7	Carbamidomethylation; Hydroxylation	74627	Vitamin K-dependent protein S OS=Rattus norvegicus GN=Pros1 PE=2 SV=1
sp|Q07652|CAC1E_RAT	17.64	2	4	2	Hydroxylation	252114	Voltage-dependent R-type calcium channel subunit alpha-1E OS=Rattus norvegicus GN=Cacna1e PE=1 SV=1
sp|O54898|CAC1G_RAT	29	4	6	3	Carbamidomethylation; Deamidation (NQ); Hydroxylation	250405	Voltage-dependent T-type calcium channel subunit alpha-1G OS=Rattus norvegicus GN=Cacna1g PE=2 SV=2
sp|P63144|KCAB1_RAT	18.02	4	2	1		44710	Voltage-gated potassium channel subunit beta-1 OS=Rattus norvegicus GN=Kcnab1 PE=1 SV=1
sp|P62815|VATB2_RAT	50.16	11	3	2	Deamidation (NQ)	56551	V-type proton ATPase subunit B brain isoform OS=Rattus norvegicus GN=Atp6v1b2 PE=1 SV=1
sp|Q6PCU2|VATE1_RAT	26.93	6	2	1		26128	V-type proton ATPase subunit E 1 OS=Rattus norvegicus GN=Atp6v1e1 PE=1 SV=1
sp|Q9ERH3|WDR7_RAT	25.74	1	2	1	Oxidation (HW); Hydroxylation	163190	WD repeat-containing protein 7 OS=Rattus norvegicus GN=Wdr7 PE=2 SV=1
sp|Q5I0D7|PEPD_RAT	37.69	5	2	2	Carbamidomethylation	54751	Xaa-Pro dipeptidase OS=Rattus norvegicus GN=Pepd PE=2 SV=1
sp|P22985|XDH_RAT	59.19	6	7	6	Carbamidomethylation; Pyro-glu from E	146242	Xanthine dehydrogenase/oxidase OS=Rattus norvegicus GN=Xdh PE=1 SV=3
sp|Q71LX6|XIRP2_RAT	27.94	4	13	7	Carbamidomethylation; Deamidation (NQ); Oxidation (HW); Pyro-glu from E; Hydroxylation	373984	Xin actin-binding repeat-containing protein 2 OS=Rattus norvegicus GN=Xirp2 PE=1 SV=1
sp|D4A8G9|ZFY26_RAT	33.71	3	5	2	Carbamidomethylation; Deamidation (NQ)	284213	Zinc finger FYVE domain-containing protein 26 OS=Rattus norvegicus GN=Zfyve26 PE=3 SV=1
sp|Q62806|ZN148_RAT	17.8	3	2	1	Carbamidomethylation	88748	Zinc finger protein 148 OS=Rattus norvegicus GN=Znf148 PE=2 SV=1
sp|Q499R0|Z518A_RAT	28.32	3	5	3	Deamidation (NQ); Oxidation (HW); Hydroxylation	165538	Zinc finger protein 518A OS=Rattus norvegicus GN=Znf518a PE=2 SV=1
sp|Q80Z36|ZHX3_RAT	20.26	3	3	2	Deamidation (NQ); Oxidation (HW); Hydroxylation	103783	Zinc fingers and homeoboxes protein 3 OS=Rattus norvegicus GN=Zhx3 PE=1 SV=2
sp|Q63678|ZA2G_RAT	147	45	16	14	Carbamidomethylation; Deamidation (NQ); Oxidation (M)	34017	Zinc-alpha-2-glycoprotein OS=Rattus norvegicus GN=Azgp1 PE=2 SV=1

## Sheet: total Protein ID post-nodal
Accession	-10lgP	Coverage (%)	#Peptides	#Unique	PTM	Avg. Mass	Description
sp|P62260|1433E_RAT	90.54	49	19	11	Carbamidomethylation; Deamidation (NQ); Oxidation (M); Pyro-glu from E; Pyro-glu from Q; Hydroxylation	29174	14-3-3 protein epsilon OS=Rattus norvegicus GN=Ywhae PE=1 SV=1
sp|P68511|1433F_RAT	65.06	38	15	5	Deamidation (NQ); Oxidation (M); Pyro-glu from E; Hydroxylation	28212	14-3-3 protein eta OS=Rattus norvegicus GN=Ywhah PE=1 SV=2
sp|P68255|1433T_RAT	61.83	33	15	7	Carbamidomethylation; Deamidation (NQ); Hydroxylation	27778	14-3-3 protein theta OS=Rattus norvegicus GN=Ywhaq PE=1 SV=1
sp|P63102|1433Z_RAT	105.49	67	25	14	Carbamidomethylation; Deamidation (NQ); Oxidation (M); Oxidation (HW); Pyro-glu from E; Hydroxylation	27771	14-3-3 protein zeta/delta OS=Rattus norvegicus GN=Ywhaz PE=1 SV=1
sp|Q63347|PRS7_RAT	31.79	11	4	2	Oxidation (M); Hydroxylation	48575	26S protease regulatory subunit 7 OS=Rattus norvegicus GN=Psmc2 PE=1 SV=3
sp|P22072|3BHS2_RAT	33.27	10	4	2	Deamidation (NQ)	42277	3 beta-hydroxysteroid dehydrogenase/Delta 5-->4-isomerase type 2 OS=Rattus norvegicus GN=Hsd3b PE=2 SV=3
sp|Q9JLJ3|AL9A1_RAT	39.63	4	2	2		53653	4-trimethylaminobutyraldehyde dehydrogenase OS=Rattus norvegicus GN=Aldh9a1 PE=1 SV=1
sp|Q63003|5E5_RAT	16.71	6	6	5	Oxidation (HW); Hydroxylation	86831	5E5 antigen OS=Rattus norvegicus PE=2 SV=1
sp|P33436|MMP2_RAT	24.06	2	1	1	Carbamidomethylation	74150	72 kDa type IV collagenase OS=Rattus norvegicus GN=Mmp2 PE=2 SV=2
sp|P06761|GRP78_RAT	70.54	20	11	6	Deamidation (NQ); Hydroxylation	72347	78 kDa glucose-regulated protein OS=Rattus norvegicus GN=Hspa5 PE=1 SV=1
sp|Q6AYP7|5NT3B_RAT	27.46	9	3	2	Carbamidomethylation	34536	7-methylguanosine phosphate-specific 5'-nucleotidase OS=Rattus norvegicus GN=Nt5c3b PE=2 SV=2
sp|P11497|ACACA_RAT	24	2	7	3	Carbamidomethylation; Hydroxylation	265191	Acetyl-CoA carboxylase 1 OS=Rattus norvegicus GN=Acaca PE=1 SV=1
sp|Q9R0W5|ASIC5_RAT	18.24	7	1	1	Carbamidomethylation; Oxidation (HW); Hydroxylation	56464	Acid-sensing ion channel 5 OS=Rattus norvegicus GN=Asic5 PE=1 SV=1
sp|P68136|ACTS_RAT	163.46	72	30	2	Carbamidomethylation; Deamidation (NQ); Oxidation (M); Hydroxylation	42051	Actin alpha skeletal muscle OS=Rattus norvegicus GN=Acta1 PE=1 SV=1
sp|P62738|ACTA_RAT	166.2	72	30	1	Carbamidomethylation; Deamidation (NQ); Oxidation (M); Hydroxylation	42009	Actin aortic smooth muscle OS=Rattus norvegicus GN=Acta2 PE=2 SV=1
sp|P60711|ACTB_RAT	169.96	72	34	14	Carbamidomethylation; Deamidation (NQ); Oxidation (M); Pyro-glu from Q; Hydroxylation	41737	Actin cytoplasmic 1 OS=Rattus norvegicus GN=Actb PE=1 SV=1
sp|P63259|ACTG_RAT	169.96	72	34	14	Carbamidomethylation; Deamidation (NQ); Oxidation (M); Pyro-glu from Q; Hydroxylation	41793	Actin cytoplasmic 2 OS=Rattus norvegicus GN=Actg1 PE=1 SV=1
sp|Q9JKL8|ADNP_RAT	15.01	2	2	1	Hydroxylation	91335	Activity-dependent neuroprotector homeobox protein OS=Rattus norvegicus GN=Adnp PE=2 SV=1
sp|Q499N5|ACSF2_RAT	24.99	4	3	1	Carbamidomethylation; Hydroxylation	67887	Acyl-CoA synthetase family member 2 mitochondrial OS=Rattus norvegicus GN=Acsf2 PE=2 SV=1
sp|P11030|ACBP_RAT	28.21	21	1	1	Pyro-glu from Q	10027	Acyl-CoA-binding protein OS=Rattus norvegicus GN=Dbi PE=1 SV=3
sp|P70478|APC_RAT	19.31	2	5	3	Carbamidomethylation; Deamidation (NQ); Oxidation (HW); Hydroxylation	310533	Adenomatous polyposis coli protein OS=Rattus norvegicus GN=Apc PE=1 SV=1
sp|P10760|SAHH_RAT	81.3	19	8	8	Carbamidomethylation; Deamidation (NQ); Oxidation (HW)	47538	Adenosylhomocysteinase OS=Rattus norvegicus GN=Ahcy PE=1 SV=3
sp|Q9Z286|ADCYA_RAT	15.22	2	4	1	Carbamidomethylation; Oxidation (M); Oxidation (HW); Hydroxylation	185852	Adenylate cyclase type 10 OS=Rattus norvegicus GN=Adcy10 PE=1 SV=1
sp|P39069|KAD1_RAT	66.41	25	3	3	Carbamidomethylation	21584	Adenylate kinase isoenzyme 1 OS=Rattus norvegicus GN=Ak1 PE=1 SV=3
sp|Q08163|CAP1_RAT	19.05	8	2	2	Carbamidomethylation; Deamidation (NQ)	51589	Adenylyl cyclase-associated protein 1 OS=Rattus norvegicus GN=Cap1 PE=1 SV=3
sp|Q4KLN7|ARFG3_RAT	25.08	8	5	2	Deamidation (NQ); Hydroxylation	57671	ADP-ribosylation factor GTPase-activating protein 3 OS=Rattus norvegicus GN=Arfgap3 PE=2 SV=1
sp|Q63495|RAGE_RAT	39.26	14	4	4	Hydroxylation	42664	Advanced glycosylation end product-specific receptor OS=Rattus norvegicus GN=Ager PE=1 SV=1
sp|O35889|AFAD_RAT	15.3	1	3	2	Oxidation (M); Hydroxylation	207676	Afadin OS=Rattus norvegicus GN=Mllt4 PE=1 SV=1
sp|P36953|AFAM_RAT	219.56	68	68	63	Carbamidomethylation; Deamidation (NQ); Oxidation (M); Oxidation (HW); Pyro-glu from Q; Hydroxylation	69335	Afamin OS=Rattus norvegicus GN=Afm PE=3 SV=1
sp|P0C6C0|SPKAP_RAT	16.11	1	2	2	Hydroxylation	184450	A-kinase anchor protein SPHKAP OS=Rattus norvegicus GN=Sphkap PE=1 SV=1
sp|P50475|SYAC_RAT	18.98	2	3	1		106790	Alanine--tRNA ligase cytoplasmic OS=Rattus norvegicus GN=Aars PE=1 SV=3
sp|P06757|ADH1_RAT	65.62	12	5	3		39645	Alcohol dehydrogenase 1 OS=Rattus norvegicus GN=Adh1 PE=1 SV=3
sp|P11883|AL3A1_RAT	30.04	6	2	2	Hydroxylation	50339	Aldehyde dehydrogenase dimeric NADP-preferring OS=Rattus norvegicus GN=Aldh3a1 PE=1 SV=3
sp|P07943|ALDR_RAT	47.8	16	5	5	Deamidation (NQ); Hydroxylation	35797	Aldose reductase OS=Rattus norvegicus GN=Akr1b1 PE=1 SV=3
sp|Q5RJP0|ALD1_RAT	19.47	4	1	1	Deamidation (NQ)	36122	Aldose reductase-related protein 1 OS=Rattus norvegicus GN=Akr1b7 PE=1 SV=1
sp|Q6DGG1|ABHEB_RAT	18.02	15	2	2		22618	Alpha/beta hydrolase domain-containing protein 14B OS=Rattus norvegicus GN=Abhd14b PE=2 SV=1
sp|P02764|A1AG_RAT	136.59	81	33	33	Carbamidomethylation; Deamidation (NQ); Oxidation (M); Pyro-glu from Q; Hydroxylation	23575	Alpha-1-acid glycoprotein OS=Rattus norvegicus GN=Orm1 PE=2 SV=1
sp|P17475|A1AT_RAT	258.12	88	106	98	Carbamidomethylation; Deamidation (NQ); Oxidation (M); Oxidation (HW); Pyro-glu from E; 2 more	46136	Alpha-1-antiproteinase OS=Rattus norvegicus GN=Serpina1 PE=1 SV=2
sp|P14046|A1I3_RAT	372.57	88	438	123	Carbamidomethylation; Deamidation (NQ); Oxidation (M); Oxidation (HW); Pyro-glu from E; 2 more	163772	Alpha-1-inhibitor 3 OS=Rattus norvegicus GN=A1i3 PE=1 SV=1
sp|Q63041|A1M_RAT	354.9	92	324	292	Carbamidomethylation; Deamidation (NQ); Oxidation (M); Oxidation (HW); Pyro-glu from E; 2 more	167124	Alpha-1-macroglobulin OS=Rattus norvegicus GN=A1m PE=1 SV=1
sp|P24090|FETUA_RAT	291.58	88	74	68	Carbamidomethylation; Deamidation (NQ); Oxidation (HW); Pyro-glu from E; Pyro-glu from Q; Hydroxylation	37982	Alpha-2-HS-glycoprotein OS=Rattus norvegicus GN=Ahsg PE=1 SV=2
sp|P06238|A2MG_RAT	166.7	48	96	60	Carbamidomethylation; Deamidation (NQ); Oxidation (M); Oxidation (HW); Pyro-glu from Q; Hydroxylation	163784	Alpha-2-macroglobulin OS=Rattus norvegicus GN=A2m PE=2 SV=2
sp|Q9Z1P2|ACTN1_RAT	33.72	2	1	1		102960	Alpha-actinin-1 OS=Rattus norvegicus GN=Actn1 PE=1 SV=1
sp|Q9QXQ0|ACTN4_RAT	33.72	4	3	3	Deamidation (NQ); Oxidation (HW); Hydroxylation	104915	Alpha-actinin-4 OS=Rattus norvegicus GN=Actn4 PE=1 SV=2
sp|P04764|ENOA_RAT	122.67	31	15	6	Carbamidomethylation; Deamidation (NQ); Oxidation (HW); Hydroxylation	47128	Alpha-enolase OS=Rattus norvegicus GN=Eno1 PE=1 SV=4
sp|P00714|LALBA_RAT	40.84	9	1	1	Carbamidomethylation	17850	Alpha-lactalbumin OS=Rattus norvegicus GN=Lalba PE=1 SV=1
sp|P21139|MA2C1_RAT	25.2	4	4	2	Carbamidomethylation; Deamidation (NQ)	115971	Alpha-mannosidase 2C1 OS=Rattus norvegicus GN=Man2c1 PE=1 SV=1
sp|P37089|SCNNA_RAT	15.01	2	2	1	Hydroxylation	78888	Amiloride-sensitive sodium channel subunit alpha OS=Rattus norvegicus GN=Scnn1a PE=1 SV=2
sp|P01015|ANGT_RAT	186.39	58	27	27	Carbamidomethylation; Deamidation (NQ); Oxidation (M); Pyro-glu from Q; Hydroxylation	51982	Angiotensinogen OS=Rattus norvegicus GN=Agt PE=1 SV=1
sp|P00762|TRY1_RAT	153.34	42	50	23	Carbamidomethylation; Deamidation (NQ); Oxidation (M); Oxidation (HW); Pyro-glu from E; 2 more	25959	Anionic trypsin-1 OS=Rattus norvegicus GN=Prss1 PE=1 SV=1
sp|P00763|TRY2_RAT	108.73	35	38	12	Carbamidomethylation; Deamidation (NQ); Oxidation (M); Oxidation (HW); Pyro-glu from Q; Hydroxylation	26228	Anionic trypsin-2 OS=Rattus norvegicus GN=Prss2 PE=1 SV=2
sp|Q5U312|RAI14_RAT	17.15	7	7	6	Carbamidomethylation; Deamidation (NQ); Oxidation (M); Oxidation (HW); Pyro-glu from E; Hydroxylation	109134	Ankycorbin OS=Rattus norvegicus GN=Rai14 PE=2 SV=2
sp|P07150|ANXA1_RAT	123.53	45	20	19	Carbamidomethylation; Oxidation (M); Hydroxylation	38829	Annexin A1 OS=Rattus norvegicus GN=Anxa1 PE=1 SV=2
sp|Q07936|ANXA2_RAT	42.23	11	4	4	Hydroxylation	38678	Annexin A2 OS=Rattus norvegicus GN=Anxa2 PE=1 SV=2
sp|P48037|ANXA6_RAT	15.82	8	5	4	Carbamidomethylation; Deamidation (NQ); Hydroxylation	75754	Annexin A6 OS=Rattus norvegicus GN=Anxa6 PE=1 SV=2
sp|Q6IFT6|ANO7_RAT	23.14	2	2	1	Hydroxylation	97170	Anoctamin-7 OS=Rattus norvegicus GN=Ano7 PE=2 SV=1
sp|Q2PWT8|AP4M1_RAT	16.12	11	2	1	Carbamidomethylation; Deamidation (NQ); Hydroxylation	49853	AP-4 complex subunit mu-1 OS=Rattus norvegicus GN=Ap4m1 PE=1 SV=1
sp|Q499N2|AP5M1_RAT	15.1	3	2	1	Hydroxylation	54440	AP-5 complex subunit mu-1 OS=Rattus norvegicus GN=Ap5m1 PE=2 SV=1
sp|P04639|APOA1_RAT	206.12	81	43	43	Deamidation (NQ); Oxidation (M); Oxidation (HW); Pyro-glu from Q; Hydroxylation	30062	Apolipoprotein A-I OS=Rattus norvegicus GN=Apoa1 PE=1 SV=2
sp|P04638|APOA2_RAT	91.22	51	7	6	Deamidation (NQ); Oxidation (M); Hydroxylation	11439	Apolipoprotein A-II OS=Rattus norvegicus GN=Apoa2 PE=2 SV=1
sp|P02651|APOA4_RAT	237.44	89	57	56	Deamidation (NQ); Oxidation (M); Oxidation (HW); Pyro-glu from Q; Hydroxylation	44456	Apolipoprotein A-IV OS=Rattus norvegicus GN=Apoa4 PE=2 SV=2
sp|Q7TMA5|APOB_RAT	266.73	38	164	157	Carbamidomethylation; Deamidation (NQ); Oxidation (M); Oxidation (HW); Pyro-glu from E; 2 more	536031	Apolipoprotein B-100 OS=Rattus norvegicus GN=Apob PE=1 SV=1
sp|P19939|APOC1_RAT	116.08	45	9	9	Deamidation (NQ); Oxidation (M); Hydroxylation	9861	Apolipoprotein C-I OS=Rattus norvegicus GN=Apoc1 PE=2 SV=1
sp|P06759|APOC3_RAT	110.89	71	9	9	Deamidation (NQ); Oxidation (M); Hydroxylation	11117	Apolipoprotein C-III OS=Rattus norvegicus GN=Apoc3 PE=2 SV=2
sp|P55797|APOC4_RAT	65.79	26	3	3	Oxidation (M)	14532	Apolipoprotein C-IV OS=Rattus norvegicus GN=Apoc4 PE=2 SV=2
sp|P23593|APOD_RAT	28.71	11	2	1	Deamidation (NQ); Hydroxylation	21635	Apolipoprotein D OS=Rattus norvegicus GN=Apod PE=1 SV=1
sp|P02650|APOE_RAT	164.64	78	31	30	Deamidation (NQ); Oxidation (M); Pyro-glu from Q; Hydroxylation	35753	Apolipoprotein E OS=Rattus norvegicus GN=Apoe PE=1 SV=2
sp|P14630|APOM_RAT	108.02	32	7	7	Carbamidomethylation	21513	Apolipoprotein M OS=Rattus norvegicus GN=Apom PE=1 SV=2
sp|Q400C7|AMZ2_RAT	32.17	8	5	1	Oxidation (HW)	41379	Archaemetzincin-2 OS=Rattus norvegicus GN=Amz2 PE=2 SV=2
sp|P07824|ARGI1_RAT	46.32	11	3	2		34973	Arginase-1 OS=Rattus norvegicus GN=Arg1 PE=1 SV=2
sp|P09034|ASSY_RAT	68.92	17	7	7	Carbamidomethylation; Deamidation (NQ); Pyro-glu from E; Hydroxylation	46496	Argininosuccinate synthase OS=Rattus norvegicus GN=Ass1 PE=2 SV=1
sp|P41739|ARNT_RAT	15.47	2	3	1		88221	Aryl hydrocarbon receptor nuclear translocator OS=Rattus norvegicus GN=Arnt PE=1 SV=2
sp|P13221|AATC_RAT	60.16	13	4	4		46429	Aspartate aminotransferase cytoplasmic OS=Rattus norvegicus GN=Got1 PE=1 SV=3
sp|P15999|ATPA_RAT	59.9	9	5	3	Deamidation (NQ); Hydroxylation	59754	ATP synthase subunit alpha mitochondrial OS=Rattus norvegicus GN=Atp5a1 PE=1 SV=2
sp|Q5RKI8|ABCB8_RAT	17.72	4	3	3	Carbamidomethylation	77770	ATP-binding cassette sub-family B member 8 mitochondrial OS=Rattus norvegicus GN=Abcb8 PE=2 SV=1
sp|Q9QYJ4|ABCB9_RAT	41.56	5	4	2	Oxidation (M); Hydroxylation	84033	ATP-binding cassette sub-family B member 9 OS=Rattus norvegicus GN=Abcb9 PE=1 SV=1
sp|Q63664|IRK8_RAT	18.93	4	2	1	Oxidation (HW)	47963	ATP-sensitive inward rectifier potassium channel 8 OS=Rattus norvegicus GN=Kcnj8 PE=2 SV=1
sp|Q80YN4|CORIN_RAT	18.38	2	2	1	Carbamidomethylation; Oxidation (HW); Hydroxylation	122758	Atrial natriuretic peptide-converting enzyme OS=Rattus norvegicus GN=Corin PE=1 SV=2
sp|Q9JKB5|ARI4B_RAT	19.79	9	9	7	Carbamidomethylation; Deamidation (NQ); Hydroxylation	137080	AT-rich interactive domain-containing protein 4B OS=Rattus norvegicus GN=Arid4b PE=2 SV=1
sp|Q99J86|ATRN_RAT	161.74	28	31	31	Carbamidomethylation; Deamidation (NQ); Oxidation (M); Oxidation (HW); Hydroxylation	158672	Attractin OS=Rattus norvegicus GN=Atrn PE=2 SV=1
sp|Q9WTP0|E41L1_RAT	15.2	2	2	1		98243	Band 4.1-like protein 1 OS=Rattus norvegicus GN=Epb41l1 PE=1 SV=1
sp|P63156|BARH1_RAT	17.47	13	3	1	Carbamidomethylation; Hydroxylation	35136	BarH-like 1 homeobox protein OS=Rattus norvegicus GN=Barhl1 PE=2 SV=1
sp|Q9QYN5|BCL10_RAT	18.31	7	2	1	Deamidation (NQ)	25999	B-cell lymphoma/leukemia 10 OS=Rattus norvegicus GN=Bcl10 PE=2 SV=1
sp|P26644|APOH_RAT	197.37	55	32	32	Carbamidomethylation; Deamidation (NQ); Oxidation (HW); Pyro-glu from E; Hydroxylation	33197	Beta-2-glycoprotein 1 OS=Rattus norvegicus GN=Apoh PE=2 SV=2
sp|P07151|B2MG_RAT	147.17	72	14	13	Carbamidomethylation; Deamidation (NQ); Oxidation (M); Hydroxylation	13720	Beta-2-microglobulin OS=Rattus norvegicus GN=B2m PE=1 SV=1
sp|P15429|ENOB_RAT	148.63	39	18	7	Carbamidomethylation; Deamidation (NQ); Oxidation (HW); Hydroxylation	47014	Beta-enolase OS=Rattus norvegicus GN=Eno3 PE=1 SV=3
sp|O09171|BHMT1_RAT	94.54	42	12	11	Carbamidomethylation; Deamidation (NQ); Hydroxylation	44976	Betaine--homocysteine S-methyltransferase 1 OS=Rattus norvegicus GN=Bhmt PE=1 SV=1
sp|Q8VIJ5|NCOAT_RAT	16.06	3	4	1	Oxidation (HW); Hydroxylation	102918	Bifunctional protein NCOAT OS=Rattus norvegicus GN=Mgea5 PE=1 SV=1
sp|Q5FVF9|BTD_RAT	111.66	28	10	8	Carbamidomethylation; Deamidation (NQ); Oxidation (M); Oxidation (HW); Pyro-glu from Q; Hydroxylation	58021	Biotinidase OS=Rattus norvegicus GN=Btd PE=2 SV=1
sp|O54952|BRCA1_RAT	28.37	2	3	2	Carbamidomethylation; Deamidation (NQ); Hydroxylation	199885	Breast cancer type 1 susceptibility protein homolog OS=Rattus norvegicus GN=Brca1 PE=1 SV=1
sp|O35923|BRCA2_RAT	39.87	2	8	4	Carbamidomethylation; Oxidation (M); Pyro-glu from E; Hydroxylation	372219	Breast cancer type 2 susceptibility protein homolog OS=Rattus norvegicus GN=Brca2 PE=1 SV=1
sp|P27653|C1TC_RAT	27.48	8	4	3	Carbamidomethylation; Hydroxylation	100996	C-1-tetrahydrofolate synthase cytoplasmic OS=Rattus norvegicus GN=Mthfd1 PE=1 SV=3
sp|Q63514|C4BPA_RAT	148.56	42	23	21	Carbamidomethylation; Deamidation (NQ); Hydroxylation	62266	C4b-binding protein alpha chain OS=Rattus norvegicus GN=C4bpa PE=2 SV=1
sp|Q63515|C4BPB_RAT	70.97	17	5	4	Carbamidomethylation; Deamidation (NQ); Hydroxylation	28642	C4b-binding protein beta chain OS=Rattus norvegicus GN=C4bpb PE=2 SV=1
sp|Q9R0T4|CADH1_RAT	74.93	19	15	13	Carbamidomethylation; Deamidation (NQ); Pyro-glu from Q; Hydroxylation	98715	Cadherin-1 OS=Rattus norvegicus GN=Cdh1 PE=1 SV=1
sp|P55281|CAD17_RAT	52.57	5	3	3		91863	Cadherin-17 OS=Rattus norvegicus GN=Cdh17 PE=2 SV=1
sp|P97756|KKCC1_RAT	17.15	4	2	1	Deamidation (NQ); Hydroxylation	55908	Calcium/calmodulin-dependent protein kinase kinase 1 OS=Rattus norvegicus GN=Camkk1 PE=1 SV=1
sp|O88831|KKCC2_RAT	45.57	6	4	2	Carbamidomethylation; Hydroxylation	64446	Calcium/calmodulin-dependent protein kinase kinase 2 OS=Rattus norvegicus GN=Camkk2 PE=1 SV=1
sp|Q62976|KCMA1_RAT	31	2	4	2		134374	Calcium-activated potassium channel subunit alpha-1 OS=Rattus norvegicus GN=Kcnma1 PE=1 SV=3
sp|Q62717|CAPS1_RAT	35.07	2	3	1	Carbamidomethylation; Deamidation (NQ); Oxidation (M); Oxidation (HW)	146266	Calcium-dependent secretion activator 1 OS=Rattus norvegicus GN=Cadps PE=1 SV=1
sp|P62161|CALM_RAT	57.13	23	3	2	Deamidation (NQ); Pyro-glu from E; Hydroxylation	16838	Calmodulin OS=Rattus norvegicus GN=Calm1 PE=1 SV=2
sp|O88501|CAN6_RAT	18.22	7	3	2	Deamidation (NQ); Hydroxylation	74560	Calpain-6 OS=Rattus norvegicus GN=Capn6 PE=2 SV=1
sp|P51868|CASQ2_RAT	31.36	7	5	1	Hydroxylation	47839	Calsequestrin-2 OS=Rattus norvegicus GN=Casq2 PE=1 SV=2
sp|Q8R553|CSTN3_RAT	26.4	3	3	1	Oxidation (HW); Hydroxylation	105945	Calsyntenin-3 OS=Rattus norvegicus GN=Clstn3 PE=2 SV=1
sp|O55156|CLIP2_RAT	24.39	2	3	1		115480	CAP-Gly domain-containing linker protein 2 OS=Rattus norvegicus GN=Clip2 PE=1 SV=1
sp|Q8CHI9|CHSTF_RAT	16.75	3	2	1	Oxidation (M); Hydroxylation	65044	Carbohydrate sulfotransferase 15 OS=Rattus norvegicus GN=Chst15 PE=2 SV=1
sp|B0BNN3|CAH1_RAT	75.22	35	7	6		28300	Carbonic anhydrase 1 OS=Rattus norvegicus GN=Ca1 PE=1 SV=1
sp|P27139|CAH2_RAT	62.88	27	5	5	Carbamidomethylation; Deamidation (NQ); Oxidation (HW); Hydroxylation	29114	Carbonic anhydrase 2 OS=Rattus norvegicus GN=Ca2 PE=1 SV=2
sp|P14141|CAH3_RAT	158.07	79	20	19	Carbamidomethylation; Deamidation (NQ); Oxidation (HW); Pyro-glu from Q; Hydroxylation	29431	Carbonic anhydrase 3 OS=Rattus norvegicus GN=Ca3 PE=1 SV=3
sp|P10959|EST1C_RAT	251.86	77	69	56	Carbamidomethylation; Deamidation (NQ); Oxidation (M); Oxidation (HW); Pyro-glu from Q; Hydroxylation	60175	Carboxylesterase 1C OS=Rattus norvegicus GN=Ces1c PE=1 SV=3
sp|P16303|CES1D_RAT	68.89	22	11	7	Carbamidomethylation; Deamidation (NQ); Hydroxylation	62147	Carboxylesterase 1D OS=Rattus norvegicus GN=Ces1d PE=1 SV=2
sp|Q63108|EST1E_RAT	154.92	16	13	4	Deamidation (NQ); Oxidation (M)	61715	Carboxylesterase 1E OS=Rattus norvegicus GN=Ces1e PE=2 SV=1
sp|O54960|CAPON_RAT	27.57	4	3	1	Deamidation (NQ); Oxidation (HW)	55864	Carboxyl-terminal PDZ ligand of neuronal nitric oxide synthase protein OS=Rattus norvegicus GN=Nos1ap PE=1 SV=1
sp|Q9EQV9|CBPB2_RAT	166.37	52	21	18	Carbamidomethylation; Deamidation (NQ); Hydroxylation	48827	Carboxypeptidase B2 OS=Rattus norvegicus GN=Cpb2 PE=2 SV=1
sp|Q9EQV8|CBPN_RAT	131.12	35	13	12	Deamidation (NQ); Hydroxylation	51981	Carboxypeptidase N catalytic chain OS=Rattus norvegicus GN=Cpn1 PE=2 SV=1
sp|Q6IRK9|CBPQ_RAT	158.7	52	20	20	Carbamidomethylation; Deamidation (NQ); Pyro-glu from E; Hydroxylation	52042	Carboxypeptidase Q OS=Rattus norvegicus GN=Cpq PE=1 SV=1
sp|P97633|KC1A_RAT	15.58	3	1	1	Deamidation (NQ); Hydroxylation	37495	Casein kinase I isoform alpha OS=Rattus norvegicus GN=Csnk1a1 PE=2 SV=1
sp|P04762|CATA_RAT	32.46	8	3	3		59757	Catalase OS=Rattus norvegicus GN=Cat PE=1 SV=3
sp|P00787|CATB_RAT	38.33	10	3	2	Carbamidomethylation	37470	Cathepsin B OS=Rattus norvegicus GN=Ctsb PE=1 SV=2
sp|Q02765|CATS_RAT	31.36	4	1	1		36833	Cathepsin S OS=Rattus norvegicus GN=Ctss PE=2 SV=1
sp|Q6AXP6|CTSR2_RAT	20.94	2	2	1		68266	Cation channel sperm-associated protein 2 OS=Rattus norvegicus GN=Catsper2 PE=2 SV=1
sp|P08426|TRY3_RAT	94.96	50	31	20	Carbamidomethylation; Deamidation (NQ); Oxidation (M); Oxidation (HW); Pyro-glu from Q; Hydroxylation	26269	Cationic trypsin-3 OS=Rattus norvegicus GN=Try3 PE=2 SV=1
sp|P26051|CD44_RAT	46.17	12	3	3	Deamidation (NQ); Hydroxylation	55946	CD44 antigen OS=Rattus norvegicus GN=Cd44 PE=1 SV=2
sp|O35158|CDON_RAT	19.79	1	1	1	Deamidation (NQ)	136204	Cell adhesion molecule-related/down-regulated by oncogenes OS=Rattus norvegicus GN=Cdon PE=1 SV=2
sp|O08837|CDC5L_RAT	15.57	1	1	1		92218	Cell division cycle 5-like protein OS=Rattus norvegicus GN=Cdc5l PE=1 SV=2
sp|P13635|CERU_RAT	239.85	66	94	89	Carbamidomethylation; Deamidation (NQ); Oxidation (M); Oxidation (HW); Pyro-glu from E; 2 more	120841	Ceruloplasmin OS=Rattus norvegicus GN=Cp PE=1 SV=3
sp|Q01062|PDE2A_RAT	27.85	2	3	1	Hydroxylation	104664	cGMP-dependent 3' 5'-cyclic phosphodiesterase OS=Rattus norvegicus GN=Pde2a PE=1 SV=2
sp|O35786|CML1_RAT	17.49	2	1	1		41723	Chemokine-like receptor 1 OS=Rattus norvegicus GN=Cmklr1 PE=2 SV=1
sp|A0JPQ9|CHID1_RAT	18.25	5	1	1	Deamidation (NQ); Oxidation (M); Hydroxylation	44875	Chitinase domain-containing protein 1 OS=Rattus norvegicus GN=Chid1 PE=2 SV=2
sp|P30551|CCKAR_RAT	16.41	2	1	1		49657	Cholecystokinin receptor type A OS=Rattus norvegicus GN=Cckar PE=1 SV=1
sp|P10354|CMGA_RAT	55.21	15	5	4	Deamidation (NQ); Pyro-glu from Q	52025	Chromogranin-A OS=Rattus norvegicus GN=Chga PE=1 SV=1
sp|P00774|CEL2A_RAT	37.95	5	3	1		28885	Chymotrypsin-like elastase family member 2A OS=Rattus norvegicus GN=Cela2a PE=2 SV=1
sp|P15978|HA11_RAT	37.1	16	5	4		36570	Class I histocompatibility antigen Non-RT1.A alpha-1 chain OS=Rattus norvegicus GN=RT1-Aw2 PE=1 SV=1
sp|A6JUQ6|CLVS2_RAT	24.85	4	2	1		37916	Clavesin-2 OS=Rattus norvegicus GN=Clvs2 PE=1 SV=1
sp|P05371|CLUS_RAT	163.06	46	20	20	Carbamidomethylation; Deamidation (NQ); Oxidation (M); Oxidation (HW); Pyro-glu from Q; Hydroxylation	51375	Clusterin OS=Rattus norvegicus GN=Clu PE=1 SV=2
sp|P16296|FA9_RAT	134.11	51	12	12	Carbamidomethylation; Deamidation (NQ); Pyro-glu from Q; Hydroxylation	31447	Coagulation factor IX (Fragment) OS=Rattus norvegicus GN=F9 PE=2 SV=1
sp|Q63207|FA10_RAT	126.32	30	13	12	Carbamidomethylation; Deamidation (NQ); Oxidation (HW); Hydroxylation	54265	Coagulation factor X OS=Rattus norvegicus GN=F10 PE=2 SV=1
sp|D3ZTE0|FA12_RAT	155.91	57	23	20	Carbamidomethylation; Deamidation (NQ); Oxidation (HW); Hydroxylation	65844	Coagulation factor XII OS=Rattus norvegicus GN=F12 PE=2 SV=1
sp|O08619|F13A_RAT	65.9	11	5	5	Deamidation (NQ); Hydroxylation	82659	Coagulation factor XIII A chain OS=Rattus norvegicus GN=F13a1 PE=2 SV=3
sp|P45592|COF1_RAT	48.85	25	3	3	Carbamidomethylation	18533	Cofilin-1 OS=Rattus norvegicus GN=Cfl1 PE=1 SV=3
sp|Q99M76|STAG3_RAT	19.79	2	4	2	Carbamidomethylation	141951	Cohesin subunit SA-3 OS=Rattus norvegicus GN=Stag3 PE=2 SV=1
sp|P02454|CO1A1_RAT	142.85	48	53	50	Carbamidomethylation; Deamidation (NQ); Oxidation (M); Pyro-glu from E; Pyro-glu from Q; Hydroxylation	137954	Collagen alpha-1(I) chain OS=Rattus norvegicus GN=Col1a1 PE=1 SV=5
sp|P13941|CO3A1_RAT	54.33	8	7	6	Carbamidomethylation; Deamidation (NQ); Hydroxylation	138937	Collagen alpha-1(III) chain OS=Rattus norvegicus GN=Col3a1 PE=2 SV=3
sp|P20909|COBA1_RAT	25.22	4	4	3	Deamidation (NQ); Oxidation (HW); Hydroxylation	181026	Collagen alpha-1(XI) chain OS=Rattus norvegicus GN=Col11a1 PE=1 SV=2
sp|P02466|CO1A2_RAT	95.78	40	33	30	Carbamidomethylation; Deamidation (NQ); Oxidation (HW); Pyro-glu from Q; Hydroxylation	129564	Collagen alpha-2(I) chain OS=Rattus norvegicus GN=Col1a2 PE=1 SV=3
sp|Q8CG08|CTHR1_RAT	15.53	8	2	2	Carbamidomethylation; Deamidation (NQ); Oxidation (M); Hydroxylation	26424	Collagen triple helix repeat-containing protein 1 OS=Rattus norvegicus GN=Cthrc1 PE=1 SV=1
sp|P31720|C1QA_RAT	99.11	32	7	7	Carbamidomethylation; Deamidation (NQ); Pyro-glu from Q; Hydroxylation	25917	Complement C1q subcomponent subunit A OS=Rattus norvegicus GN=C1qa PE=1 SV=2
sp|P31721|C1QB_RAT	110.16	36	9	9	Carbamidomethylation; Deamidation (NQ); Hydroxylation	26589	Complement C1q subcomponent subunit B OS=Rattus norvegicus GN=C1qb PE=1 SV=2
sp|P31722|C1QC_RAT	91.06	47	10	10	Carbamidomethylation; Deamidation (NQ); Oxidation (M); Pyro-glu from Q; Hydroxylation	25686	Complement C1q subcomponent subunit C OS=Rattus norvegicus GN=C1qc PE=1 SV=2
sp|Q6P6T1|C1S_RAT	153.11	44	27	24	Carbamidomethylation; Deamidation (NQ); Hydroxylation	77071	Complement C1s subcomponent OS=Rattus norvegicus GN=C1s PE=2 SV=2
sp|P01026|CO3_RAT	329.59	86	274	258	Carbamidomethylation; Deamidation (NQ); Oxidation (M); Oxidation (HW); Pyro-glu from E; 2 more	186459	Complement C3 OS=Rattus norvegicus GN=C3 PE=1 SV=3
sp|P08649|CO4_RAT	282.94	67	129	118	Carbamidomethylation; Deamidation (NQ); Oxidation (M); Oxidation (HW); Pyro-glu from E; 2 more	192162	Complement C4 OS=Rattus norvegicus GN=C4 PE=1 SV=3
sp|O35796|C1QBP_RAT	15.42	7	2	1	Deamidation (NQ)	30997	Complement component 1 Q subcomponent-binding protein mitochondrial OS=Rattus norvegicus GN=C1qbp PE=1 SV=2
sp|Q811M5|CO6_RAT	173.95	57	40	37	Carbamidomethylation; Deamidation (NQ); Oxidation (M); Oxidation (HW); Pyro-glu from Q; Hydroxylation	105114	Complement component C6 OS=Rattus norvegicus GN=C6 PE=2 SV=1
sp|P55314|CO8B_RAT	180.92	48	29	29	Carbamidomethylation; Deamidation (NQ); Oxidation (HW); Pyro-glu from Q; Hydroxylation	66667	Complement component C8 beta chain OS=Rattus norvegicus GN=C8b PE=2 SV=2
sp|Q62930|CO9_RAT	221.88	67	39	38	Carbamidomethylation; Deamidation (NQ); Oxidation (M); Oxidation (HW); Pyro-glu from Q; Hydroxylation	62281	Complement component C9 OS=Rattus norvegicus GN=C9 PE=2 SV=1
sp|P32038|CFAD_RAT	148.34	56	14	14	Carbamidomethylation; Deamidation (NQ); Oxidation (M); Oxidation (HW); Hydroxylation	28442	Complement factor D OS=Rattus norvegicus GN=Cfd PE=1 SV=2
sp|Q9WUW3|CFAI_RAT	228.75	67	49	48	Carbamidomethylation; Deamidation (NQ); Oxidation (HW); Hydroxylation	67298	Complement factor I OS=Rattus norvegicus GN=Cfi PE=2 SV=1
sp|P61203|CSN2_RAT	26.81	3	2	1	Deamidation (NQ)	51597	COP9 signalosome complex subunit 2 OS=Rattus norvegicus GN=Cops2 PE=2 SV=1
sp|Q64535|ATP7B_RAT	41.12	5	6	2	Carbamidomethylation; Deamidation (NQ); Hydroxylation	155990	Copper-transporting ATPase 2 OS=Rattus norvegicus GN=Atp7b PE=2 SV=1
sp|P31211|CBG_RAT	168.21	52	26	24	Deamidation (NQ); Oxidation (M); Oxidation (HW); Pyro-glu from Q; Hydroxylation	44671	Corticosteroid-binding globulin OS=Rattus norvegicus GN=Serpina6 PE=1 SV=2
sp|P48199|CRP_RAT	189.74	66	36	32	Carbamidomethylation; Deamidation (NQ); Oxidation (HW); Pyro-glu from Q; Hydroxylation	25468	C-reactive protein OS=Rattus norvegicus GN=Crp PE=1 SV=1
sp|P07335|KCRB_RAT	124.34	60	21	18	Carbamidomethylation; Deamidation (NQ); Oxidation (M); Oxidation (HW); Hydroxylation	42725	Creatine kinase B-type OS=Rattus norvegicus GN=Ckb PE=1 SV=2
sp|P00564|KCRM_RAT	148.14	59	15	13	Carbamidomethylation; Deamidation (NQ); Oxidation (M); Oxidation (HW); Hydroxylation	43045	Creatine kinase M-type OS=Rattus norvegicus GN=Ckm PE=1 SV=2
sp|Q3MJK5|CDK12_RAT	15.58	2	3	3	Deamidation (NQ); Oxidation (HW); Hydroxylation	163789	Cyclin-dependent kinase 12 OS=Rattus norvegicus GN=Cdk12 PE=1 SV=1
sp|P18757|CGL_RAT	27.44	10	4	3	Carbamidomethylation; Oxidation (HW)	43605	Cystathionine gamma-lyase OS=Rattus norvegicus GN=Cth PE=1 SV=2
sp|P14841|CYTC_RAT	109.43	59	8	7	Carbamidomethylation; Deamidation (NQ); Oxidation (M); Hydroxylation	15437	Cystatin-C OS=Rattus norvegicus GN=Cst3 PE=1 SV=2
sp|P47875|CSRP1_RAT	46.03	37	5	5	Carbamidomethylation; Deamidation (NQ); Hydroxylation	20613	Cysteine and glycine-rich protein 1 OS=Rattus norvegicus GN=Csrp1 PE=2 SV=2
sp|P20812|CP2A3_RAT	17.47	3	2	1		56511	Cytochrome P450 2A3 OS=Rattus norvegicus GN=Cyp2a3 PE=2 SV=1
sp|P97696|CYH3_RAT	33.65	11	4	1	Carbamidomethylation; Hydroxylation	46337	Cytohesin-3 OS=Rattus norvegicus GN=Cyth3 PE=2 SV=1
sp|P38650|DYHC1_RAT	23.44	2	14	7	Carbamidomethylation; Deamidation (NQ); Oxidation (M); Pyro-glu from Q; Hydroxylation	532256	Cytoplasmic dynein 1 heavy chain 1 OS=Rattus norvegicus GN=Dync1h1 PE=1 SV=1
sp|Q9JJ79|DYHC2_RAT	35.39	3	12	5	Deamidation (NQ); Oxidation (HW); Hydroxylation	492223	Cytoplasmic dynein 2 heavy chain 1 OS=Rattus norvegicus GN=Dync2h1 PE=1 SV=1
sp|Q68FS4|AMPL_RAT	23.08	16	5	4	Carbamidomethylation; Hydroxylation	56150	Cytosol aminopeptidase OS=Rattus norvegicus GN=Lap3 PE=1 SV=1
sp|P80254|DOPD_RAT	42.89	26	3	2		13133	D-dopachrome decarboxylase OS=Rattus norvegicus GN=Ddt PE=1 SV=3
sp|Q01129|PGS2_RAT	30.46	3	1	1		39805	Decorin OS=Rattus norvegicus GN=Dcn PE=1 SV=1
sp|Q63603|DOCK9_RAT	15.91	2	1	1	Hydroxylation	82455	Dedicator of cytokinesis protein 9 (Fragment) OS=Rattus norvegicus GN=Dock9 PE=2 SV=2
sp|Q62651|ECH1_RAT	33.43	11	6	2	Hydroxylation	36172	Delta(3 5)-Delta(2 4)-dienoyl-CoA isomerase mitochondrial OS=Rattus norvegicus GN=Ech1 PE=1 SV=2
sp|Q9QZK8|DNS2A_RAT	16.88	9	3	3	Deamidation (NQ); Hydroxylation	38175	Deoxyribonuclease-2-alpha OS=Rattus norvegicus GN=Dnase2 PE=2 SV=1
sp|P48675|DESM_RAT	25.43	7	5	2	Deamidation (NQ); Pyro-glu from Q	53457	Desmin OS=Rattus norvegicus GN=Des PE=1 SV=2
sp|Q7M0E3|DEST_RAT	49.12	10	2	2		18534	Destrin OS=Rattus norvegicus GN=Dstn PE=1 SV=3
sp|Q8CF97|VCIP1_RAT	36.94	7	8	4	Carbamidomethylation; Deamidation (NQ); Oxidation (M); Hydroxylation	134566	Deubiquitinating protein VCIP135 OS=Rattus norvegicus GN=Vcpip1 PE=1 SV=2
sp|Q8K4C0|FMO5_RAT	17.53	4	2	1	Carbamidomethylation; Deamidation (NQ); Hydroxylation	60056	Dimethylaniline monooxygenase [N-oxide-forming] 5 OS=Rattus norvegicus GN=Fmo5 PE=1 SV=3
sp|Q5BK84|ADAM5_RAT	15.28	2	2	1	Hydroxylation	79907	Disintegrin and metalloproteinase domain-containing protein 5 OS=Rattus norvegicus GN=Adam5 PE=2 SV=1
sp|O89044|PRI2_RAT	15.2	5	2	2	Hydroxylation	58603	DNA primase large subunit OS=Rattus norvegicus GN=Prim2 PE=2 SV=1
sp|O54888|RPA2_RAT	18.72	6	5	4	Deamidation (NQ); Oxidation (M); Hydroxylation	127728	DNA-directed RNA polymerase I subunit RPA2 OS=Rattus norvegicus GN=Polr1b PE=1 SV=1
sp|Q3T1L5|ALG6_RAT	16.56	5	2	1	Oxidation (M); Hydroxylation	57948	Dolichyl pyrophosphate Man9GlcNAc2 alpha-1 3-glucosyltransferase OS=Rattus norvegicus GN=Alg6 PE=2 SV=1
sp|P97616|RED2_RAT	16.77	1	1	1	Hydroxylation	82227	Double-stranded RNA-specific editase B2 OS=Rattus norvegicus GN=Adarb2 PE=2 SV=1
sp|P28023|DCTN1_RAT	19.79	2	2	1	Deamidation (NQ)	141930	Dynactin subunit 1 OS=Rattus norvegicus GN=Dctn1 PE=1 SV=2
sp|P21575|DYN1_RAT	15.13	1	2	1		97295	Dynamin-1 OS=Rattus norvegicus GN=Dnm1 PE=1 SV=2
sp|P39052|DYN2_RAT	15.13	2	3	2	Hydroxylation	98230	Dynamin-2 OS=Rattus norvegicus GN=Dnm2 PE=1 SV=1
sp|Q08877|DYN3_RAT	15.13	1	2	1		97914	Dynamin-3 OS=Rattus norvegicus GN=Dnm3 PE=1 SV=2
sp|Q63170|DYH7_RAT	35.65	3	14	6	Carbamidomethylation; Deamidation (NQ); Oxidation (M); Pyro-glu from E; Hydroxylation	464561	Dynein heavy chain 7 axonemal OS=Rattus norvegicus GN=Dnah7 PE=2 SV=2
sp|Q9EPA0|DRP2_RAT	15.71	2	1	1	Hydroxylation	108081	Dystrophin-related protein 2 OS=Rattus norvegicus GN=Drp2 PE=1 SV=1
sp|Q8K4S7|CBLB_RAT	15.1	2	3	2		104652	E3 ubiquitin-protein ligase CBL-B OS=Rattus norvegicus GN=Cblb PE=1 SV=1
sp|Q6AXU4|RN181_RAT	16.43	5	1	1		19288	E3 ubiquitin-protein ligase RNF181 OS=Rattus norvegicus GN=Rnf181 PE=1 SV=1
sp|Q9WV59|TRI17_RAT	15.16	3	2	1		54954	E3 ubiquitin-protein ligase TRIM17 OS=Rattus norvegicus GN=Trim17 PE=2 SV=1
sp|Q2TL32|UBR4_RAT	45.14	1	7	1		573799	E3 ubiquitin-protein ligase UBR4 OS=Rattus norvegicus GN=Ubr4 PE=1 SV=2
sp|O35568|FBLN3_RAT	119.69	25	8	7	Carbamidomethylation; Deamidation (NQ); Hydroxylation	54596	EGF-containing fibulin-like extracellular matrix protein 1 OS=Rattus norvegicus GN=Efemp1 PE=1 SV=1
sp|Q4V8H8|EHD2_RAT	57.26	3	4	3	Hydroxylation	61238	EH domain-containing protein 2 OS=Rattus norvegicus GN=Ehd2 PE=1 SV=1
sp|P62630|EF1A1_RAT	58.02	17	7	6	Oxidation (M); Pyro-glu from E; Hydroxylation	50114	Elongation factor 1-alpha 1 OS=Rattus norvegicus GN=Eef1a1 PE=1 SV=1
sp|Q07803|EFGM_RAT	33.53	4	5	1	Deamidation (NQ); Hydroxylation	83457	Elongation factor G mitochondrial OS=Rattus norvegicus GN=Gfm1 PE=1 SV=2
sp|P85834|EFTU_RAT	40.48	8	3	2	Deamidation (NQ); Hydroxylation	49522	Elongation factor Tu mitochondrial OS=Rattus norvegicus GN=Tufm PE=1 SV=1
sp|P69736|EDF1_RAT	56.99	28	5	5	Deamidation (NQ); Pyro-glu from Q	16369	Endothelial differentiation-related factor 1 OS=Rattus norvegicus GN=Edf1 PE=1 SV=1
sp|O55159|EPCAM_RAT	18.24	11	2	1	Carbamidomethylation; Oxidation (M)	35207	Epithelial cell adhesion molecule OS=Rattus norvegicus GN=Epcam PE=1 SV=1
sp|P68101|IF2A_RAT	27.98	7	3	1	Deamidation (NQ); Hydroxylation	36108	Eukaryotic translation initiation factor 2 subunit 1 OS=Rattus norvegicus GN=Eif2s1 PE=1 SV=2
sp|Q4G061|EIF3B_RAT	19.79	2	3	1	Oxidation (M)	90911	Eukaryotic translation initiation factor 3 subunit B OS=Rattus norvegicus GN=Eif3b PE=1 SV=1
sp|Q62825|EXOC3_RAT	15.1	5	2	2	Carbamidomethylation	86497	Exocyst complex component 3 OS=Rattus norvegicus GN=Exoc3 PE=1 SV=1
sp|Q62824|EXOC4_RAT	35.69	2	4	1	Hydroxylation	110553	Exocyst complex component 4 OS=Rattus norvegicus GN=Exoc4 PE=1 SV=1
sp|O54923|EXOC6_RAT	26.61	2	3	1	Deamidation (NQ); Hydroxylation	93178	Exocyst complex component 6 OS=Rattus norvegicus GN=Exoc6 PE=2 SV=2
sp|P48442|CASR_RAT	15.86	1	2	1		120868	Extracellular calcium-sensing receptor OS=Rattus norvegicus GN=Casr PE=1 SV=1
sp|Q62894|ECM1_RAT	151.54	52	24	24	Carbamidomethylation; Deamidation (NQ); Oxidation (HW); Pyro-glu from Q; Hydroxylation	63249	Extracellular matrix protein 1 OS=Rattus norvegicus GN=Ecm1 PE=2 SV=2
sp|Q08420|SODE_RAT	126.69	52	12	12	Carbamidomethylation; Deamidation (NQ); Hydroxylation	26620	Extracellular superoxide dismutase [Cu-Zn] OS=Rattus norvegicus GN=Sod3 PE=1 SV=2
sp|Q6IV68|FACD2_RAT	16.44	3	3	3	Carbamidomethylation; Deamidation (NQ); Hydroxylation	163620	Fanconi anemia group D2 protein homolog OS=Rattus norvegicus GN=Fancd2 PE=2 SV=2
sp|Q99PF5|FUBP2_RAT	19.31	6	3	2	Deamidation (NQ); Hydroxylation	74227	Far upstream element-binding protein 2 OS=Rattus norvegicus GN=Khsrp PE=1 SV=1
sp|P05369|FPPS_RAT	19.71	3	1	1		40830	Farnesyl pyrophosphate synthase OS=Rattus norvegicus GN=Fdps PE=2 SV=2
sp|P12785|FAS_RAT	26.24	3	6	2	Carbamidomethylation; Deamidation (NQ); Oxidation (HW); Hydroxylation	272648	Fatty acid synthase OS=Rattus norvegicus GN=Fasn PE=1 SV=3
sp|P70623|FABP4_RAT	102.85	42	8	8	Carbamidomethylation	14708	Fatty acid-binding protein adipocyte OS=Rattus norvegicus GN=Fabp4 PE=2 SV=3
sp|P07483|FABPH_RAT	27.69	7	1	1		14775	Fatty acid-binding protein heart OS=Rattus norvegicus GN=Fabp3 PE=1 SV=2
sp|P02692|FABPL_RAT	70.23	46	5	5	Carbamidomethylation; Deamidation (NQ); Hydroxylation	14273	Fatty acid-binding protein liver OS=Rattus norvegicus GN=Fabp1 PE=1 SV=1
sp|P19132|FRIH_RAT	20.67	4	1	1		21127	Ferritin heavy chain OS=Rattus norvegicus GN=Fth1 PE=1 SV=3
sp|P02793|FRIL1_RAT	43.76	9	1	1		20748	Ferritin light chain 1 OS=Rattus norvegicus GN=Ftl1 PE=1 SV=3
sp|Q9QX79|FETUB_RAT	240.91	78	50	48	Carbamidomethylation; Deamidation (NQ); Oxidation (M); Oxidation (HW); Pyro-glu from E; 2 more	41563	Fetuin-B OS=Rattus norvegicus GN=Fetub PE=2 SV=2
sp|P06399|FIBA_RAT	245.25	63	64	60	Carbamidomethylation; Deamidation (NQ); Oxidation (M); Oxidation (HW); Pyro-glu from Q; Hydroxylation	86686	Fibrinogen alpha chain OS=Rattus norvegicus GN=Fga PE=1 SV=3
sp|P14480|FIBB_RAT	224.62	83	62	59	Carbamidomethylation; Deamidation (NQ); Oxidation (M); Pyro-glu from Q; Hydroxylation	54235	Fibrinogen beta chain OS=Rattus norvegicus GN=Fgb PE=1 SV=4
sp|P02680|FIBG_RAT	195.9	77	39	39	Carbamidomethylation; Deamidation (NQ); Oxidation (M); Pyro-glu from Q; Hydroxylation	50633	Fibrinogen gamma chain OS=Rattus norvegicus GN=Fgg PE=1 SV=3
sp|P04937|FINC_RAT	289.77	64	154	151	Carbamidomethylation; Deamidation (NQ); Oxidation (M); Oxidation (HW); Pyro-glu from E; 2 more	272509	Fibronectin OS=Rattus norvegicus GN=Fn1 PE=1 SV=2
sp|Q9WTS8|FCN1_RAT	48.15	17	3	3		36627	Ficolin-1 OS=Rattus norvegicus GN=Fcn1 PE=2 SV=2
sp|Q8K4T4|FLIP1_RAT	15.23	3	3	2	Deamidation (NQ); Hydroxylation	137752	Filamin-A-interacting protein 1 OS=Rattus norvegicus GN=Filip1 PE=1 SV=1
sp|Q62632|FSTL1_RAT	25.28	3	1	1		34622	Follistatin-related protein 1 OS=Rattus norvegicus GN=Fstl1 PE=1 SV=1
sp|Q63246|FOXC2_RAT	16.28	2	1	1	Carbamidomethylation; Oxidation (HW)	52854	Forkhead box protein C2 OS=Rattus norvegicus GN=Foxc2 PE=2 SV=2
sp|Q9WUH4|FHL1_RAT	28.85	3	1	1	Carbamidomethylation	31904	Four and a half LIM domains protein 1 OS=Rattus norvegicus GN=Fhl1 PE=2 SV=1
sp|P05065|ALDOA_RAT	140.14	72	25	21	Carbamidomethylation; Deamidation (NQ); Hydroxylation	39352	Fructose-bisphosphate aldolase A OS=Rattus norvegicus GN=Aldoa PE=1 SV=2
sp|P00884|ALDOB_RAT	93.97	29	9	7	Carbamidomethylation; Deamidation (NQ); Pyro-glu from E	39618	Fructose-bisphosphate aldolase B OS=Rattus norvegicus GN=Aldob PE=1 SV=2
sp|P11762|LEG1_RAT	51.85	26	3	3	Carbamidomethylation	14857	Galectin-1 OS=Rattus norvegicus GN=Lgals1 PE=1 SV=2
sp|P47967|LEG5_RAT	28.83	6	1	1		16196	Galectin-5 OS=Rattus norvegicus GN=Lgals5 PE=1 SV=2
sp|P07323|ENOG_RAT	95.71	19	7	1	Carbamidomethylation; Deamidation (NQ)	47141	Gamma-enolase OS=Rattus norvegicus GN=Eno2 PE=1 SV=2
sp|Q68FP1|GELS_RAT	232.28	71	59	51	Carbamidomethylation; Deamidation (NQ); Oxidation (M); Oxidation (HW); Pyro-glu from E; 2 more	86068	Gelsolin OS=Rattus norvegicus GN=Gsn PE=1 SV=1
sp|Q63505|TF3C1_RAT	30.78	1	3	1		242303	General transcription factor 3C polypeptide 1 OS=Rattus norvegicus GN=Gtf3c1 PE=1 SV=1
sp|Q03555|GEPH_RAT	17.3	5	2	2	Deamidation (NQ); Oxidation (M); Hydroxylation	83266	Gephyrin OS=Rattus norvegicus GN=Gphn PE=1 SV=3
sp|P47819|GFAP_RAT	70.68	13	11	1	Deamidation (NQ); Oxidation (M); Pyro-glu from Q	49957	Glial fibrillary acidic protein OS=Rattus norvegicus GN=Gfap PE=1 SV=2
sp|Q6P6V0|G6PI_RAT	78.33	25	10	10	Deamidation (NQ); Oxidation (HW); Pyro-glu from E; Hydroxylation	62827	Glucose-6-phosphate isomerase OS=Rattus norvegicus GN=Gpi PE=1 SV=1
sp|Q63226|GRID2_RAT	15.51	6	3	2	Carbamidomethylation; Deamidation (NQ); Oxidation (M); Hydroxylation	113259	Glutamate receptor ionotropic delta-2 OS=Rattus norvegicus GN=Grid2 PE=1 SV=2
sp|Q63273|GRIK5_RAT	19.79	2	2	1	Pyro-glu from E; Hydroxylation	109276	Glutamate receptor ionotropic kainate 5 OS=Rattus norvegicus GN=Grik5 PE=1 SV=1
sp|Q62645|NMDE4_RAT	15.19	1	2	1		143101	Glutamate receptor ionotropic NMDA 2D OS=Rattus norvegicus GN=Grin2d PE=1 SV=2
sp|Q66H03|ERIC2_RAT	15.07	5	2	1	Hydroxylation	47182	Glutamate-rich protein 2 OS=Rattus norvegicus GN=Erich2 PE=2 SV=1
sp|P23764|GPX3_RAT	120.84	45	14	13	Carbamidomethylation; Deamidation (NQ); Oxidation (M); Pyro-glu from Q	25424	Glutathione peroxidase 3 OS=Rattus norvegicus GN=Gpx3 PE=2 SV=2
sp|P00502|GSTA1_RAT	44.48	7	2	1		25607	Glutathione S-transferase alpha-1 OS=Rattus norvegicus GN=Gsta1 PE=1 SV=3
sp|P04903|GSTA2_RAT	44.48	7	2	1		25559	Glutathione S-transferase alpha-2 OS=Rattus norvegicus GN=Gsta2 PE=2 SV=2
sp|P04904|GSTA3_RAT	45.06	18	3	2	Carbamidomethylation; Deamidation (NQ); Hydroxylation	25319	Glutathione S-transferase alpha-3 OS=Rattus norvegicus GN=Gsta3 PE=1 SV=3
sp|P04905|GSTM1_RAT	87.18	39	8	6	Deamidation (NQ); Hydroxylation	25914	Glutathione S-transferase Mu 1 OS=Rattus norvegicus GN=Gstm1 PE=1 SV=2
sp|P08010|GSTM2_RAT	120.03	57	15	13	Carbamidomethylation; Deamidation (NQ); Hydroxylation	25703	Glutathione S-transferase Mu 2 OS=Rattus norvegicus GN=Gstm2 PE=1 SV=2
sp|Q9ESV6|G3PT_RAT	71.69	17	7	3	Carbamidomethylation; Deamidation (NQ); Hydroxylation	46708	Glyceraldehyde-3-phosphate dehydrogenase testis-specific OS=Rattus norvegicus GN=Gapdhs PE=1 SV=1
sp|P04797|G3P_RAT	138.42	53	15	12	Carbamidomethylation; Deamidation (NQ); Hydroxylation	35828	Glyceraldehyde-3-phosphate dehydrogenase OS=Rattus norvegicus GN=Gapdh PE=1 SV=3
sp|P35571|GPDM_RAT	15.79	6	3	2	Carbamidomethylation; Hydroxylation	80973	Glycerol-3-phosphate dehydrogenase mitochondrial OS=Rattus norvegicus GN=Gpd2 PE=1 SV=1
sp|O35077|GPDA_RAT	38.49	4	2	2		37453	Glycerol-3-phosphate dehydrogenase [NAD(+)] cytoplasmic OS=Rattus norvegicus GN=Gpd1 PE=1 SV=4
sp|Q9Z2Y0|KEG1_RAT	15.31	5	2	2		34016	Glycine N-acyltransferase-like protein Keg1 OS=Rattus norvegicus GN=Keg1 PE=1 SV=2
sp|P53534|PYGB_RAT	100.82	28	17	11	Carbamidomethylation; Deamidation (NQ); Oxidation (HW); Hydroxylation	96174	Glycogen phosphorylase brain form (Fragment) OS=Rattus norvegicus GN=Pygb PE=1 SV=3
sp|P09811|PYGL_RAT	90.78	12	9	2	Carbamidomethylation; Deamidation (NQ)	97483	Glycogen phosphorylase liver form OS=Rattus norvegicus GN=Pygl PE=1 SV=5
sp|P09812|PYGM_RAT	143.64	40	30	21	Carbamidomethylation; Deamidation (NQ); Oxidation (M); Oxidation (HW); Hydroxylation	97273	Glycogen phosphorylase muscle form OS=Rattus norvegicus GN=Pygm PE=2 SV=5
sp|Q5BJK8|GOLI4_RAT	15.56	1	1	1		76597	Golgi integral membrane protein 4 OS=Rattus norvegicus GN=Golim4 PE=1 SV=2
sp|P23785|GRN_RAT	69.47	13	5	4	Carbamidomethylation	63370	Granulins OS=Rattus norvegicus GN=Grn PE=1 SV=3
sp|D3ZZL9|GCC2_RAT	42.82	3	6	2	Deamidation (NQ); Oxidation (M); Hydroxylation	195082	GRIP and coiled-coil domain-containing protein 2 OS=Rattus norvegicus GN=Gcc2 PE=1 SV=1
sp|P16310|GHR_RAT	23.91	8	5	3	Carbamidomethylation	71237	Growth hormone receptor OS=Rattus norvegicus GN=Ghr PE=1 SV=1
sp|Q9Z0J6|GDF15_RAT	32.1	8	2	1	Hydroxylation	33439	Growth/differentiation factor 15 OS=Rattus norvegicus GN=Gdf15 PE=3 SV=1
sp|Q8K586|RANT_RAT	17.4	5	1	1		24451	GTP-binding nuclear protein Ran testis-specific isoform OS=Rattus norvegicus GN=Rasl2-9 PE=2 SV=1
sp|P62828|RAN_RAT	17.4	5	1	1		24423	GTP-binding nuclear protein Ran OS=Rattus norvegicus GN=Ran PE=1 SV=3
sp|Q9WTT6|GUAD_RAT	93.05	22	10	8	Carbamidomethylation; Deamidation (NQ); Hydroxylation	51016	Guanine deaminase OS=Rattus norvegicus GN=Gda PE=1 SV=1
sp|Q63406|MCF2L_RAT	17.89	2	2	2	Oxidation (M); Hydroxylation	129410	Guanine nucleotide exchange factor DBS OS=Rattus norvegicus GN=Mcf2l PE=1 SV=3
sp|Q6Q7Y5|GNA13_RAT	15.89	3	2	1	Pyro-glu from E	44012	Guanine nucleotide-binding protein subunit alpha-13 OS=Rattus norvegicus GN=Gna13 PE=1 SV=1
sp|P51840|GUC2E_RAT	23.74	3	3	2	Carbamidomethylation; Deamidation (NQ); Oxidation (M); Oxidation (HW); Hydroxylation	120801	Guanylyl cyclase GC-E OS=Rattus norvegicus GN=Gucy2e PE=1 SV=1
sp|P06866|HPT_RAT	229.35	83	57	55	Carbamidomethylation; Deamidation (NQ); Oxidation (M); Oxidation (HW); Pyro-glu from Q; Hydroxylation	38563	Haptoglobin OS=Rattus norvegicus GN=Hp PE=1 SV=3
sp|Q07439|HSP71_RAT	46.58	22	11	7	Deamidation (NQ); Oxidation (M); Oxidation (HW); Hydroxylation	70185	Heat shock 70 kDa protein 1A/1B OS=Rattus norvegicus GN=Hspa1a PE=2 SV=2
sp|P63018|HSP7C_RAT	97.07	18	11	5	Deamidation (NQ); Hydroxylation	70871	Heat shock cognate 71 kDa protein OS=Rattus norvegicus GN=Hspa8 PE=1 SV=1
sp|P82995|HS90A_RAT	40.02	4	3	1		84815	Heat shock protein HSP 90-alpha OS=Rattus norvegicus GN=Hsp90aa1 PE=1 SV=3
sp|P34058|HS90B_RAT	40.08	4	3	1		83281	Heat shock protein HSP 90-beta OS=Rattus norvegicus GN=Hsp90ab1 PE=1 SV=4
sp|P01946|HBA_RAT	185.44	96	19	19	Carbamidomethylation; Deamidation (NQ); Oxidation (M); Oxidation (HW); Hydroxylation	15329	Hemoglobin subunit alpha-1/2 OS=Rattus norvegicus GN=Hba1 PE=1 SV=3
sp|P02091|HBB1_RAT	194.26	95	28	5	Carbamidomethylation; Deamidation (NQ); Oxidation (M); Oxidation (HW); Hydroxylation	15979	Hemoglobin subunit beta-1 OS=Rattus norvegicus GN=Hbb PE=1 SV=3
sp|P11517|HBB2_RAT	184.91	85	25	2	Carbamidomethylation; Deamidation (NQ); Oxidation (M); Oxidation (HW); Hydroxylation	15982	Hemoglobin subunit beta-2 OS=Rattus norvegicus PE=1 SV=2
sp|P20059|HEMO_RAT	337.13	82	121	116	Carbamidomethylation; Deamidation (NQ); Oxidation (HW); Pyro-glu from E; Hydroxylation	51351	Hemopexin OS=Rattus norvegicus GN=Hpx PE=1 SV=3
sp|Q64268|HEP2_RAT	152.89	55	22	21	Carbamidomethylation; Deamidation (NQ); Oxidation (HW); Pyro-glu from E; Pyro-glu from Q; Hydroxylation	54552	Heparin cofactor 2 OS=Rattus norvegicus GN=Serpind1 PE=2 SV=1
sp|Q920H8|HEPH_RAT	75.67	7	6	5	Carbamidomethylation	129593	Hephaestin OS=Rattus norvegicus GN=Heph PE=2 SV=1
sp|P61980|HNRPK_RAT	21.12	3	2	1	Oxidation (M)	50976	Heterogeneous nuclear ribonucleoprotein K OS=Rattus norvegicus GN=Hnrnpk PE=1 SV=1
sp|P63159|HMGB1_RAT	30.92	7	1	1		24894	High mobility group protein B1 OS=Rattus norvegicus GN=Hmgb1 PE=1 SV=2
sp|P62959|HINT1_RAT	20.14	11	1	1		13777	Histidine triad nucleotide-binding protein 1 OS=Rattus norvegicus GN=Hint1 PE=1 SV=5
sp|Q99PS8|HRG_RAT	207.39	58	44	42	Carbamidomethylation; Deamidation (NQ); Oxidation (M); Pyro-glu from Q; Hydroxylation	59049	Histidine-rich glycoprotein OS=Rattus norvegicus GN=Hrg PE=2 SV=1
sp|Q5TKR9|KAT6A_RAT	15.23	2	8	3	Carbamidomethylation; Deamidation (NQ); Pyro-glu from Q; Hydroxylation	223328	Histone acetyltransferase KAT6A OS=Rattus norvegicus GN=Kat6a PE=1 SV=2
sp|P15865|H14_RAT	128.8	49	18	15	Deamidation (NQ); Hydroxylation	21987	Histone H1.4 OS=Rattus norvegicus GN=Hist1h1e PE=1 SV=3
sp|P02262|H2A1_RAT	41.33	25	3	2		14077	Histone H2A type 1 OS=Rattus norvegicus PE=1 SV=2
sp|P0C169|H2A1C_RAT	41.33	34	4	3		14105	Histone H2A type 1-C OS=Rattus norvegicus PE=1 SV=2
sp|P0C170|H2A1E_RAT	41.33	34	4	3		14119	Histone H2A type 1-E OS=Rattus norvegicus PE=1 SV=2
sp|Q64598|H2A1F_RAT	41.33	34	4	3		14176	Histone H2A type 1-F OS=Rattus norvegicus PE=3 SV=3
sp|P0CC09|H2A2A_RAT	41.33	25	3	2		14095	Histone H2A type 2-A OS=Rattus norvegicus GN=Hist2h2aa3 PE=1 SV=1
sp|Q4FZT6|H2A3_RAT	41.33	34	4	3		14121	Histone H2A type 3 OS=Rattus norvegicus PE=2 SV=3
sp|Q00728|H2A4_RAT	41.33	34	4	3		14284	Histone H2A type 4 OS=Rattus norvegicus PE=2 SV=2
sp|A9UMV8|H2AJ_RAT	41.33	34	4	3		14045	Histone H2A.J OS=Rattus norvegicus GN=H2afj PE=2 SV=1
sp|Q00715|H2B1_RAT	34.49	13	2	2		13990	Histone H2B type 1 OS=Rattus norvegicus PE=1 SV=2
sp|Q00729|H2B1A_RAT	34.49	13	2	2		14225	Histone H2B type 1-A OS=Rattus norvegicus GN=Hist1h2ba PE=1 SV=2
sp|P62804|H4_RAT	22.81	8	1	1		11367	Histone H4 OS=Rattus norvegicus GN=Hist1h4b PE=1 SV=2
sp|A4L9P5|HIPK1_RAT	15.28	4	4	1	Carbamidomethylation; Deamidation (NQ); Hydroxylation	130800	Homeodomain-interacting protein kinase 1 OS=Rattus norvegicus GN=Hipk1 PE=2 SV=1
sp|Q00900|ZEP2_RAT	28.25	1	4	1		267424	Human immunodeficiency virus type I enhancer-binding protein 2 homolog OS=Rattus norvegicus GN=Hivep2 PE=2 SV=2
sp|Q6L711|HABP2_RAT	71.42	15	7	5	Carbamidomethylation; Deamidation (NQ)	62093	Hyaluronan-binding protein 2 OS=Rattus norvegicus GN=Habp2 PE=2 SV=1
sp|Q63269|ITPR3_RAT	33.99	2	6	1	Deamidation (NQ); Oxidation (HW); Hydroxylation	304285	Inositol 1 4 5-trisphosphate receptor type 3 OS=Rattus norvegicus GN=Itpr3 PE=1 SV=1
sp|P35570|IRS1_RAT	27.66	1	2	1		131178	Insulin receptor substrate 1 OS=Rattus norvegicus GN=Irs1 PE=1 SV=1
sp|P08025|IGF1_RAT	108.04	48	7	6	Carbamidomethylation; Deamidation (NQ); Hydroxylation	17079	Insulin-like growth factor I OS=Rattus norvegicus GN=Igf1 PE=1 SV=3
sp|P15473|IBP3_RAT	105.55	48	10	9	Carbamidomethylation; Deamidation (NQ); Hydroxylation	31680	Insulin-like growth factor-binding protein 3 OS=Rattus norvegicus GN=Igfbp3 PE=1 SV=2
sp|P21744|IBP4_RAT	28.32	17	3	3	Carbamidomethylation	27745	Insulin-like growth factor-binding protein 4 OS=Rattus norvegicus GN=Igfbp4 PE=1 SV=2
sp|P24594|IBP5_RAT	69.87	23	5	5	Carbamidomethylation	30298	Insulin-like growth factor-binding protein 5 OS=Rattus norvegicus GN=Igfbp5 PE=1 SV=1
sp|P35572|IBP6_RAT	44.94	9	2	1		24193	Insulin-like growth factor-binding protein 6 OS=Rattus norvegicus GN=Igfbp6 PE=1 SV=1
sp|P35859|ALS_RAT	179.03	39	17	17	Carbamidomethylation; Deamidation (NQ); Oxidation (M); Hydroxylation	66812	Insulin-like growth factor-binding protein complex acid labile subunit OS=Rattus norvegicus GN=Igfals PE=1 SV=1
sp|Q63416|ITIH3_RAT	220.8	60	57	56	Carbamidomethylation; Deamidation (NQ); Oxidation (M); Oxidation (HW); Pyro-glu from E; Hydroxylation	99098	Inter-alpha-trypsin inhibitor heavy chain H3 OS=Rattus norvegicus GN=Itih3 PE=2 SV=1
sp|Q63621|IL1AP_RAT	104.9	34	15	13	Carbamidomethylation; Deamidation (NQ); Oxidation (M); Oxidation (HW); Hydroxylation	65599	Interleukin-1 receptor accessory protein OS=Rattus norvegicus GN=Il1rap PE=2 SV=1
sp|Q9WVE9|ITSN1_RAT	25.58	2	4	1	Pyro-glu from Q; Hydroxylation	137155	Intersectin-1 OS=Rattus norvegicus GN=Itsn1 PE=1 SV=1
sp|Q9JKU3|IF172_RAT	34.99	2	5	1		197601	Intraflagellar transport protein 172 homolog OS=Rattus norvegicus GN=Ift172 PE=1 SV=1
sp|Q76M68|IQEC3_RAT	30.35	2	3	1		129018	IQ motif and SEC7 domain-containing protein 3 OS=Rattus norvegicus GN=Iqsec3 PE=1 SV=1
sp|P41562|IDHC_RAT	35.4	7	4	1	Hydroxylation	46734	Isocitrate dehydrogenase [NADP] cytoplasmic OS=Rattus norvegicus GN=Idh1 PE=1 SV=1
sp|Q6P0K8|PLAK_RAT	103.18	17	10	9	Carbamidomethylation; Deamidation (NQ); Oxidation (M); Oxidation (HW); Pyro-glu from E; Hydroxylation	81801	Junction plakoglobin OS=Rattus norvegicus GN=Jup PE=1 SV=1
sp|Q68FQ2|JAM3_RAT	15.77	8	2	2	Hydroxylation	34783	Junctional adhesion molecule C OS=Rattus norvegicus GN=Jam3 PE=1 SV=1
sp|Q7TSP2|KIF15_RAT	44.77	4	6	2	Carbamidomethylation; Deamidation (NQ); Oxidation (M)	159540	Kinesin-like protein KIF15 OS=Rattus norvegicus GN=Kif15 PE=2 SV=1
sp|O35787|KIF1C_RAT	15.77	1	1	1	Hydroxylation	122334	Kinesin-like protein KIF1C OS=Rattus norvegicus GN=Kif1c PE=2 SV=1
sp|Q5I0E8|KIF22_RAT	15.3	5	2	1	Carbamidomethylation	73056	Kinesin-like protein KIF22 OS=Rattus norvegicus GN=Kif22 PE=2 SV=1
sp|Q6AYL9|NUF2_RAT	27.15	5	3	1	Carbamidomethylation; Oxidation (HW); Hydroxylation	54556	Kinetochore protein Nuf2 OS=Rattus norvegicus GN=Nuf2 PE=2 SV=1
sp|P08934|KNG1_RAT	215.57	52	38	24	Carbamidomethylation; Deamidation (NQ); Oxidation (HW); Pyro-glu from E; Pyro-glu from Q; Hydroxylation	70933	Kininogen-1 OS=Rattus norvegicus GN=Kng1 PE=2 SV=1
sp|Q64602|AADAT_RAT	16.1	6	5	3	Deamidation (NQ); Hydroxylation	47784	Kynurenine/alpha-aminoadipate aminotransferase mitochondrial OS=Rattus norvegicus GN=Aadat PE=1 SV=1
sp|Q6P7Q4|LGUL_RAT	22.53	5	1	1		20820	Lactoylglutathione lyase OS=Rattus norvegicus GN=Glo1 PE=1 SV=3
sp|Q9Z173|LPHN3_RAT	27.25	1	2	1	Carbamidomethylation	172441	Latrophilin-3 OS=Rattus norvegicus GN=Lphn3 PE=2 SV=1
sp|Q5U2Y9|LCA5_RAT	16.41	2	2	1		82610	Lebercilin OS=Rattus norvegicus GN=Lca5 PE=2 SV=1
sp|Q6AYI5|SHOC2_RAT	38.7	7	5	2	Deamidation (NQ); Hydroxylation	64921	Leucine-rich repeat protein SHOC-2 OS=Rattus norvegicus GN=Shoc2 PE=2 SV=1
sp|Q5U308|LRC8D_RAT	17.53	2	2	1	Carbamidomethylation; Hydroxylation	97940	Leucine-rich repeat-containing protein 8D OS=Rattus norvegicus GN=Lrrc8d PE=2 SV=1
sp|P53670|LIMK2_RAT	16.5	1	1	1		72202	LIM domain kinase 2 OS=Rattus norvegicus GN=Limk2 PE=2 SV=1
sp|Q5U2Z2|AJUBA_RAT	15.1	4	2	1	Hydroxylation	58081	LIM domain-containing protein ajuba OS=Rattus norvegicus GN=Ajuba PE=1 SV=1
sp|Q64573|EST4_RAT	56.34	13	9	2	Carbamidomethylation; Deamidation (NQ); Oxidation (M); Oxidation (HW); Pyro-glu from E; Hydroxylation	62309	Liver carboxylesterase 4 OS=Rattus norvegicus PE=2 SV=2
sp|Q63010|EST5_RAT	50.79	14	9	3	Carbamidomethylation; Deamidation (NQ); Oxidation (HW); Pyro-glu from E; Pyro-glu from Q; Hydroxylation	62495	Liver carboxylesterase B-1 OS=Rattus norvegicus PE=1 SV=1
sp|P04642|LDHA_RAT	129.05	55	19	16	Carbamidomethylation; Deamidation (NQ); Hydroxylation	36451	L-lactate dehydrogenase A chain OS=Rattus norvegicus GN=Ldha PE=1 SV=1
sp|P42123|LDHB_RAT	22.82	6	2	1		36612	L-lactate dehydrogenase B chain OS=Rattus norvegicus GN=Ldhb PE=1 SV=2
sp|P30836|LYAM1_RAT	51.19	12	4	3	Carbamidomethylation	42441	L-selectin OS=Rattus norvegicus GN=Sell PE=2 SV=1
sp|P51886|LUM_RAT	112.95	42	12	11	Carbamidomethylation; Deamidation (NQ); Hydroxylation	38279	Lumican OS=Rattus norvegicus GN=Lum PE=2 SV=1
sp|P00697|LYSC1_RAT	105.69	44	6	5	Carbamidomethylation; Deamidation (NQ)	16729	Lysozyme C-1 OS=Rattus norvegicus GN=Lyz1 PE=1 SV=2
sp|Q00495|CSF1R_RAT	39.31	6	7	4	Deamidation (NQ); Oxidation (M); Hydroxylation	109264	Macrophage colony-stimulating factor 1 receptor OS=Rattus norvegicus GN=Csf1r PE=1 SV=1
sp|P30904|MIF_RAT	32.66	8	1	1	Carbamidomethylation	12477	Macrophage migration inhibitory factor OS=Rattus norvegicus GN=Mif PE=1 SV=4
sp|P02761|MUP_RAT	150.28	61	12	11	Carbamidomethylation; Deamidation (NQ); Oxidation (M); Hydroxylation	20737	Major urinary protein OS=Rattus norvegicus PE=1 SV=1
sp|O88989|MDHC_RAT	81.11	26	8	8	Carbamidomethylation; Deamidation (NQ); Oxidation (M); Hydroxylation	36483	Malate dehydrogenase cytoplasmic OS=Rattus norvegicus GN=Mdh1 PE=1 SV=3
sp|Q8CHN8|MASP1_RAT	30.47	10	4	3	Carbamidomethylation; Hydroxylation	80098	Mannan-binding lectin serine protease 1 OS=Rattus norvegicus GN=Masp1 PE=1 SV=2
sp|Q9JJS8|MASP2_RAT	87.76	18	10	8	Carbamidomethylation; Deamidation (NQ)	75667	Mannan-binding lectin serine protease 2 OS=Rattus norvegicus GN=Masp2 PE=1 SV=2
sp|P19999|MBL1_RAT	49.22	28	3	3	Carbamidomethylation; Oxidation (HW); Hydroxylation	25308	Mannose-binding protein A OS=Rattus norvegicus GN=Mbl1 PE=1 SV=1
sp|O08873|MADD_RAT	33.51	2	5	1	Hydroxylation	177991	MAP kinase-activating death domain protein OS=Rattus norvegicus GN=Madd PE=1 SV=1
sp|Q8VHF0|MARK3_RAT	16.28	2	1	1	Carbamidomethylation	88751	MAP/microtubule affinity-regulating kinase 3 OS=Rattus norvegicus GN=Mark3 PE=2 SV=1
sp|P00770|MCPT2_RAT	22.84	5	1	1	Carbamidomethylation	27102	Mast cell protease 2 OS=Rattus norvegicus GN=Mcpt2 PE=1 SV=1
sp|P50280|MMP7_RAT	17.75	3	1	1	Deamidation (NQ)	29885	Matrilysin OS=Rattus norvegicus GN=Mmp7 PE=2 SV=1
sp|B0BMX9|MEIOB_RAT	18.72	8	4	2	Deamidation (NQ); Oxidation (M); Hydroxylation	52819	Meiosis-specific with OB domain-containing protein OS=Rattus norvegicus GN=Meiob PE=2 SV=1
sp|A1A5P9|MAGE1_RAT	23.28	3	3	2	Deamidation (NQ); Hydroxylation	102181	Melanoma-associated antigen E1 OS=Rattus norvegicus GN=Magee1 PE=2 SV=1
sp|P0C1T0|MMEL1_RAT	17.15	2	2	1	Deamidation (NQ); Oxidation (M); Hydroxylation	89197	Membrane metallo-endopeptidase-like 1 OS=Rattus norvegicus GN=Mmel1 PE=1 SV=1
sp|O88382|MAGI2_RAT	35.91	2	5	1	Pyro-glu from E	141072	Membrane-associated guanylate kinase WW and PDZ domain-containing protein 2 OS=Rattus norvegicus GN=Magi2 PE=1 SV=1
sp|P70579|GRM8_RAT	16.08	7	4	3	Deamidation (NQ); Oxidation (HW); Hydroxylation	101867	Metabotropic glutamate receptor 8 OS=Rattus norvegicus GN=Grm8 PE=1 SV=1
sp|Q4V8K1|STEA4_RAT	15.08	5	2	2	Hydroxylation	52765	Metalloreductase STEAP4 OS=Rattus norvegicus GN=Steap4 PE=1 SV=1
sp|P04355|MT2_RAT	33.34	20	1	1	Carbamidomethylation	6145	Metallothionein-2 OS=Rattus norvegicus GN=Mt2 PE=1 SV=1
sp|Q6AYF7|MFAP3_RAT	16.23	2	1	1		38397	Microfibril-associated glycoprotein 3 OS=Rattus norvegicus GN=Mfap3 PE=2 SV=1
sp|Q6AYP2|MFA3L_RAT	16.23	1	1	1		45377	Microfibrillar-associated protein 3-like OS=Rattus norvegicus GN=Mfap3l PE=2 SV=1
sp|D3ZHV2|MACF1_RAT	27.95	3	13	8	Carbamidomethylation; Deamidation (NQ); Oxidation (HW); Hydroxylation	619608	Microtubule-actin cross-linking factor 1 OS=Rattus norvegicus GN=Macf1 PE=1 SV=1
sp|P15205|MAP1B_RAT	27.58	2	6	4	Hydroxylation	269497	Microtubule-associated protein 1B OS=Rattus norvegicus GN=Map1b PE=1 SV=2
sp|Q810W7|MAST1_RAT	16.85	1	3	2	Deamidation (NQ)	171027	Microtubule-associated serine/threonine-protein kinase 1 OS=Rattus norvegicus GN=Mast1 PE=2 SV=1
sp|P22199|MCR_RAT	15.85	3	4	1	Hydroxylation	106737	Mineralocorticoid receptor OS=Rattus norvegicus GN=Nr3c2 PE=1 SV=1
sp|O35094|TIM44_RAT	21.21	4	2	1	Deamidation (NQ)	51060	Mitochondrial import inner membrane translocase subunit TIM44 OS=Rattus norvegicus GN=Timm44 PE=1 SV=1
sp|O35763|MOES_RAT	48.92	5	4	3		67739	Moesin OS=Rattus norvegicus GN=Msn PE=1 SV=3
sp|O88994|MOSC2_RAT	18.31	8	3	2	Deamidation (NQ); Oxidation (M); Hydroxylation	38249	MOSC domain-containing protein 2 mitochondrial OS=Rattus norvegicus GN=Marc2 PE=2 SV=1
sp|P97588|SMAD1_RAT	19.47	1	1	1		52714	Mothers against decapentaplegic homolog 1 OS=Rattus norvegicus GN=Smad1 PE=1 SV=1
sp|Q9R1V3|SMAD5_RAT	19.47	2	1	1		52215	Mothers against decapentaplegic homolog 5 OS=Rattus norvegicus GN=Smad5 PE=2 SV=1
sp|Q9QYM0|MRP5_RAT	28.11	2	3	1	Oxidation (M); Hydroxylation	160856	Multidrug resistance-associated protein 5 OS=Rattus norvegicus GN=Abcc5 PE=2 SV=1
sp|Q6Y306|MRP9_RAT	26.06	2	4	2	Carbamidomethylation; Hydroxylation	152964	Multidrug resistance-associated protein 9 OS=Rattus norvegicus GN=Abcc12 PE=2 SV=1
sp|O35217|MINP1_RAT	60.97	10	4	4	Carbamidomethylation; Deamidation (NQ)	54590	Multiple inositol polyphosphate phosphatase 1 OS=Rattus norvegicus GN=Minpp1 PE=1 SV=3
sp|O55164|MPDZ_RAT	31.69	1	4	2	Deamidation (NQ)	218590	Multiple PDZ domain protein OS=Rattus norvegicus GN=Mpdz PE=1 SV=1
sp|Q03626|MUG1_RAT	366.06	84	395	77	Carbamidomethylation; Deamidation (NQ); Oxidation (M); Oxidation (HW); Pyro-glu from E; 2 more	165325	Murinoglobulin-1 OS=Rattus norvegicus GN=Mug1 PE=2 SV=1
sp|Q6IE52|MUG2_RAT	342.38	74	292	24	Carbamidomethylation; Deamidation (NQ); Oxidation (M); Oxidation (HW); Pyro-glu from E; 2 more	161588	Murinoglobulin-2 OS=Rattus norvegicus GN=Mug2 PE=1 SV=1
sp|Q9QZ76|MYG_RAT	109.07	66	10	8	Carbamidomethylation; Deamidation (NQ); Oxidation (M); Oxidation (HW); Hydroxylation	17157	Myoglobin OS=Rattus norvegicus GN=Mb PE=1 SV=3
sp|Q64119|MYL6_RAT	31.54	22	3	2	Hydroxylation	16975	Myosin light polypeptide 6 OS=Rattus norvegicus GN=Myl6 PE=1 SV=3
sp|Q9JLT0|MYH10_RAT	26.61	2	7	4	Deamidation (NQ); Pyro-glu from E; Hydroxylation	228963	Myosin-10 OS=Rattus norvegicus GN=Myh10 PE=2 SV=1
sp|P56741|MYPC_RAT	17.15	4	4	2	Carbamidomethylation; Deamidation (NQ); Hydroxylation	140762	Myosin-binding protein C cardiac-type OS=Rattus norvegicus GN=Mybpc3 PE=2 SV=2
sp|P07861|NEP_RAT	26.28	4	3	1	Deamidation (NQ); Oxidation (HW); Hydroxylation	85795	Neprilysin OS=Rattus norvegicus GN=Mme PE=1 SV=2
sp|P21263|NEST_RAT	31.53	4	7	6	Deamidation (NQ); Oxidation (HW); Pyro-glu from E; Hydroxylation	208795	Nestin OS=Rattus norvegicus GN=Nes PE=1 SV=2
sp|Q761X5|UNC5C_RAT	19.57	3	2	1	Deamidation (NQ); Oxidation (HW)	103135	Netrin receptor UNC5C OS=Rattus norvegicus GN=Unc5c PE=2 SV=1
sp|P97526|NF1_RAT	33.35	1	6	1	Carbamidomethylation; Deamidation (NQ)	317083	Neurofibromin OS=Rattus norvegicus GN=Nf1 PE=1 SV=1
sp|P16884|NFH_RAT	49.16	5	8	3	Carbamidomethylation; Deamidation (NQ); Pyro-glu from E; Pyro-glu from Q; Hydroxylation	115378	Neurofilament heavy polypeptide OS=Rattus norvegicus GN=Nefh PE=1 SV=4
sp|P12839|NFM_RAT	28.89	5	6	1	Deamidation (NQ); Pyro-glu from Q; Hydroxylation	95791	Neurofilament medium polypeptide OS=Rattus norvegicus GN=Nefm PE=1 SV=4
sp|P09483|ACHA4_RAT	16.25	2	1	1	Hydroxylation	70193	Neuronal acetylcholine receptor subunit alpha-4 OS=Rattus norvegicus GN=Chrna4 PE=1 SV=3
sp|G3V801|NETR_RAT	37.76	3	3	1	Carbamidomethylation	84220	Neurotrypsin OS=Rattus norvegicus GN=Prss12 PE=1 SV=1
sp|Q64319|SLC31_RAT	15.38	1	1	1	Oxidation (M); Hydroxylation	78507	Neutral and basic amino acid transport protein rBAT OS=Rattus norvegicus GN=Slc3a1 PE=1 SV=1
sp|B5DFC9|NID2_RAT	25.27	1	2	1		152976	Nidogen-2 OS=Rattus norvegicus GN=Nid2 PE=2 SV=1
sp|O08587|NUP50_RAT	16.9	8	3	2	Carbamidomethylation; Deamidation (NQ)	49818	Nuclear pore complex protein Nup50 OS=Rattus norvegicus GN=Nup50 PE=2 SV=2
sp|Q9WUI9|NCOA2_RAT	16.95	3	2	1	Oxidation (M); Hydroxylation	159435	Nuclear receptor coactivator 2 OS=Rattus norvegicus GN=Ncoa2 PE=1 SV=1
sp|Q9R1A7|NR1I2_RAT	35.82	8	4	2	Carbamidomethylation; Deamidation (NQ)	49661	Nuclear receptor subfamily 1 group I member 2 OS=Rattus norvegicus GN=Nr1i2 PE=2 SV=1
sp|P62961|YBOX1_RAT	28.35	6	1	1		35730	Nuclease-sensitive element-binding protein 1 OS=Rattus norvegicus GN=Ybx1 PE=1 SV=3
sp|P13383|NUCL_RAT	30.19	4	4	3		77148	Nucleolin OS=Rattus norvegicus GN=Ncl PE=1 SV=3
sp|Q05982|NDKA_RAT	64.95	21	3	1	Carbamidomethylation	17193	Nucleoside diphosphate kinase A OS=Rattus norvegicus GN=Nme1 PE=1 SV=1
sp|P19804|NDKB_RAT	70.2	34	4	2	Carbamidomethylation; Hydroxylation	17283	Nucleoside diphosphate kinase B OS=Rattus norvegicus GN=Nme2 PE=1 SV=1
sp|D3ZZ80|OBSL1_RAT	26.45	2	4	2	Hydroxylation	197864	Obscurin-like protein 1 OS=Rattus norvegicus GN=Obsl1 PE=2 SV=3
sp|P51839|GUC2D_RAT	26.57	3	4	1	Deamidation (NQ); Oxidation (HW); Hydroxylation	121975	Olfactory guanylyl cyclase GC-D OS=Rattus norvegicus GN=Gucy2d PE=2 SV=1
sp|P51578|P2RX5_RAT	15.33	5	1	1	Carbamidomethylation; Oxidation (HW); Hydroxylation	51479	P2X purinoceptor 5 OS=Rattus norvegicus GN=P2rx5 PE=2 SV=1
sp|P00689|AMYP_RAT	107.29	42	16	16	Carbamidomethylation; Deamidation (NQ); Oxidation (M); Oxidation (HW); Hydroxylation	57177	Pancreatic alpha-amylase OS=Rattus norvegicus GN=Amy2 PE=2 SV=2
sp|Q9Z340|PARD3_RAT	16.54	3	2	2	Deamidation (NQ); Hydroxylation	149448	Partitioning defective 3 homolog OS=Rattus norvegicus GN=Pard3 PE=1 SV=1
sp|P02625|PRVA_RAT	119.78	55	11	9	Deamidation (NQ); Oxidation (M)	11926	Parvalbumin alpha OS=Rattus norvegicus GN=Pvalb PE=1 SV=2
sp|P10111|PPIA_RAT	98.55	61	7	7	Carbamidomethylation; Deamidation (NQ); Oxidation (HW); Hydroxylation	17874	Peptidyl-prolyl cis-trans isomerase A OS=Rattus norvegicus GN=Ppia PE=1 SV=2
sp|O55035|PPIG_RAT	18.84	3	3	2	Hydroxylation	88379	Peptidyl-prolyl cis-trans isomerase G OS=Rattus norvegicus GN=Ppig PE=1 SV=2
sp|Q9Z301|PER2_RAT	15.58	2	2	1	Deamidation (NQ); Hydroxylation	136028	Period circadian protein homolog 2 OS=Rattus norvegicus GN=Per2 PE=1 SV=1
sp|Q9JIR0|RIMB1_RAT	20.63	2	4	2	Carbamidomethylation; Hydroxylation	200202	Peripheral-type benzodiazepine receptor-associated protein 1 OS=Rattus norvegicus GN=Bzrap1 PE=1 SV=2
sp|P21807|PERI_RAT	15.1	5	4	2	Deamidation (NQ); Oxidation (HW); Hydroxylation	53550	Peripherin OS=Rattus norvegicus GN=Prph PE=1 SV=1
sp|Q63716|PRDX1_RAT	103.27	35	6	4	Carbamidomethylation	22109	Peroxiredoxin-1 OS=Rattus norvegicus GN=Prdx1 PE=1 SV=1
sp|P35704|PRDX2_RAT	61.64	15	3	3		21784	Peroxiredoxin-2 OS=Rattus norvegicus GN=Prdx2 PE=1 SV=3
sp|Q9Z0V5|PRDX4_RAT	61.65	13	5	3	Deamidation (NQ); Pyro-glu from Q; Hydroxylation	31007	Peroxiredoxin-4 OS=Rattus norvegicus GN=Prdx4 PE=2 SV=1
sp|O35244|PRDX6_RAT	50.66	18	3	2	Hydroxylation	24819	Peroxiredoxin-6 OS=Rattus norvegicus GN=Prdx6 PE=1 SV=3
sp|P11466|OCTC_RAT	23.86	9	5	2	Carbamidomethylation; Deamidation (NQ)	70303	Peroxisomal carnitine O-octanoyltransferase OS=Rattus norvegicus GN=Crot PE=1 SV=3
sp|Q925N3|PEX5R_RAT	18.98	4	3	1	Carbamidomethylation; Hydroxylation	66872	PEX5-related protein OS=Rattus norvegicus GN=Pex5l PE=1 SV=1
sp|P04176|PH4H_RAT	15.02	7	2	1	Carbamidomethylation; Oxidation (M); Hydroxylation	51822	Phenylalanine-4-hydroxylase OS=Rattus norvegicus GN=Pah PE=1 SV=3
sp|P62024|PHAR1_RAT	15.56	1	1	1	Carbamidomethylation	66216	Phosphatase and actin regulator 1 OS=Rattus norvegicus GN=Phactr1 PE=1 SV=1
sp|P18424|LCAT_RAT	46.7	10	3	3	Carbamidomethylation; Deamidation (NQ)	49727	Phosphatidylcholine-sterol acyltransferase OS=Rattus norvegicus GN=Lcat PE=1 SV=1
sp|P31044|PEBP1_RAT	83.23	39	4	4	Carbamidomethylation; Deamidation (NQ)	20801	Phosphatidylethanolamine-binding protein 1 OS=Rattus norvegicus GN=Pebp1 PE=1 SV=3
sp|Q8R2H5|PHLD_RAT	158.28	39	25	24	Carbamidomethylation; Deamidation (NQ); Oxidation (M); Hydroxylation	93782	Phosphatidylinositol-glycan-specific phospholipase D OS=Rattus norvegicus GN=Gpld1 PE=2 SV=1
sp|P38652|PGM1_RAT	97.36	35	17	16	Deamidation (NQ); Oxidation (M); Oxidation (HW); Pyro-glu from Q; Hydroxylation	61403	Phosphoglucomutase-1 OS=Rattus norvegicus GN=Pgm1 PE=1 SV=2
sp|P16617|PGK1_RAT	104.87	52	19	17	Carbamidomethylation; Deamidation (NQ); Oxidation (M); Oxidation (HW); Pyro-glu from E; Hydroxylation	44538	Phosphoglycerate kinase 1 OS=Rattus norvegicus GN=Pgk1 PE=1 SV=2
sp|P16290|PGAM2_RAT	85.1	36	6	5	Carbamidomethylation	28755	Phosphoglycerate mutase 2 OS=Rattus norvegicus GN=Pgam2 PE=2 SV=2
sp|P14272|KLKB1_RAT	171.61	61	36	31	Carbamidomethylation; Deamidation (NQ); Oxidation (M); Oxidation (HW); Pyro-glu from Q; Hydroxylation	71274	Plasma kallikrein OS=Rattus norvegicus GN=Klkb1 PE=1 SV=1
sp|P11505|AT2B1_RAT	28.05	5	5	1	Carbamidomethylation; Deamidation (NQ); Hydroxylation	138719	Plasma membrane calcium-transporting ATPase 1 OS=Rattus norvegicus GN=Atp2b1 PE=2 SV=2
sp|Q6P734|IC1_RAT	186.72	61	33	30	Carbamidomethylation; Deamidation (NQ); Oxidation (M); Hydroxylation	55611	Plasma protease C1 inhibitor OS=Rattus norvegicus GN=Serping1 PE=2 SV=1
sp|Q01177|PLMN_RAT	299.85	91	124	120	Carbamidomethylation; Deamidation (NQ); Oxidation (M); Oxidation (HW); Pyro-glu from Q; Hydroxylation	90536	Plasminogen OS=Rattus norvegicus GN=Plg PE=2 SV=2
sp|P30427|PLEC_RAT	37.04	3	16	10	Deamidation (NQ); Oxidation (M); Hydroxylation	533545	Plectin OS=Rattus norvegicus GN=Plec PE=1 SV=2
sp|P15083|PIGR_RAT	79.44	16	10	9	Carbamidomethylation; Deamidation (NQ); Hydroxylation	84798	Polymeric immunoglobulin receptor OS=Rattus norvegicus GN=Pigr PE=2 SV=1
sp|Q66H20|PTBP2_RAT	15.54	5	1	1	Deamidation (NQ); Oxidation (M); Hydroxylation	57489	Polypyrimidine tract-binding protein 2 OS=Rattus norvegicus GN=Ptbp2 PE=2 SV=1
sp|P0CG51|UBB_RAT	79.72	15	8	7		34369	Polyubiquitin-B OS=Rattus norvegicus GN=Ubb PE=1 SV=1
sp|Q63429|UBC_RAT	79.72	6	8	7		91087	Polyubiquitin-C OS=Rattus norvegicus GN=Ubc PE=1 SV=1
sp|P19356|HEM3_RAT	19.98	9	2	2	Deamidation (NQ); Hydroxylation	39361	Porphobilinogen deaminase OS=Rattus norvegicus GN=Hmbs PE=1 SV=2
sp|P15384|KCNA3_RAT	15.02	15	3	3	Carbamidomethylation; Deamidation (NQ); Hydroxylation	58425	Potassium voltage-gated channel subfamily A member 3 OS=Rattus norvegicus GN=Kcna3 PE=1 SV=2
sp|Q9EPI9|KCNH5_RAT	34.48	3	5	1	Deamidation (NQ); Oxidation (M); Oxidation (HW)	111829	Potassium voltage-gated channel subfamily H member 5 OS=Rattus norvegicus GN=Kcnh5 PE=2 SV=1
sp|P62516|PO3F4_RAT	16.78	4	1	1		39417	POU domain class 3 transcription factor 4 OS=Rattus norvegicus GN=Pou3f4 PE=2 SV=1
sp|Q4KLP0|DHTK1_RAT	18.13	1	1	1		102642	Probable 2-oxoglutarate dehydrogenase E1 component DHKTD1 mitochondrial OS=Rattus norvegicus GN=Dhtkd1 PE=2 SV=1
sp|D4A6L0|GP158_RAT	17.44	2	2	1	Pyro-glu from Q; Hydroxylation	134458	Probable G-protein coupled receptor 158 OS=Rattus norvegicus GN=Gpr158 PE=3 SV=1
sp|P07522|EGF_RAT	28.58	5	6	3	Hydroxylation	124126	Pro-epidermal growth factor OS=Rattus norvegicus GN=Egf PE=1 SV=2
sp|P62963|PROF1_RAT	107.08	53	6	6	Oxidation (HW); Hydroxylation	14957	Profilin-1 OS=Rattus norvegicus GN=Pfn1 PE=1 SV=2
sp|O70417|PIP_RAT	20.45	18	2	2		16439	Prolactin-inducible protein homolog OS=Rattus norvegicus GN=Pip PE=2 SV=1
sp|Q9EQP5|PRELP_RAT	16.71	3	2	1	Hydroxylation	43179	Prolargin OS=Rattus norvegicus GN=Prelp PE=2 SV=1
sp|Q6W3E9|P4HA3_RAT	34.48	3	2	1		61165	Prolyl 4-hydroxylase subunit alpha-3 OS=Rattus norvegicus GN=P4ha3 PE=2 SV=1
sp|P21670|PSA4_RAT	25.72	4	1	1		29498	Proteasome subunit alpha type-4 OS=Rattus norvegicus GN=Psma4 PE=1 SV=1
sp|P60901|PSA6_RAT	42.82	19	3	3	Carbamidomethylation; Deamidation (NQ); Hydroxylation	27399	Proteasome subunit alpha type-6 OS=Rattus norvegicus GN=Psma6 PE=1 SV=1
sp|P18421|PSB1_RAT	21.21	17	4	1	Deamidation (NQ); Hydroxylation	26479	Proteasome subunit beta type-1 OS=Rattus norvegicus GN=Psmb1 PE=1 SV=3
sp|P40307|PSB2_RAT	38.67	5	1	1		22912	Proteasome subunit beta type-2 OS=Rattus norvegicus GN=Psmb2 PE=1 SV=1
sp|Q64240|AMBP_RAT	167.44	70	28	28	Carbamidomethylation; Deamidation (NQ); Oxidation (HW); Hydroxylation	38851	Protein AMBP OS=Rattus norvegicus GN=Ambp PE=1 SV=1
sp|B2RYM0|ANGE1_RAT	16.86	1	1	1		75342	Protein angel homolog 1 OS=Rattus norvegicus GN=Angel1 PE=2 SV=2
sp|D3ZUI5|COBL_RAT	15.61	3	4	3	Hydroxylation	122267	Protein cordon-bleu OS=Rattus norvegicus GN=Cobl PE=1 SV=1
sp|P38659|PDIA4_RAT	21.21	4	4	2	Deamidation (NQ); Hydroxylation	72720	Protein disulfide-isomerase A4 OS=Rattus norvegicus GN=Pdia4 PE=1 SV=2
sp|O88767|PARK7_RAT	38.34	8	1	1		19974	Protein DJ-1 OS=Rattus norvegicus GN=Park7 PE=1 SV=1
sp|Q6AXS9|F101B_RAT	25.77	20	3	1	Oxidation (HW); Hydroxylation	23454	Protein FAM101B OS=Rattus norvegicus GN=Fam101b PE=2 SV=1
sp|Q6P6V7|F115E_RAT	15.45	2	2	1	Carbamidomethylation; Deamidation (NQ); Oxidation (M); Hydroxylation	102094	Protein FAM115E OS=Rattus norvegicus GN=Fam115e PE=2 SV=1
sp|Q642A7|F151A_RAT	15.51	4	1	1	Deamidation (NQ); Hydroxylation	67187	Protein FAM151A OS=Rattus norvegicus GN=Fam151a PE=2 SV=1
sp|D4ACE5|INTU_RAT	25.21	3	3	1	Carbamidomethylation; Deamidation (NQ); Oxidation (HW)	105142	Protein inturned OS=Rattus norvegicus GN=Intu PE=3 SV=1
sp|Q6MG48|PRC2A_RAT	22.39	2	5	4	Deamidation (NQ); Hydroxylation	229045	Protein PRRC2A OS=Rattus norvegicus GN=Prrc2a PE=1 SV=1
sp|P05964|S10A6_RAT	21.35	9	1	1		10035	Protein S100-A6 OS=Rattus norvegicus GN=S100a6 PE=1 SV=3
sp|P50115|S10A8_RAT	59.36	43	3	3	Carbamidomethylation; Deamidation (NQ); Oxidation (HW); Hydroxylation	10239	Protein S100-A8 OS=Rattus norvegicus GN=S100a8 PE=1 SV=3
sp|P50116|S10A9_RAT	43.66	26	3	3	Oxidation (HW)	13145	Protein S100-A9 OS=Rattus norvegicus GN=S100a9 PE=1 SV=3
sp|Q5BJL5|SBNO1_RAT	21.21	2	4	1	Deamidation (NQ)	140740	Protein strawberry notch homolog 1 OS=Rattus norvegicus GN=Sbno1 PE=2 SV=2
sp|Q62975|ZPI_RAT	141.91	39	18	16	Oxidation (M)	50244	Protein Z-dependent protease inhibitor OS=Rattus norvegicus GN=Serpina10 PE=2 SV=2
sp|P70708|PADI3_RAT	15.38	2	1	1	Deamidation (NQ); Hydroxylation	75038	Protein-arginine deiminase type-3 OS=Rattus norvegicus GN=Padi3 PE=2 SV=1
sp|P18292|THRB_RAT	256.49	66	52	49	Carbamidomethylation; Deamidation (NQ); Oxidation (M); Oxidation (HW); Pyro-glu from Q; Hydroxylation	70412	Prothrombin OS=Rattus norvegicus GN=F2 PE=1 SV=1
sp|Q8R508|FAT3_RAT	29.27	3	10	7	Carbamidomethylation; Deamidation (NQ); Oxidation (HW); Hydroxylation	502092	Protocadherin Fat 3 OS=Rattus norvegicus GN=Fat3 PE=1 SV=1
sp|Q8K415|S36A2_RAT	42.31	5	3	1	Carbamidomethylation; Deamidation (NQ)	52278	Proton-coupled amino acid transporter 2 OS=Rattus norvegicus GN=Slc36a2 PE=1 SV=1
sp|Q6P7B7|ZFY27_RAT	16.09	1	1	1		44948	Protrudin OS=Rattus norvegicus GN=Zfyve27 PE=1 SV=2
sp|P85973|PNPH_RAT	96.2	44	9	8	Carbamidomethylation; Deamidation (NQ); Hydroxylation	32302	Purine nucleoside phosphorylase OS=Rattus norvegicus GN=Pnp PE=1 SV=1
sp|Q3MHU3|TDRD9_RAT	18.43	2	4	1	Deamidation (NQ); Hydroxylation	156155	Putative ATP-dependent RNA helicase TDRD9 OS=Rattus norvegicus GN=Tdrd9 PE=2 SV=3
sp|Q68FT3|PYRD2_RAT	15.85	3	2	1	Deamidation (NQ); Hydroxylation	62879	Pyridine nucleotide-disulfide oxidoreductase domain-containing protein 2 OS=Rattus norvegicus GN=Pyroxd2 PE=2 SV=1
sp|P11980|KPYM_RAT	145.59	57	23	22	Carbamidomethylation; Deamidation (NQ); Oxidation (M); Pyro-glu from E; Hydroxylation	57818	Pyruvate kinase PKM OS=Rattus norvegicus GN=Pkm PE=1 SV=3
sp|Q7TNY7|MYRIP_RAT	15.71	2	1	1	Deamidation (NQ); Oxidation (HW); Hydroxylation	94985	Rab effector MyRIP OS=Rattus norvegicus GN=Myrip PE=1 SV=1
sp|P86411|RGPA2_RAT	21.21	1	3	1	Hydroxylation	210332	Ral GTPase-activating protein subunit alpha-2 OS=Rattus norvegicus GN=Ralgapa2 PE=1 SV=1
sp|Q63713|RASA2_RAT	16.53	1	1	1	Deamidation (NQ); Hydroxylation	96374	Ras GTPase-activating protein 2 OS=Rattus norvegicus GN=Rasa2 PE=2 SV=1
sp|P51146|RAB4B_RAT	15.78	10	2	2	Deamidation (NQ); Oxidation (HW); Hydroxylation	23629	Ras-related protein Rab-4B OS=Rattus norvegicus GN=Rab4b PE=2 SV=1
sp|P28818|RGRF1_RAT	36.47	7	6	5	Deamidation (NQ); Hydroxylation	142667	Ras-specific guanine nucleotide-releasing factor 1 OS=Rattus norvegicus GN=Rasgrf1 PE=1 SV=1
sp|P04157|PTPRC_RAT	15.92	4	5	2	Deamidation (NQ); Hydroxylation	143269	Receptor-type tyrosine-protein phosphatase C OS=Rattus norvegicus GN=Ptprc PE=2 SV=2
sp|Q64605|PTPRS_RAT	27.57	2	5	2	Carbamidomethylation; Deamidation (NQ); Oxidation (M); Hydroxylation	211929	Receptor-type tyrosine-protein phosphatase S OS=Rattus norvegicus GN=Ptprs PE=1 SV=2
sp|P25031|REG3B_RAT	56.47	18	3	3		19617	Regenerating islet-derived protein 3-beta OS=Rattus norvegicus GN=Reg3b PE=1 SV=1
sp|P42854|REG3G_RAT	124.56	70	10	10	Carbamidomethylation; Hydroxylation	19144	Regenerating islet-derived protein 3-gamma OS=Rattus norvegicus GN=Reg3g PE=1 SV=1
sp|Q03336|RGN_RAT	52.72	14	3	3	Carbamidomethylation	33390	Regucalcin OS=Rattus norvegicus GN=Rgn PE=1 SV=3
sp|Q9JIR4|RIMS1_RAT	24.84	6	5	5	Carbamidomethylation; Deamidation (NQ); Oxidation (HW); Hydroxylation	179654	Regulating synaptic membrane exocytosis protein 1 OS=Rattus norvegicus GN=Rims1 PE=1 SV=1
sp|P49805|RGS9_RAT	15.03	2	2	1		77131	Regulator of G-protein signaling 9 OS=Rattus norvegicus GN=Rgs9 PE=2 SV=3
sp|Q66H15|RMD3_RAT	16.85	1	1	1	Deamidation (NQ)	52312	Regulator of microtubule dynamics protein 3 OS=Rattus norvegicus GN=Rmdn3 PE=2 SV=1
sp|Q6R6I6|RXFP1_RAT	16.41	1	2	1		87183	Relaxin receptor 1 OS=Rattus norvegicus GN=Rxfp1 PE=2 SV=1
sp|P04916|RET4_RAT	147.72	57	15	14	Carbamidomethylation; Deamidation (NQ); Oxidation (M); Oxidation (HW); Pyro-glu from Q; Hydroxylation	23220	Retinol-binding protein 4 OS=Rattus norvegicus GN=Rbp4 PE=1 SV=1
sp|Q5XI73|GDIR1_RAT	43.16	26	4	4	Hydroxylation	23407	Rho GDP-dissociation inhibitor 1 OS=Rattus norvegicus GN=Arhgdia PE=1 SV=1
sp|Q5XXR3|ARHG6_RAT	29.97	3	4	1	Hydroxylation	87013	Rho guanine nucleotide exchange factor 6 OS=Rattus norvegicus GN=Arhgef6 PE=2 SV=1
sp|Q62868|ROCK2_RAT	29.58	4	6	3	Hydroxylation	160386	Rho-associated protein kinase 2 OS=Rattus norvegicus GN=Rock2 PE=1 SV=2
sp|Q9Z1Y0|RHOV_RAT	19.72	7	1	1	Deamidation (NQ); Hydroxylation	26165	Rho-related GTP-binding protein RhoV OS=Rattus norvegicus GN=Rhov PE=1 SV=1
sp|O55004|RNAS4_RAT	97.43	56	7	6	Carbamidomethylation; Deamidation (NQ); Oxidation (M); Pyro-glu from E; Hydroxylation	16903	Ribonuclease 4 OS=Rattus norvegicus GN=Rnase4 PE=1 SV=1
sp|Q9QYU7|NSA2_RAT	15.13	3	1	1		30038	Ribosome biogenesis protein NSA2 homolog OS=Rattus norvegicus GN=Nsa2 PE=2 SV=2
sp|D4AE41|RMXL1_RAT	41.78	6	3	3		42250	RNA binding motif protein X-linked-like-1 OS=Rattus norvegicus GN=Rbmxl1 PE=3 SV=1
sp|P84586|RMXRL_RAT	41.78	6	3	3		42204	RNA-binding motif protein X chromosome retrogene-like OS=Rattus norvegicus GN=Rbmxrtl PE=3 SV=1
sp|P16391|HA12_RAT	37.1	11	4	3		41830	RT1 class I histocompatibility antigen AA alpha chain OS=Rattus norvegicus PE=1 SV=2
sp|P60123|RUVB1_RAT	16.73	9	3	2	Deamidation (NQ); Oxidation (M); Hydroxylation	50214	RuvB-like 1 OS=Rattus norvegicus GN=Ruvbl1 PE=1 SV=1
sp|F1LMY4|RYR1_RAT	33.75	2	10	5	Oxidation (HW); Hydroxylation	565491	Ryanodine receptor 1 OS=Rattus norvegicus GN=Ryr1 PE=1 SV=1
sp|B0LPN4|RYR2_RAT	34.61	3	10	6	Carbamidomethylation; Deamidation (NQ); Hydroxylation	562963	Ryanodine receptor 2 OS=Rattus norvegicus GN=Ryr2 PE=1 SV=2
sp|Q700K0|SSPO_RAT	46.56	1	7	1	Carbamidomethylation; Deamidation (NQ); Pyro-glu from E; Hydroxylation	550653	SCO-spondin OS=Rattus norvegicus GN=Sspo PE=2 SV=1
sp|Q99MS0|S14L2_RAT	18.98	3	2	1	Hydroxylation	46166	SEC14-like protein 2 OS=Rattus norvegicus GN=Sec14l2 PE=1 SV=1
sp|Q8VIF7|SBP1_RAT	67.23	27	8	8	Carbamidomethylation; Deamidation (NQ)	52532	Selenium-binding protein 1 OS=Rattus norvegicus GN=Selenbp1 PE=1 SV=1
sp|P25236|SEPP1_RAT	137.46	28	13	11	Carbamidomethylation; Deamidation (NQ); Pyro-glu from Q; Hydroxylation	43083	Selenoprotein P OS=Rattus norvegicus GN=Sepp1 PE=1 SV=2
sp|Q9WTL3|SEM6C_RAT	33.64	5	6	2	Hydroxylation	102610	Semaphorin-6C OS=Rattus norvegicus GN=Sema6c PE=2 SV=1
sp|Q9QZR6|SEPT9_RAT	17.12	2	2	1	Hydroxylation	63792	Septin-9 OS=Rattus norvegicus GN=Sept9 PE=1 SV=1
sp|P09005|SPI21_RAT	178.05	65	45	1	Carbamidomethylation; Deamidation (NQ); Oxidation (M); Oxidation (HW); Pyro-glu from E; Hydroxylation	24218	Serine protease inhibitor 2.1 (Fragment) OS=Rattus norvegicus PE=2 SV=1
sp|P05545|SPA3K_RAT	270.68	83	108	57	Carbamidomethylation; Deamidation (NQ); Oxidation (M); Oxidation (HW); Pyro-glu from E; 2 more	46562	Serine protease inhibitor A3K OS=Rattus norvegicus GN=Serpina3k PE=1 SV=3
sp|P05544|SPA3L_RAT	264.24	87	106	38	Carbamidomethylation; Deamidation (NQ); Oxidation (M); Oxidation (HW); Pyro-glu from E; 2 more	46277	Serine protease inhibitor A3L OS=Rattus norvegicus GN=Serpina3l PE=1 SV=3
sp|Q63556|SPA3M_RAT	173.21	62	36	22	Carbamidomethylation; Deamidation (NQ); Oxidation (M); Oxidation (HW); Hydroxylation	46095	Serine protease inhibitor A3M (Fragment) OS=Rattus norvegicus GN=Serpina3m PE=2 SV=1
sp|P09006|SPA3N_RAT	234.73	85	72	53	Carbamidomethylation; Deamidation (NQ); Oxidation (M); Pyro-glu from Q; Hydroxylation	46652	Serine protease inhibitor A3N OS=Rattus norvegicus GN=Serpina3n PE=1 SV=3
sp|O08678|MARK1_RAT	16.28	2	1	1	Carbamidomethylation	88235	Serine/threonine-protein kinase MARK1 OS=Rattus norvegicus GN=Mark1 PE=1 SV=1
sp|O08679|MARK2_RAT	16.28	4	3	2	Carbamidomethylation; Deamidation (NQ)	80872	Serine/threonine-protein kinase MARK2 OS=Rattus norvegicus GN=Mark2 PE=1 SV=1
sp|Q62829|PAK3_RAT	15.61	4	2	2	Deamidation (NQ); Oxidation (HW); Hydroxylation	60711	Serine/threonine-protein kinase PAK 3 OS=Rattus norvegicus GN=Pak3 PE=1 SV=1
sp|Q9JLS3|TAOK2_RAT	29.34	3	5	2	Deamidation (NQ); Oxidation (M); Oxidation (HW); Pyro-glu from E; Hydroxylation	138751	Serine/threonine-protein kinase TAO2 OS=Rattus norvegicus GN=Taok2 PE=1 SV=1
sp|P97888|2ABG_RAT	31.74	12	8	7	Carbamidomethylation; Deamidation (NQ); Hydroxylation	51474	Serine/threonine-protein phosphatase 2A 55 kDa regulatory subunit B gamma isoform OS=Rattus norvegicus GN=Ppp2r2c PE=2 SV=1
sp|Q4QQT4|2AAB_RAT	23.44	13	9	7	Deamidation (NQ); Oxidation (M); Pyro-glu from E; Hydroxylation	66006	Serine/threonine-protein phosphatase 2A 65 kDa regulatory subunit A beta isoform OS=Rattus norvegicus GN=Ppp2r1b PE=2 SV=1
sp|Q5BJ92|PP4C_RAT	16.59	9	1	1	Carbamidomethylation; Oxidation (M); Hydroxylation	35068	Serine/threonine-protein phosphatase 4 catalytic subunit OS=Rattus norvegicus GN=Ppp4c PE=1 SV=1
sp|P53042|PPP5_RAT	19.57	4	3	1	Oxidation (M); Hydroxylation	56917	Serine/threonine-protein phosphatase 5 OS=Rattus norvegicus GN=Ppp5c PE=1 SV=1
sp|P12346|TRFE_RAT	369.09	95	306	296	Carbamidomethylation; Deamidation (NQ); Oxidation (M); Oxidation (HW); Pyro-glu from E; 2 more	76395	Serotransferrin OS=Rattus norvegicus GN=Tf PE=1 SV=3
sp|Q7TPA5|SPA11_RAT	47.87	9	4	3	Deamidation (NQ); Oxidation (HW); Hydroxylation	47024	Serpin A11 OS=Rattus norvegicus GN=Serpina11 PE=2 SV=2
sp|P02770|ALBU_RAT	449.56	98	613	592	Carbamidomethylation; Deamidation (NQ); Oxidation (M); Oxidation (HW); Pyro-glu from E; 2 more	68731	Serum albumin OS=Rattus norvegicus GN=Alb PE=1 SV=2
sp|P23680|SAMP_RAT	148.91	76	19	17	Carbamidomethylation; Deamidation (NQ); Pyro-glu from Q; Hydroxylation	26176	Serum amyloid P-component OS=Rattus norvegicus GN=Apcs PE=2 SV=2
sp|P55159|PON1_RAT	175.43	66	20	19	Carbamidomethylation; Deamidation (NQ); Oxidation (M); Hydroxylation	39358	Serum paraoxonase/arylesterase 1 OS=Rattus norvegicus GN=Pon1 PE=1 SV=3
sp|A7XYI6|SOBP_RAT	17.23	1	2	1		91771	Sine oculis-binding protein homolog OS=Rattus norvegicus GN=Sobp PE=2 SV=1
sp|A4L9P7|PDS5A_RAT	28.16	1	3	1		150286	Sister chromatid cohesion protein PDS5 homolog A OS=Rattus norvegicus GN=Pds5a PE=2 SV=1
sp|Q6TRW4|PDS5B_RAT	29.57	2	3	1	Deamidation (NQ); Oxidation (M); Hydroxylation	164458	Sister chromatid cohesion protein PDS5 homolog B OS=Rattus norvegicus GN=Pds5b PE=2 SV=2
sp|O88280|SLIT3_RAT	25.71	1	2	1		167767	Slit homolog 3 protein OS=Rattus norvegicus GN=Slit3 PE=2 SV=1
sp|D4A208|SRGP2_RAT	18.98	3	5	2	Deamidation (NQ); Hydroxylation	120877	SLIT-ROBO Rho GTPase-activating protein 2 OS=Rattus norvegicus GN=Srgap2 PE=1 SV=1
sp|Q68FT5|BHMT2_RAT	45.27	11	3	2	Carbamidomethylation; Oxidation (HW); Hydroxylation	39929	S-methylmethionine--homocysteine S-methyltransferase BHMT2 OS=Rattus norvegicus GN=Bhmt2 PE=2 SV=1
sp|P97698|SMO_RAT	24.99	2	3	1		87376	Smoothened homolog OS=Rattus norvegicus GN=Smo PE=2 SV=1
sp|P04774|SCN1A_RAT	17.34	2	3	2	Deamidation (NQ); Hydroxylation	228768	Sodium channel protein type 1 subunit alpha OS=Rattus norvegicus GN=Scn1a PE=1 SV=1
sp|Q499U1|S2538_RAT	16.73	3	1	1		35244	Solute carrier family 25 member 38 OS=Rattus norvegicus GN=Slc25a38 PE=2 SV=1
sp|O35413|SRBS2_RAT	27.76	2	3	1	Deamidation (NQ); Hydroxylation	134057	Sorbin and SH3 domain-containing protein 2 OS=Rattus norvegicus GN=Sorbs2 PE=1 SV=2
sp|P27867|DHSO_RAT	41.54	10	4	2	Hydroxylation	38235	Sorbitol dehydrogenase OS=Rattus norvegicus GN=Sord PE=2 SV=4
sp|P24054|SPRL1_RAT	101.09	27	14	11	Carbamidomethylation; Deamidation (NQ); Hydroxylation	70634	SPARC-like protein 1 OS=Rattus norvegicus GN=Sparcl1 PE=2 SV=1
sp|P16086|SPTN1_RAT	30.11	4	7	6	Carbamidomethylation; Deamidation (NQ); Oxidation (M); Hydroxylation	284636	Spectrin alpha chain non-erythrocytic 1 OS=Rattus norvegicus GN=Sptan1 PE=1 SV=2
sp|Q68A65|SPT21_RAT	15.75	8	1	1	Deamidation (NQ); Hydroxylation	75826	Spermatogenesis-associated protein 21 OS=Rattus norvegicus GN=Spata21 PE=2 SV=1
sp|Q63624|SFR19_RAT	16.42	4	3	3	Hydroxylation	133855	Splicing factor arginine/serine-rich 19 OS=Rattus norvegicus GN=Scaf1 PE=1 SV=2
sp|Q66X93|SND1_RAT	19.19	3	4	1	Deamidation (NQ); Pyro-glu from Q; Hydroxylation	101952	Staphylococcal nuclease domain-containing protein 1 OS=Rattus norvegicus GN=Snd1 PE=2 SV=1
sp|A2RRU4|SCAP_RAT	16.09	0	1	1		139498	Sterol regulatory element-binding protein cleavage-activating protein OS=Rattus norvegicus GN=Scap PE=2 SV=1
sp|P48721|GRP75_RAT	15.89	9	6	3	Deamidation (NQ); Oxidation (M); Hydroxylation	73858	Stress-70 protein mitochondrial OS=Rattus norvegicus GN=Hspa9 PE=1 SV=3
sp|P23739|SUIS_RAT	27.99	3	6	5	Carbamidomethylation; Deamidation (NQ); Hydroxylation	210349	Sucrase-isomaltase intestinal OS=Rattus norvegicus GN=Si PE=1 SV=5
sp|P10960|SAP_RAT	60.62	9	5	4	Carbamidomethylation; Deamidation (NQ); Hydroxylation	61124	Sulfated glycoprotein 1 OS=Rattus norvegicus GN=Psap PE=1 SV=1
sp|P07632|SODC_RAT	119.89	94	11	11	Carbamidomethylation; Deamidation (NQ); Hydroxylation	15912	Superoxide dismutase [Cu-Zn] OS=Rattus norvegicus GN=Sod1 PE=1 SV=2
sp|Q7TST9|TBX3_RAT	15.19	2	1	1		79335	T-box transcription factor TBX3 OS=Rattus norvegicus GN=Tbx3 PE=2 SV=1
sp|P51882|CD5_RAT	17.33	15	2	2	Carbamidomethylation; Deamidation (NQ); Hydroxylation	53440	T-cell surface glycoprotein CD5 OS=Rattus norvegicus GN=Cd5 PE=2 SV=1
sp|Q6AXV2|TEKT4_RAT	18.81	2	1	1	Carbamidomethylation; Oxidation (HW); Hydroxylation	52148	Tektin-4 OS=Rattus norvegicus GN=Tekt4 PE=2 SV=1
sp|P11232|THIO_RAT	50.76	21	2	2	Carbamidomethylation	11673	Thioredoxin OS=Rattus norvegicus GN=Txn PE=1 SV=2
sp|P59924|THOC1_RAT	17.73	3	2	1		40243	THO complex subunit 1 OS=Rattus norvegicus GN=Thoc1 PE=2 SV=1
sp|P49744|TSP4_RAT	98.4	21	16	13	Carbamidomethylation; Deamidation (NQ); Oxidation (HW); Hydroxylation	108214	Thrombospondin-4 OS=Rattus norvegicus GN=Thbs4 PE=1 SV=1
sp|P62329|TYB4_RAT	17.78	55	1	1		5053	Thymosin beta-4 OS=Rattus norvegicus GN=Tmsb4x PE=2 SV=2
sp|P17164|FUCO_RAT	15.24	2	1	1		53487	Tissue alpha-L-fucosidase OS=Rattus norvegicus GN=Fuca1 PE=1 SV=1
sp|P01048|KNT1_RAT	240.6	82	71	23	Carbamidomethylation; Deamidation (NQ); Oxidation (M); Oxidation (HW); Pyro-glu from E; 2 more	47775	T-kininogen 1 OS=Rattus norvegicus GN=Map1 PE=1 SV=2
sp|P08932|KNT2_RAT	244.14	78	66	16	Carbamidomethylation; Deamidation (NQ); Oxidation (M); Pyro-glu from E; Pyro-glu from Q; Hydroxylation	47704	T-kininogen 2 OS=Rattus norvegicus PE=1 SV=2
sp|Q5PQX1|TOIP1_RAT	15.81	2	1	1		65649	Torsin-1A-interacting protein 1 OS=Rattus norvegicus GN=Tor1aip1 PE=1 SV=1
sp|Q9R0D6|TCO2_RAT	42.6	8	3	2		47420	Transcobalamin-2 OS=Rattus norvegicus GN=Tcn2 PE=2 SV=1
sp|Q99376|TFR1_RAT	26.5	1	1	1		70153	Transferrin receptor protein 1 (Fragment) OS=Rattus norvegicus GN=Tfrc PE=2 SV=1
sp|P31232|TAGL_RAT	100.2	42	8	8	Carbamidomethylation; Deamidation (NQ); Hydroxylation	22603	Transgelin OS=Rattus norvegicus GN=Tagln PE=1 SV=2
sp|Q5XFX0|TAGL2_RAT	51.16	22	3	3	Deamidation (NQ); Hydroxylation	22393	Transgelin-2 OS=Rattus norvegicus GN=Tagln2 PE=2 SV=1
sp|O35433|TRPV1_RAT	36.48	5	6	2	Carbamidomethylation; Oxidation (M); Pyro-glu from E; Hydroxylation	94948	Transient receptor potential cation channel subfamily V member 1 OS=Rattus norvegicus GN=Trpv1 PE=1 SV=1
sp|P50137|TKT_RAT	61.4	8	3	3	Deamidation (NQ)	67644	Transketolase OS=Rattus norvegicus GN=Tkt PE=1 SV=1
sp|P63029|TCTP_RAT	43.42	11	2	1		19462	Translationally-controlled tumor protein OS=Rattus norvegicus GN=Tpt1 PE=1 SV=1
sp|Q9JHB5|TSNAX_RAT	15.85	2	1	1		33005	Translin-associated protein X OS=Rattus norvegicus GN=Tsnax PE=1 SV=1
sp|P02767|TTHY_RAT	203.76	82	42	41	Carbamidomethylation; Deamidation (NQ); Oxidation (M); Oxidation (HW); Hydroxylation	15720	Transthyretin OS=Rattus norvegicus GN=Ttr PE=1 SV=1
sp|P48500|TPIS_RAT	99.44	52	9	9	Carbamidomethylation; Deamidation (NQ)	26849	Triosephosphate isomerase OS=Rattus norvegicus GN=Tpi1 PE=1 SV=2
sp|Q63610|TPM3_RAT	62.35	30	6	4	Oxidation (M); Hydroxylation	29007	Tropomyosin alpha-3 chain OS=Rattus norvegicus GN=Tpm3 PE=1 SV=2
sp|P09495|TPM4_RAT	50.39	17	4	3		28510	Tropomyosin alpha-4 chain OS=Rattus norvegicus GN=Tpm4 PE=1 SV=3
sp|P58775|TPM2_RAT	60.36	18	5	2	Hydroxylation	32837	Tropomyosin beta chain OS=Rattus norvegicus GN=Tpm2 PE=3 SV=1
sp|P32822|TRYB_RAT	58.48	34	13	4	Carbamidomethylation; Deamidation (NQ); Oxidation (HW); Pyro-glu from Q; Hydroxylation	26820	Trypsin V-B OS=Rattus norvegicus PE=2 SV=1
sp|P12788|TRY4_RAT	71.33	32	14	5	Carbamidomethylation; Deamidation (NQ); Oxidation (M); Oxidation (HW); Pyro-glu from E; Hydroxylation	26573	Trypsin-4 OS=Rattus norvegicus GN=Try4 PE=2 SV=1
sp|P68370|TBA1A_RAT	54.22	10	3	3	Carbamidomethylation	50136	Tubulin alpha-1A chain OS=Rattus norvegicus GN=Tuba1a PE=1 SV=1
sp|Q6P9V9|TBA1B_RAT	54.22	10	3	3	Carbamidomethylation	50152	Tubulin alpha-1B chain OS=Rattus norvegicus GN=Tuba1b PE=1 SV=1
sp|P85108|TBB2A_RAT	80.5	30	10	10	Carbamidomethylation; Deamidation (NQ); Hydroxylation	49907	Tubulin beta-2A chain OS=Rattus norvegicus GN=Tubb2a PE=1 SV=1
sp|Q3KRE8|TBB2B_RAT	80.5	26	9	9	Carbamidomethylation; Deamidation (NQ); Hydroxylation	49953	Tubulin beta-2B chain OS=Rattus norvegicus GN=Tubb2b PE=1 SV=1
sp|Q6P9T8|TBB4B_RAT	80.5	27	10	9	Carbamidomethylation; Deamidation (NQ); Hydroxylation	49801	Tubulin beta-4B chain OS=Rattus norvegicus GN=Tubb4b PE=1 SV=1
sp|P69897|TBB5_RAT	80.5	26	9	9	Carbamidomethylation; Deamidation (NQ); Hydroxylation	49671	Tubulin beta-5 chain OS=Rattus norvegicus GN=Tubb5 PE=1 SV=1
sp|Q9R1R4|TDRD7_RAT	15.11	2	2	2	Hydroxylation	125310	Tudor domain-containing protein 7 OS=Rattus norvegicus GN=Tdrd7 PE=1 SV=1
sp|Q6J1Y9|UBP19_RAT	35.78	1	4	2	Carbamidomethylation; Hydroxylation	150302	Ubiquitin carboxyl-terminal hydrolase 19 OS=Rattus norvegicus GN=Usp19 PE=1 SV=1
sp|D3ZU96|UBP42_RAT	35.43	1	3	1		146357	Ubiquitin carboxyl-terminal hydrolase 42 OS=Rattus norvegicus GN=Usp42 PE=3 SV=1
sp|P62982|RS27A_RAT	79.72	29	8	7		17951	Ubiquitin-40S ribosomal protein S27a OS=Rattus norvegicus GN=Rps27a PE=1 SV=2
sp|P62986|RL40_RAT	79.72	36	8	7		14728	Ubiquitin-60S ribosomal protein L40 OS=Rattus norvegicus GN=Uba52 PE=1 SV=2
sp|Q5U300|UBA1_RAT	24.55	5	4	2	Carbamidomethylation; Deamidation (NQ); Oxidation (M); Oxidation (HW); Hydroxylation	117788	Ubiquitin-like modifier-activating enzyme 1 OS=Rattus norvegicus GN=Uba1 PE=1 SV=1
sp|Q64550|UD11_RAT	16.79	5	2	1	Deamidation (NQ); Hydroxylation	59663	UDP-glucuronosyltransferase 1-1 OS=Rattus norvegicus GN=Ugt1a1 PE=1 SV=1
sp|P08430|UD16_RAT	15.47	3	2	1	Deamidation (NQ)	60132	UDP-glucuronosyltransferase 1-6 OS=Rattus norvegicus GN=Ugt1a6 PE=2 SV=1
sp|Q6AXP1|CS044_RAT	16.34	3	3	1		68244	Uncharacterized protein C19orf44 homolog OS=Rattus norvegicus PE=2 SV=1
sp|Q63356|MYO1E_RAT	39.99	6	6	3	Carbamidomethylation; Deamidation (NQ); Oxidation (HW); Hydroxylation	126827	Unconventional myosin-Ie OS=Rattus norvegicus GN=Myo1e PE=1 SV=1
sp|Q9Z1N3|MYO9A_RAT	41.61	2	6	3	Deamidation (NQ); Hydroxylation	301381	Unconventional myosin-IXa OS=Rattus norvegicus GN=Myo9a PE=1 SV=1
sp|Q63358|MYO9B_RAT	17.77	4	6	4	Hydroxylation	225035	Unconventional myosin-IXb OS=Rattus norvegicus GN=Myo9b PE=1 SV=1
sp|Q498R7|CA123_RAT	15.08	4	1	1	Carbamidomethylation	18095	UPF0587 protein C1orf123 homolog OS=Rattus norvegicus PE=2 SV=1
sp|P81827|UP1_RAT	34.16	16	2	2	Carbamidomethylation	10960	Urinary protein 1 OS=Rattus norvegicus PE=1 SV=1
sp|P81828|UP2_RAT	49.32	14	1	1	Carbamidomethylation	11068	Urinary protein 2 OS=Rattus norvegicus PE=1 SV=1
sp|P29598|UROK_RAT	38.67	6	3	1	Carbamidomethylation; Deamidation (NQ); Hydroxylation	47957	Urokinase-type plasminogen activator OS=Rattus norvegicus GN=Plau PE=1 SV=1
sp|P29534|VCAM1_RAT	29.72	5	4	3		81246	Vascular cell adhesion protein 1 OS=Rattus norvegicus GN=Vcam1 PE=2 SV=1
sp|P31000|VIME_RAT	67.08	15	9	4	Deamidation (NQ); Pyro-glu from Q	53733	Vimentin OS=Rattus norvegicus GN=Vim PE=1 SV=2
sp|P85972|VINC_RAT	25.14	4	4	4	Carbamidomethylation; Deamidation (NQ)	116615	Vinculin OS=Rattus norvegicus GN=Vcl PE=1 SV=1
sp|P04276|VTDB_RAT	281.97	82	92	90	Carbamidomethylation; Deamidation (NQ); Oxidation (M); Oxidation (HW); Pyro-glu from E; 2 more	53545	Vitamin D-binding protein OS=Rattus norvegicus GN=Gc PE=1 SV=3
sp|P31394|PROC_RAT	95.76	32	11	9	Carbamidomethylation; Deamidation (NQ); Oxidation (HW); Hydroxylation	51912	Vitamin K-dependent protein C OS=Rattus norvegicus GN=Proc PE=2 SV=1
sp|P53813|PROS_RAT	110.18	19	13	11	Carbamidomethylation; Pyro-glu from Q; Hydroxylation	74627	Vitamin K-dependent protein S OS=Rattus norvegicus GN=Pros1 PE=2 SV=1
sp|Q02294|CAC1B_RAT	15.47	2	4	3	Carbamidomethylation; Hydroxylation	262253	Voltage-dependent N-type calcium channel subunit alpha-1B OS=Rattus norvegicus GN=Cacna1b PE=1 SV=1
sp|Q07652|CAC1E_RAT	17.88	1	3	2	Hydroxylation	252114	Voltage-dependent R-type calcium channel subunit alpha-1E OS=Rattus norvegicus GN=Cacna1e PE=1 SV=1
sp|Q9Z0Y8|CAC1I_RAT	15.7	3	5	2	Carbamidomethylation; Deamidation (NQ); Hydroxylation	243691	Voltage-dependent T-type calcium channel subunit alpha-1I OS=Rattus norvegicus GN=Cacna1i PE=2 SV=3
sp|Q9ERH3|WDR7_RAT	26.2	1	2	1	Oxidation (HW); Hydroxylation	163190	WD repeat-containing protein 7 OS=Rattus norvegicus GN=Wdr7 PE=2 SV=1
sp|Q5PQQ2|WBP11_RAT	16.9	3	2	1	Oxidation (M); Hydroxylation	69996	WW domain-binding protein 11 OS=Rattus norvegicus GN=Wbp11 PE=2 SV=1
sp|Q5I0D7|PEPD_RAT	31.5	5	2	2		54751	Xaa-Pro dipeptidase OS=Rattus norvegicus GN=Pepd PE=2 SV=1
sp|P22985|XDH_RAT	108.96	19	20	17	Carbamidomethylation; Deamidation (NQ); Oxidation (M); Oxidation (HW); Pyro-glu from E; Hydroxylation	146242	Xanthine dehydrogenase/oxidase OS=Rattus norvegicus GN=Xdh PE=1 SV=3
sp|Q71LX6|XIRP2_RAT	15.16	2	7	4	Carbamidomethylation; Hydroxylation	373984	Xin actin-binding repeat-containing protein 2 OS=Rattus norvegicus GN=Xirp2 PE=1 SV=1
sp|Q8K3Y6|ZCCHV_RAT	15.38	3	2	2	Oxidation (HW); Hydroxylation	86771	Zinc finger CCCH-type antiviral protein 1 OS=Rattus norvegicus GN=Zc3hav1 PE=1 SV=1
sp|Q9EPU7|Z354C_RAT	15.39	4	1	1	Deamidation (NQ); Oxidation (M); Pyro-glu from E; Hydroxylation	64193	Zinc finger protein 354C OS=Rattus norvegicus GN=Znf354c PE=1 SV=1
sp|Q499R0|Z518A_RAT	28.14	4	6	3	Deamidation (NQ); Oxidation (M); Oxidation (HW); Hydroxylation	165538	Zinc finger protein 518A OS=Rattus norvegicus GN=Znf518a PE=2 SV=1
sp|Q562A2|ZFR_RAT	16.28	1	2	1		116818	Zinc finger RNA-binding protein OS=Rattus norvegicus GN=Zfr PE=1 SV=2
sp|Q5FVQ0|S39A8_RAT	16.25	3	1	1	Hydroxylation	50171	Zinc transporter ZIP8 OS=Rattus norvegicus GN=Slc39a8 PE=2 SV=1
sp|Q63678|ZA2G_RAT	140.59	49	14	12	Carbamidomethylation; Deamidation (NQ); Oxidation (M); Oxidation (HW); Hydroxylation	34017	Zinc-alpha-2-glycoprotein OS=Rattus norvegicus GN=Azgp1 PE=2 SV=1

## Sheet: pool lymph all proteins LFQ
Accession	Significance	Coverage (%)	#Peptides	#Unique	PTM	PRE NL Area	POST NL Area	%post/pre	Group Profile (Ratio)	Avg. Mass	Description
sp|P02770|ALBU_RAT	200	96	590	578	Carbamidomethylation; Deamidation (NQ); Oxidation (M); Oxidation (HW); Pyro-glu from E; 9 more	25500000000	955000000	0.962549	1.00:0.04	68731	Serum albumin OS=Rattus norvegicus GN=Alb PE=1 SV=2
sp|P12346|TRFE_RAT	200	95	306	302	Carbamidomethylation; Deamidation (NQ); Oxidation (M); Oxidation (HW); Pyro-glu from E; 9 more	2590000000	843000	0.999675	1.00:0.00	76395	Serotransferrin OS=Rattus norvegicus GN=Tf PE=1 SV=3
sp|P14046|A1I3_RAT	115.26	85	403	95	Carbamidomethylation; Deamidation (NQ); Oxidation (M); Oxidation (HW); Pyro-glu from E; 9 more	1740000000	13400000	0.992299	1.00:0.01	163772	Alpha-1-inhibitor 3 OS=Rattus norvegicus GN=A1i3 PE=1 SV=1
sp|P17475|A1AT_RAT	200	79	89	87	Deamidation (NQ); Oxidation (M); Oxidation (HW); Pyro-glu from E; Hydroxylation; 5 more	1540000000	0	1	1.00:0	46136	Alpha-1-antiproteinase OS=Rattus norvegicus GN=Serpina1 PE=1 SV=2
sp|P20059|HEMO_RAT	200	82	115	113	Carbamidomethylation; Deamidation (NQ); Oxidation (HW); Pyro-glu from E; Hydroxylation; 5 more	1530000000	0	1	1.00:0	51351	Hemopexin OS=Rattus norvegicus GN=Hpx PE=1 SV=3
sp|P24090|FETUA_RAT	151.76	78	69	68	Carbamidomethylation; Deamidation (NQ); Oxidation (HW); Pyro-glu from Q; Hydroxylation; 5 more	1060000000	29500000	0.97217	1.00:0.03	37982	Alpha-2-HS-glycoprotein OS=Rattus norvegicus GN=Ahsg PE=1 SV=2
sp|P05545|SPA3K_RAT	200	82	94	53	Carbamidomethylation; Deamidation (NQ); Oxidation (M); Oxidation (HW); Hydroxylation; 7 more	1010000000	0	1	1.00:0	46562	Serine protease inhibitor A3K OS=Rattus norvegicus GN=Serpina3k PE=1 SV=3
sp|P48199|CRP_RAT	200	60	32	32	Carbamidomethylation; Deamidation (NQ); Oxidation (HW); Pyro-glu from Q; Hydroxylation; 5 more	980000000	0	1	1.00:0	25468	C-reactive protein OS=Rattus norvegicus GN=Crp PE=1 SV=1
sp|Q63041|A1M_RAT	200	88	271	255	Carbamidomethylation; Deamidation (NQ); Oxidation (M); Oxidation (HW); Pyro-glu from E; 9 more	977000000	777000	0.999205	1.00:0.00	167124	Alpha-1-macroglobulin OS=Rattus norvegicus GN=A1m PE=1 SV=1
sp|Q03626|MUG1_RAT	116.66	84	382	77	Carbamidomethylation; Deamidation (NQ); Oxidation (M); Oxidation (HW); Pyro-glu from E; 9 more	753000000	2650000	0.996481	1.00:0.00	165325	Murinoglobulin-1 OS=Rattus norvegicus GN=Mug1 PE=2 SV=1
sp|P04276|VTDB_RAT	132.64	86	91	91	Carbamidomethylation; Deamidation (NQ); Oxidation (M); Oxidation (HW); Pyro-glu from Q; 6 more	600000000	10100000	0.983167	1.00:0.02	53545	Vitamin D-binding protein OS=Rattus norvegicus GN=Gc PE=1 SV=3
sp|P63039|CH60_RAT	148.75	9	2	2		584000000	0	1	1.00:0	60956	60 kDa heat shock protein mitochondrial OS=Rattus norvegicus GN=Hspd1 PE=1 SV=1
sp|P01026|CO3_RAT	131.27	84	242	237	Carbamidomethylation; Deamidation (NQ); Oxidation (M); Oxidation (HW); Pyro-glu from E; 9 more	573000000	24300000	0.957592	1.00:0.04	186459	Complement C3 OS=Rattus norvegicus GN=C3 PE=1 SV=3
sp|P59924|THOC1_RAT	121.4	2	1	1		439000000	0	1	1.00:0	40243	THO complex subunit 1 OS=Rattus norvegicus GN=Thoc1 PE=2 SV=1
sp|P00762|TRY1_RAT	107.34	32	28	14	Carbamidomethylation; Deamidation (NQ); Oxidation (M); Oxidation (HW); Hydroxylation; 6 more	383000000	0	1	1.00:0	25959	Anionic trypsin-1 OS=Rattus norvegicus GN=Prss1 PE=1 SV=1
sp|P02680|FIBG_RAT	200	72	38	38	Carbamidomethylation; Deamidation (NQ); Oxidation (M); Pyro-glu from E; Pyro-glu from Q; 5 more	381000000	0	1	1.00:0	50633	Fibrinogen gamma chain OS=Rattus norvegicus GN=Fgg PE=1 SV=3
sp|P06399|FIBA_RAT	107.63	66	72	71	Carbamidomethylation; Deamidation (NQ); Oxidation (M); Oxidation (HW); Pyro-glu from Q; 6 more	376000000	6150000	0.983644	1.00:0.02	86686	Fibrinogen alpha chain OS=Rattus norvegicus GN=Fga PE=1 SV=3
sp|P01048|KNT1_RAT	115.62	75	62	21	Carbamidomethylation; Deamidation (NQ); Oxidation (M); Oxidation (HW); Pyro-glu from E; 8 more	369000000	0	1	1.00:0	47775	T-kininogen 1 OS=Rattus norvegicus GN=Map1 PE=1 SV=2
sp|P04639|APOA1_RAT	124.99	81	34	34	Oxidation (M); Oxidation (HW); Pyro-glu from Q; Hydroxylation; Deamidation (NQ); 4 more	366000000	0	1	1.00:0	30062	Apolipoprotein A-I OS=Rattus norvegicus GN=Apoa1 PE=1 SV=2
sp|P20760|IGG2A_RAT	97.07	91	46	32	Carbamidomethylation; Deamidation (NQ); Oxidation (M); Hydroxylation; Carbamidomethylation; 3 more	355000000	5660000	0.984056	1.00:0.02	35186	Ig gamma-2A chain C region OS=Rattus norvegicus GN=Igg-2a PE=1 SV=1
sp|P20761|IGG2B_RAT	121.82	85	32	29	Carbamidomethylation; Deamidation (NQ); Oxidation (M); Oxidation (HW); Hydroxylation; 5 more	350000000	892000	0.997451	1.00:0.00	36497	Ig gamma-2B chain C region OS=Rattus norvegicus GN=Igh-1a PE=1 SV=1
sp|P06866|HPT_RAT	107.55	82	49	48	Carbamidomethylation; Deamidation (NQ); Oxidation (M); Pyro-glu from Q; Hydroxylation; 5 more	345000000	558000	0.998383	1.00:0.00	38563	Haptoglobin OS=Rattus norvegicus GN=Hp PE=1 SV=3
sp|Q9QX79|FETUB_RAT	128.58	77	53	53	Carbamidomethylation; Deamidation (NQ); Oxidation (M); Oxidation (HW); Hydroxylation; 5 more	335000000	0	1	1.00:0	41563	Fetuin-B OS=Rattus norvegicus GN=Fetub PE=2 SV=2
sp|P01835|KACB_RAT	15.12	89	18	8	Carbamidomethylation; Deamidation (NQ); Oxidation (M); Carbamidomethylation; Deamidation (NQ); 2 more	309000000	124000000	0.598706	1.00:0.40	11601	Ig kappa chain C region B allele OS=Rattus norvegicus PE=1 SV=1
sp|P97588|SMAD1_RAT	122.4	1	1	1		306000000	0	1	1.00:0	52714	Mothers against decapentaplegic homolog 1 OS=Rattus norvegicus GN=Smad1 PE=1 SV=1
sp|P63259|ACTG_RAT	125.75	71	45	21	Carbamidomethylation; Deamidation (NQ); Oxidation (M); Pyro-glu from Q; Hydroxylation; 2 more	295000000	0	1	1.00:0	41793	Actin cytoplasmic 2 OS=Rattus norvegicus GN=Actg1 PE=1 SV=1
sp|P14480|FIBB_RAT	112.06	85	66	65	Carbamidomethylation; Deamidation (NQ); Oxidation (M); Oxidation (HW); Pyro-glu from Q; 6 more	273000000	20200000	0.926007	1.00:0.07	54235	Fibrinogen beta chain OS=Rattus norvegicus GN=Fgb PE=1 SV=4
sp|P02651|APOA4_RAT	101.85	85	51	50	Deamidation (NQ); Oxidation (M); Pyro-glu from Q; Hydroxylation; Deamidation (NQ); 3 more	261000000	0	1	1.00:0	44456	Apolipoprotein A-IV OS=Rattus norvegicus GN=Apoa4 PE=2 SV=2
sp|P36953|AFAM_RAT	95.57	67	66	65	Carbamidomethylation; Deamidation (NQ); Oxidation (M); Pyro-glu from Q; Hydroxylation; 5 more	251000000	0	1	1.00:0	69335	Afamin OS=Rattus norvegicus GN=Afm PE=3 SV=1
sp|P20759|IGHG1_RAT	91.59	72	24	9	Carbamidomethylation; Deamidation (NQ); Oxidation (M); Oxidation (HW); Hydroxylation; 4 more	239000000	429000	0.998205	1.00:0.00	35946	Ig gamma-1 chain C region OS=Rattus norvegicus PE=1 SV=1
sp|P02767|TTHY_RAT	123.77	83	36	36	Carbamidomethylation; Deamidation (NQ); Oxidation (HW); Hydroxylation; Carbamidomethylation; 3 more	238000000	0	1	1.00:0	15720	Transthyretin OS=Rattus norvegicus GN=Ttr PE=1 SV=1
sp|Q01177|PLMN_RAT	106.87	89	114	110	Carbamidomethylation; Deamidation (NQ); Oxidation (M); Oxidation (HW); Pyro-glu from Q; 7 more	234000000	2980000	0.987265	1.00:0.01	90536	Plasminogen OS=Rattus norvegicus GN=Plg PE=2 SV=2
sp|P26644|APOH_RAT	97.77	56	33	33	Carbamidomethylation; Deamidation (NQ); Oxidation (HW); Carbamidomethylation; Deamidation (NQ)	214000000	14100000	0.934112	1.00:0.07	33197	Beta-2-glycoprotein 1 OS=Rattus norvegicus GN=Apoh PE=2 SV=2
sp|Q62894|ECM1_RAT	66.39	46	17	17	Carbamidomethylation; Pyro-glu from Q; Carbamidomethylation; Deamidation (NQ); Pyro-glu from Q; Hydroxylation	212000000	3080000	0.985472	1.00:0.01	63249	Extracellular matrix protein 1 OS=Rattus norvegicus GN=Ecm1 PE=2 SV=2
sp|P85972|VINC_RAT	54.88	1	1	1	Carbamidomethylation; Carbamidomethylation	199000000	30200000	0.848241	1.00:0.15	116615	Vinculin OS=Rattus norvegicus GN=Vcl PE=1 SV=1
sp|Q6AYA1|GAR1_RAT	9.45	12	1	1		197000000	0	1	1.00:0	23011	H/ACA ribonucleoprotein complex subunit 1 OS=Rattus norvegicus GN=Gar1 PE=2 SV=1
sp|Q64240|AMBP_RAT	75.37	60	23	23	Carbamidomethylation; Deamidation (NQ); Oxidation (M); Carbamidomethylation; Deamidation (NQ); 2 more	197000000	6980000	0.964569	1.00:0.04	38851	Protein AMBP OS=Rattus norvegicus GN=Ambp PE=1 SV=1
sp|P10959|EST1C_RAT	97.83	71	66	54	Carbamidomethylation; Deamidation (NQ); Oxidation (M); Oxidation (HW); Pyro-glu from Q; 7 more	194000000	0	1	1.00:0	60175	Carboxylesterase 1C OS=Rattus norvegicus GN=Ces1c PE=1 SV=3
sp|P01946|HBA_RAT	83.61	96	15	15	Carbamidomethylation; Oxidation (M); Hydroxylation; Carbamidomethylation; Deamidation (NQ); 2 more	186000000	0	1	1.00:0	15329	Hemoglobin subunit alpha-1/2 OS=Rattus norvegicus GN=Hba1 PE=1 SV=3
sp|P09006|SPA3N_RAT	96.27	82	63	48	Deamidation (NQ); Oxidation (M); Hydroxylation; Deamidation (NQ); Oxidation (M); Hydroxylation	185000000	0	1	1.00:0	46652	Serine protease inhibitor A3N OS=Rattus norvegicus GN=Serpina3n PE=1 SV=3
sp|P05544|SPA3L_RAT	3.28	81	93	33	Carbamidomethylation; Deamidation (NQ); Oxidation (M); Pyro-glu from E; Pyro-glu from Q; 7 more	183000000	113000000	0.382514	1.00:0.62	46277	Serine protease inhibitor A3L OS=Rattus norvegicus GN=Serpina3l PE=1 SV=3
sp|Q63416|ITIH3_RAT	88.89	53	46	46	Carbamidomethylation; Deamidation (NQ); Oxidation (M); Pyro-glu from E; Hydroxylation; 5 more	148000000	0	1	1.00:0	99098	Inter-alpha-trypsin inhibitor heavy chain H3 OS=Rattus norvegicus GN=Itih3 PE=2 SV=1
sp|P02650|APOE_RAT	90.86	77	24	23	Deamidation (NQ); Oxidation (M); Pyro-glu from Q; Hydroxylation; Deamidation (NQ); 3 more	147000000	0	1	1.00:0	35753	Apolipoprotein E OS=Rattus norvegicus GN=Apoe PE=1 SV=2
sp|P13635|CERU_RAT	80.77	59	79	79	Carbamidomethylation; Deamidation (NQ); Oxidation (M); Pyro-glu from E; Hydroxylation; 5 more	143000000	1640000	0.988531	1.00:0.01	120841	Ceruloplasmin OS=Rattus norvegicus GN=Cp PE=1 SV=3
sp|Q99PS8|HRG_RAT	85.12	54	39	39	Carbamidomethylation; Deamidation (NQ); Oxidation (M); Pyro-glu from Q; Hydroxylation; 5 more	140000000	0	1	1.00:0	59049	Histidine-rich glycoprotein OS=Rattus norvegicus GN=Hrg PE=2 SV=1
sp|Q64581|CP3AI_RAT	82.71	2	1	1	Hydroxylation	125000000	0	1	1.00:0	57307	Cytochrome P450 3A18 OS=Rattus norvegicus GN=Cyp3a18 PE=2 SV=1
sp|P70587|LRRC7_RAT	9.37	1	1	1	Carbamidomethylation; Deamidation (NQ); Hydroxylation	114000000	0	1	1.00:0	166878	Leucine-rich repeat-containing protein 7 OS=Rattus norvegicus GN=Lrrc7 PE=1 SV=2
sp|Q4V8K1|STEA4_RAT	9.45	2	1	1		107000000	8830000	0.917477	1.00:0.08	52765	Metalloreductase STEAP4 OS=Rattus norvegicus GN=Steap4 PE=1 SV=1
sp|Q64268|HEP2_RAT	104.27	36	16	15	Pyro-glu from Q; Carbamidomethylation; Deamidation (NQ); Oxidation (HW); Pyro-glu from Q; Hydroxylation	98500000	8220000	0.916548	1.00:0.08	54552	Heparin cofactor 2 OS=Rattus norvegicus GN=Serpind1 PE=2 SV=1
sp|P12788|TRY4_RAT	4	17	6	1	Carbamidomethylation; Oxidation (M); Pyro-glu from E; Carbamidomethylation; Deamidation (NQ); 2 more	95400000	34700000	0.636268	1.00:0.36	26573	Trypsin-4 OS=Rattus norvegicus GN=Try4 PE=2 SV=1
sp|P62804|H4_RAT	74.18	42	5	5	Oxidation (M)	91900000	0	1	1.00:0	11367	Histone H4 OS=Rattus norvegicus GN=Hist1h4b PE=1 SV=2
sp|P19939|APOC1_RAT	81.35	45	9	9	Oxidation (M); Oxidation (HW); Hydroxylation; Oxidation (M)	88900000	0	1	1.00:0	9861	Apolipoprotein C-I OS=Rattus norvegicus GN=Apoc1 PE=2 SV=1
sp|P00763|TRY2_RAT	40.21	29	20	6	Carbamidomethylation; Deamidation (NQ); Oxidation (M); Hydroxylation; Carbamidomethylation; 3 more	87000000	14700000	0.831034	1.00:0.17	26228	Anionic trypsin-2 OS=Rattus norvegicus GN=Prss2 PE=1 SV=2
sp|Q68FP1|GELS_RAT	70.95	60	42	42	Carbamidomethylation; Deamidation (NQ); Oxidation (M); Pyro-glu from E; Carbamidomethylation; 5 more	78200000	0	1	1.00:0	86068	Gelsolin OS=Rattus norvegicus GN=Gsn PE=1 SV=1
sp|Q7TMA5|APOB_RAT	51.92	25	101	97	Carbamidomethylation; Deamidation (NQ); Oxidation (M); Hydroxylation; Carbamidomethylation; 6 more	77100000	7200000	0.906615	1.00:0.09	536031	Apolipoprotein B-100 OS=Rattus norvegicus GN=Apob PE=1 SV=1
sp|P02761|MUP_RAT	77.85	57	11	11	Carbamidomethylation; Deamidation (NQ); Carbamidomethylation; Oxidation (M)	74100000	0	1	1.00:0	20737	Major urinary protein OS=Rattus norvegicus PE=1 SV=1
sp|Q00715|H2B1_RAT	69.02	25	5	5		72800000	35700	0.99951	1.00:0.00	13990	Histone H2B type 1 OS=Rattus norvegicus PE=1 SV=2
sp|P08649|CO4_RAT	76.39	61	109	104	Carbamidomethylation; Deamidation (NQ); Oxidation (M); Pyro-glu from E; Pyro-glu from Q; 6 more	71600000	0	1	1.00:0	192162	Complement C4 OS=Rattus norvegicus GN=C4 PE=1 SV=3
sp|P13195|HEM1_RAT	9.34	1	1	1		71500000	0	1	1.00:0	71021	5-aminolevulinate synthase nonspecific mitochondrial OS=Rattus norvegicus GN=Alas1 PE=2 SV=2
sp|Q6P734|IC1_RAT	71.43	56	26	26	Carbamidomethylation; Oxidation (M); Oxidation (HW); Pyro-glu from E; Hydroxylation; Carbamidomethylation	70200000	0	1	1.00:0	55611	Plasma protease C1 inhibitor OS=Rattus norvegicus GN=Serping1 PE=2 SV=1
sp|P02091|HBB1_RAT	31.56	91	23	5	Carbamidomethylation; Deamidation (NQ); Oxidation (M); Oxidation (HW); Hydroxylation; 5 more	66500000	12500000	0.81203	1.00:0.19	15979	Hemoglobin subunit beta-1 OS=Rattus norvegicus GN=Hbb PE=1 SV=3
sp|P55159|PON1_RAT	72.05	59	18	17	Carbamidomethylation; Deamidation (NQ); Oxidation (M); Oxidation (HW); Hydroxylation; 2 more	62100000	0	1	1.00:0	39358	Serum paraoxonase/arylesterase 1 OS=Rattus norvegicus GN=Pon1 PE=1 SV=3
sp|P15207|ANDR_RAT	9.3	2	1	1	Carbamidomethylation	61400000	2620000	0.957329	1.00:0.04	98218	Androgen receptor OS=Rattus norvegicus GN=Ar PE=1 SV=1
sp|P04937|FINC_RAT	67.69	58	127	126	Carbamidomethylation; Deamidation (NQ); Oxidation (M); Pyro-glu from E; Pyro-glu from Q; 7 more	61000000	0	1	1.00:0	272509	Fibronectin OS=Rattus norvegicus GN=Fn1 PE=1 SV=2
sp|P20767|LAC2_RAT	68.09	97	13	13	Carbamidomethylation; Deamidation (NQ); Carbamidomethylation; Deamidation (NQ)	55900000	0	1	1.00:0	11318	Ig lambda-2 chain C region OS=Rattus norvegicus PE=4 SV=1
sp|Q68FR8|TBA3_RAT	75.12	40	13	2	Carbamidomethylation; Oxidation (M); Pyro-glu from Q; Carbamidomethylation	55900000	0	1	1.00:0	49960	Tubulin alpha-3 chain OS=Rattus norvegicus GN=Tuba3a PE=2 SV=1
sp|P04916|RET4_RAT	66	59	14	14	Carbamidomethylation; Deamidation (NQ); Oxidation (M); Oxidation (HW); Pyro-glu from Q; 5 more	54200000	0	1	1.00:0	23220	Retinol-binding protein 4 OS=Rattus norvegicus GN=Rbp4 PE=1 SV=1
sp|P08934|KNG1_RAT	68.61	49	31	22	Carbamidomethylation; Oxidation (M); Pyro-glu from Q; Hydroxylation; Carbamidomethylation; 3 more	53200000	0	1	1.00:0	70933	Kininogen-1 OS=Rattus norvegicus GN=Kng1 PE=2 SV=1
sp|P31211|CBG_RAT	70.72	48	23	23	Oxidation (M); Pyro-glu from Q; Hydroxylation; Oxidation (M); Pyro-glu from Q	53100000	0	1	1.00:0	44671	Corticosteroid-binding globulin OS=Rattus norvegicus GN=Serpina6 PE=1 SV=2
sp|P21263|NEST_RAT	75.98	0	1	1	Deamidation (NQ); Deamidation (NQ)	52700000	0	1	1.00:0	208795	Nestin OS=Rattus norvegicus GN=Nes PE=1 SV=2
sp|P23764|GPX3_RAT	67.11	35	10	9	Oxidation (M); Hydroxylation; Carbamidomethylation; Deamidation (NQ); Oxidation (M); Pyro-glu from Q	52200000	0	1	1.00:0	25424	Glutathione peroxidase 3 OS=Rattus norvegicus GN=Gpx3 PE=2 SV=2
sp|P13383|NUCL_RAT	48.62	2	2	2		50600000	4630000	0.908498	1.00:0.09	77148	Nucleolin OS=Rattus norvegicus GN=Ncl PE=1 SV=3
sp|Q9WUW3|CFAI_RAT	67.42	67	43	42	Carbamidomethylation; Deamidation (NQ); Oxidation (M); Hydroxylation; Carbamidomethylation; 2 more	49100000	1520000	0.969043	1.00:0.03	67298	Complement factor I OS=Rattus norvegicus GN=Cfi PE=2 SV=1
sp|P52873|PYC_RAT	9.24	1	1	1	Hydroxylation	47800000	0	1	1.00:0	129777	Pyruvate carboxylase mitochondrial OS=Rattus norvegicus GN=Pc PE=1 SV=2
sp|P18292|THRB_RAT	67.27	59	44	42	Carbamidomethylation; Deamidation (NQ); Oxidation (M); Oxidation (HW); Carbamidomethylation; 2 more	47400000	0	1	1.00:0	70412	Prothrombin OS=Rattus norvegicus GN=F2 PE=1 SV=1
sp|P02625|PRVA_RAT	56.71	55	9	8	Oxidation (HW); Hydroxylation	47100000	2330000	0.950531	1.00:0.05	11926	Parvalbumin alpha OS=Rattus norvegicus GN=Pvalb PE=1 SV=2
sp|P50280|MMP7_RAT	19.32	3	1	1	Deamidation (NQ); Deamidation (NQ)	43400000	10800000	0.751152	1.00:0.25	29885	Matrilysin OS=Rattus norvegicus GN=Mmp7 PE=2 SV=1
sp|P04642|LDHA_RAT	57.61	41	10	10	Hydroxylation; Carbamidomethylation; Deamidation (NQ); Hydroxylation	42900000	6290000	0.85338	1.00:0.15	36451	L-lactate dehydrogenase A chain OS=Rattus norvegicus GN=Ldha PE=1 SV=1
sp|Q6TA25|FGOP2_RAT	9.25	4	1	1	Deamidation (NQ)	42800000	0	1	1.00:0	29374	FGFR1 oncogene partner 2 homolog OS=Rattus norvegicus GN=Fgfr1op2 PE=2 SV=2
sp|P15865|H14_RAT	68.04	25	13	13		42300000	1540000	0.963593	1.00:0.04	21987	Histone H1.4 OS=Rattus norvegicus GN=Hist1h1e PE=1 SV=3
sp|P01015|ANGT_RAT	60.65	54	24	24	Carbamidomethylation; Deamidation (NQ); Oxidation (M); Hydroxylation; Carbamidomethylation; Pyro-glu from Q	41000000	0	1	1.00:0	51982	Angiotensinogen OS=Rattus norvegicus GN=Agt PE=1 SV=1
sp|Q63678|ZA2G_RAT	47.83	44	13	12	Carbamidomethylation; Oxidation (M); Carbamidomethylation	40300000	1630000	0.959553	1.00:0.04	34017	Zinc-alpha-2-glycoprotein OS=Rattus norvegicus GN=Azgp1 PE=2 SV=1
sp|Q6AY56|TBA8_RAT	59.47	27	9	1	Carbamidomethylation; Oxidation (M); Pyro-glu from Q	38700000	0	1	1.00:0	50038	Tubulin alpha-8 chain OS=Rattus norvegicus GN=Tuba8 PE=2 SV=1
sp|Q64319|SLC31_RAT	9.24	1	1	1	Oxidation (M); Hydroxylation	38500000	3160000	0.917922	1.00:0.08	78507	Neutral and basic amino acid transport protein rBAT OS=Rattus norvegicus GN=Slc3a1 PE=1 SV=1
sp|A2VD13|PTCD1_RAT	9.21	1	1	1	Carbamidomethylation	37400000	0	1	1.00:0	77121	Pentatricopeptide repeat-containing protein 1 mitochondrial OS=Rattus norvegicus GN=Ptcd1 PE=2 SV=1
sp|Q63355|MYO1C_RAT	62.09	4	3	2	Oxidation (M); Hydroxylation	34500000	0	1	1.00:0	119811	Unconventional myosin-Ic OS=Rattus norvegicus GN=Myo1c PE=2 SV=2
sp|Q63556|SPA3M_RAT	60.6	60	30	19	Carbamidomethylation; Carbamidomethylation; Deamidation (NQ); Hydroxylation	33900000	0	1	1.00:0	46095	Serine protease inhibitor A3M (Fragment) OS=Rattus norvegicus GN=Serpina3m PE=2 SV=1
sp|Q5U4E6|GOGA4_RAT	9.22	1	1	1	Deamidation (NQ)	33600000	0	1	1.00:0	260188	Golgin subfamily A member 4 OS=Rattus norvegicus GN=Golga4 PE=1 SV=2
sp|P02454|CO1A1_RAT	58.07	33	32	32	Carbamidomethylation; Deamidation (NQ); Oxidation (M); Pyro-glu from Q; Hydroxylation; 5 more	33500000	510000	0.984776	1.00:0.02	137954	Collagen alpha-1(I) chain OS=Rattus norvegicus GN=Col1a1 PE=1 SV=5
sp|Q63108|EST1E_RAT	56.42	13	10	2	Deamidation (NQ); Deamidation (NQ)	31600000	0	1	1.00:0	61715	Carboxylesterase 1E OS=Rattus norvegicus GN=Ces1e PE=2 SV=1
sp|Q62930|CO9_RAT	59.4	54	29	29	Carbamidomethylation; Deamidation (NQ); Oxidation (M); Pyro-glu from Q; Hydroxylation; 5 more	31100000	0	1	1.00:0	62281	Complement component C9 OS=Rattus norvegicus GN=C9 PE=2 SV=1
sp|P31721|C1QB_RAT	46.49	27	6	6	Carbamidomethylation; Deamidation (NQ); Carbamidomethylation	30000000	1330000	0.955667	1.00:0.04	26589	Complement C1q subcomponent subunit B OS=Rattus norvegicus GN=C1qb PE=1 SV=2
sp|P00388|NCPR_RAT	9.19	3	1	1	Hydroxylation	29300000	0	1	1.00:0	76963	NADPH--cytochrome P450 reductase OS=Rattus norvegicus GN=Por PE=1 SV=3
sp|P20762|IGG2C_RAT	6.3	72	21	20	Carbamidomethylation; Deamidation (NQ); Oxidation (M); Oxidation (HW); Carbamidomethylation; 2 more	29200000	13300000	0.544521	1.00:0.45	36572	Ig gamma-2C chain C region OS=Rattus norvegicus PE=2 SV=1
sp|D3ZTE0|FA12_RAT	61.82	58	20	18	Carbamidomethylation; Deamidation (NQ); Carbamidomethylation; Deamidation (NQ); Hydroxylation	28800000	0	1	1.00:0	65844	Coagulation factor XII OS=Rattus norvegicus GN=F12 PE=2 SV=1
sp|P05371|CLUS_RAT	59.48	35	15	15	Carbamidomethylation; Carbamidomethylation; Deamidation (NQ); Oxidation (HW); Pyro-glu from Q	28500000	0	1	1.00:0	51375	Clusterin OS=Rattus norvegicus GN=Clu PE=1 SV=2
sp|Q62807|SYT17_RAT	9.2	2	1	1	Carbamidomethylation	28400000	0	1	1.00:0	53827	Synaptotagmin-17 OS=Rattus norvegicus GN=Syt17 PE=2 SV=1
sp|P02764|A1AG_RAT	61.32	60	16	16	Pyro-glu from Q; Hydroxylation; Carbamidomethylation	27300000	0	1	1.00:0	23575	Alpha-1-acid glycoprotein OS=Rattus norvegicus GN=Orm1 PE=2 SV=1
sp|P04638|APOA2_RAT	62.67	45	4	4	Oxidation (M); Oxidation (M)	27100000	0	1	1.00:0	11439	Apolipoprotein A-II OS=Rattus norvegicus GN=Apoa2 PE=2 SV=1
sp|P48679|LMNA_RAT	49.98	10	5	5	Deamidation (NQ); Hydroxylation	26900000	1290000	0.952045	1.00:0.05	74324	Prelamin-A/C OS=Rattus norvegicus GN=Lmna PE=1 SV=1
sp|P81128|RHG35_RAT	9.16	1	1	1	Hydroxylation	26700000	0	1	1.00:0	172378	Rho GTPase-activating protein 35 OS=Rattus norvegicus GN=Arhgap35 PE=1 SV=2
sp|P05065|ALDOA_RAT	53.4	45	14	10	Carbamidomethylation; Deamidation (NQ); Carbamidomethylation; Deamidation (NQ)	26600000	1020000	0.961654	1.00:0.04	39352	Fructose-bisphosphate aldolase A OS=Rattus norvegicus GN=Aldoa PE=1 SV=2
sp|P32038|CFAD_RAT	52.88	43	10	10	Carbamidomethylation; Hydroxylation; Carbamidomethylation; Hydroxylation	26200000	335000	0.987214	1.00:0.01	28442	Complement factor D OS=Rattus norvegicus GN=Cfd PE=1 SV=2
sp|P15999|ATPA_RAT	56.84	16	10	10	Hydroxylation	25400000	0	1	1.00:0	59754	ATP synthase subunit alpha mitochondrial OS=Rattus norvegicus GN=Atp5a1 PE=1 SV=2
sp|Q6AXP6|CTSR2_RAT	58.11	1	2	2		25300000	0	1	1.00:0	68266	Cation channel sperm-associated protein 2 OS=Rattus norvegicus GN=Catsper2 PE=2 SV=1
sp|Q9WTP0|E41L1_RAT	8.44	1	1	1		24300000	1050000	0.95679	1.00:0.04	98243	Band 4.1-like protein 1 OS=Rattus norvegicus GN=Epb41l1 PE=1 SV=1
sp|P08426|TRY3_RAT	55.96	36	14	8	Carbamidomethylation; Deamidation (NQ); Hydroxylation; Carbamidomethylation; Deamidation (NQ)	24300000	0	1	1.00:0	26269	Cationic trypsin-3 OS=Rattus norvegicus GN=Try3 PE=2 SV=1
sp|P10719|ATPB_RAT	60.19	29	10	8	Pyro-glu from E	24200000	0	1	1.00:0	56354	ATP synthase subunit beta mitochondrial OS=Rattus norvegicus GN=Atp5b PE=1 SV=2
sp|P08932|KNT2_RAT	2.79	77	61	18	Carbamidomethylation; Deamidation (NQ); Oxidation (M); Oxidation (HW); Pyro-glu from E; 8 more	23900000	48600000	-1.03347	1.00:2.04	47704	T-kininogen 2 OS=Rattus norvegicus PE=1 SV=2
sp|P16303|CES1D_RAT	8.53	12	6	2	Carbamidomethylation; Deamidation (NQ); Hydroxylation; Carbamidomethylation; Deamidation (NQ)	22700000	8850000	0.610132	1.00:0.39	62147	Carboxylesterase 1D OS=Rattus norvegicus GN=Ces1d PE=1 SV=2
sp|P10111|PPIA_RAT	44.4	37	5	5	Carbamidomethylation	21600000	1100000	0.949074	1.00:0.05	17874	Peptidyl-prolyl cis-trans isomerase A OS=Rattus norvegicus GN=Ppia PE=1 SV=2
sp|P62516|PO3F4_RAT	52.67	4	1	1		20500000	593000	0.971073	1.00:0.03	39417	POU domain class 3 transcription factor 4 OS=Rattus norvegicus GN=Pou3f4 PE=2 SV=1
sp|P81828|UP2_RAT	63.58	14	1	1	Carbamidomethylation; Carbamidomethylation	20400000	867000	0.9575	1.00:0.04	11068	Urinary protein 2 OS=Rattus norvegicus PE=1 SV=1
sp|P14141|CAH3_RAT	55.44	81	20	19	Carbamidomethylation; Carbamidomethylation; Deamidation (NQ); Pyro-glu from Q	20200000	0	1	1.00:0	29431	Carbonic anhydrase 3 OS=Rattus norvegicus GN=Ca3 PE=1 SV=3
sp|B2RYM0|ANGE1_RAT	9.15	1	1	1		20000000	0	1	1.00:0	75342	Protein angel homolog 1 OS=Rattus norvegicus GN=Angel1 PE=2 SV=2
sp|P23680|SAMP_RAT	39.93	75	16	15	Carbamidomethylation; Deamidation (NQ); Oxidation (HW); Hydroxylation; Carbamidomethylation; 2 more	19700000	3660000	0.814213	1.00:0.19	26176	Serum amyloid P-component OS=Rattus norvegicus GN=Apcs PE=2 SV=2
sp|Q76MX4|MAFG_RAT	9.13	11	1	1	Oxidation (M); Hydroxylation	19600000	0	1	1.00:0	20533	Transcription factor MafG OS=Rattus norvegicus GN=Mafg PE=2 SV=2
sp|P35570|IRS1_RAT	2.61	1	1	1		19400000	43100000	-1.22165	1.00:2.22	131178	Insulin receptor substrate 1 OS=Rattus norvegicus GN=Irs1 PE=1 SV=1
sp|Q63358|MYO9B_RAT	27.86	1	3	2		19400000	0	1	1.00:0	225035	Unconventional myosin-IXb OS=Rattus norvegicus GN=Myo9b PE=1 SV=1
sp|Q499R0|Z518A_RAT	9.14	2	3	1	Deamidation (NQ); Hydroxylation; Hydroxylation	18900000	0	1	1.00:0	165538	Zinc finger protein 518A OS=Rattus norvegicus GN=Znf518a PE=2 SV=1
sp|Q6IE52|MUG2_RAT	18.25	69	264	15	Carbamidomethylation; Deamidation (NQ); Oxidation (M); Oxidation (HW); Pyro-glu from E; 9 more	18800000	6210000	0.669681	1.00:0.33	161588	Murinoglobulin-2 OS=Rattus norvegicus GN=Mug2 PE=1 SV=1
sp|P35859|ALS_RAT	53	42	18	17	Carbamidomethylation; Deamidation (NQ); Carbamidomethylation; Deamidation (NQ)	18500000	0	1	1.00:0	66812	Insulin-like growth factor-binding protein complex acid labile subunit OS=Rattus norvegicus GN=Igfals PE=1 SV=1
sp|P25236|SEPP1_RAT	53.58	21	10	9	Carbamidomethylation; Deamidation (NQ); Oxidation (HW); Pyro-glu from Q; Hydroxylation; 3 more	18400000	0	1	1.00:0	43083	Selenoprotein P OS=Rattus norvegicus GN=Sepp1 PE=1 SV=2
sp|D3ZU96|UBP42_RAT	54.74	1	1	1		18400000	0	1	1.00:0	146357	Ubiquitin carboxyl-terminal hydrolase 42 OS=Rattus norvegicus GN=Usp42 PE=3 SV=1
sp|Q9JKU3|IF172_RAT	55.25	2	4	2	Deamidation (NQ)	18300000	0	1	1.00:0	197601	Intraflagellar transport protein 172 homolog OS=Rattus norvegicus GN=Ift172 PE=1 SV=1
sp|P63018|HSP7C_RAT	46.45	21	13	4	Hydroxylation; Hydroxylation	17900000	598000	0.966592	1.00:0.03	70871	Heat shock cognate 71 kDa protein OS=Rattus norvegicus GN=Hspa8 PE=1 SV=1
sp|Q6IRK9|CBPQ_RAT	44.79	42	15	15	Deamidation (NQ); Carbamidomethylation	17800000	1290000	0.927528	1.00:0.07	52042	Carboxypeptidase Q OS=Rattus norvegicus GN=Cpq PE=1 SV=1
sp|Q3B8Q1|DDX21_RAT	54.06	1	1	1	Carbamidomethylation	17600000	0	1	1.00:0	85966	Nucleolar RNA helicase 2 OS=Rattus norvegicus GN=Ddx21 PE=2 SV=1
sp|P06686|AT1A2_RAT	56.67	10	9	3	Carbamidomethylation; Deamidation (NQ); Hydroxylation	17500000	0	1	1.00:0	112217	Sodium/potassium-transporting ATPase subunit alpha-2 OS=Rattus norvegicus GN=Atp1a2 PE=1 SV=1
sp|P18596|AT2A3_RAT	54.02	9	9	3	Carbamidomethylation; Hydroxylation	17000000	0	1	1.00:0	116284	Sarcoplasmic/endoplasmic reticulum calcium ATPase 3 OS=Rattus norvegicus GN=Atp2a3 PE=1 SV=2
sp|Q6MG49|BAG6_RAT	28.42	1	1	1	Deamidation (NQ)	16800000	0	1	1.00:0	120012	Large proline-rich protein BAG6 OS=Rattus norvegicus GN=Bag6 PE=2 SV=2
sp|P14740|DPP4_RAT	9.14	2	1	1	Deamidation (NQ)	16700000	0	1	1.00:0	88089	Dipeptidyl peptidase 4 OS=Rattus norvegicus GN=Dpp4 PE=1 SV=2
sp|P07151|B2MG_RAT	54.47	72	13	13	Carbamidomethylation; Deamidation (NQ); Oxidation (M); Carbamidomethylation; Deamidation (NQ); 2 more	16600000	175000	0.989458	1.00:0.01	13720	Beta-2-microglobulin OS=Rattus norvegicus GN=B2m PE=1 SV=1
sp|Q6F6B3|TANC1_RAT	9.11	0	1	1	Deamidation (NQ)	16400000	0	1	1.00:0	200505	Protein TANC1 OS=Rattus norvegicus GN=Tanc1 PE=1 SV=1
sp|P62986|RL40_RAT	52.12	38	9	9	Pyro-glu from E	16200000	0	1	1.00:0	14728	Ubiquitin-60S ribosomal protein L40 OS=Rattus norvegicus GN=Uba52 PE=1 SV=2
sp|P11517|HBB2_RAT	38.06	81	20	2	Carbamidomethylation; Deamidation (NQ); Oxidation (M); Oxidation (HW); Hydroxylation; 5 more	15900000	1400000	0.91195	1.00:0.09	15982	Hemoglobin subunit beta-2 OS=Rattus norvegicus PE=1 SV=2
sp|O55005|ROBO1_RAT	9.11	2	1	1	Carbamidomethylation; Deamidation (NQ); Hydroxylation	15900000	0	1	1.00:0	180747	Roundabout homolog 1 OS=Rattus norvegicus GN=Robo1 PE=1 SV=1
sp|Q62975|ZPI_RAT	39.02	28	11	11	Oxidation (M)	15800000	1950000	0.876582	1.00:0.12	50244	Protein Z-dependent protease inhibitor OS=Rattus norvegicus GN=Serpina10 PE=2 SV=2
sp|P06238|A2MG_RAT	49.81	26	50	19	Carbamidomethylation; Deamidation (NQ); Oxidation (M); Pyro-glu from Q; Hydroxylation; 6 more	15500000	366000	0.976387	1.00:0.02	163784	Alpha-2-macroglobulin OS=Rattus norvegicus GN=A2m PE=2 SV=2
sp|P54708|AT12A_RAT	53.26	8	6	3	Carbamidomethylation; Oxidation (M); Hydroxylation	15400000	0	1	1.00:0	114975	Potassium-transporting ATPase alpha chain 2 OS=Rattus norvegicus GN=Atp12a PE=1 SV=1
sp|P62161|CALM_RAT	52.39	19	4	4	Oxidation (M)	14500000	0	1	1.00:0	16838	Calmodulin OS=Rattus norvegicus GN=Calm1 PE=1 SV=2
sp|P02564|MYH7_RAT	50.05	3	3	3	Deamidation (NQ); Hydroxylation	14500000	0	1	1.00:0	223081	Myosin-7 OS=Rattus norvegicus GN=Myh7 PE=2 SV=2
sp|Q9EQV9|CBPB2_RAT	46.95	52	17	17	Carbamidomethylation; Hydroxylation; Carbamidomethylation	14000000	309000	0.977929	1.00:0.02	48827	Carboxypeptidase B2 OS=Rattus norvegicus GN=Cpb2 PE=2 SV=1
sp|P68255|1433T_RAT	53.53	20	6	3	Deamidation (NQ); Oxidation (M); Hydroxylation	13900000	0	1	1.00:0	27778	14-3-3 protein theta OS=Rattus norvegicus GN=Ywhaq PE=1 SV=1
sp|P84245|H33_RAT	5.66	6	1	1		13800000	3170000	0.77029	1.00:0.23	15328	Histone H3.3 OS=Rattus norvegicus GN=H3f3b PE=1 SV=2
sp|Q6P9T8|TBB4B_RAT	54.24	58	22	5	Carbamidomethylation; Oxidation (M); Hydroxylation	13800000	0	1	1.00:0	49801	Tubulin beta-4B chain OS=Rattus norvegicus GN=Tubb4b PE=1 SV=1
sp|P62260|1433E_RAT	51.1	38	9	6	Deamidation (NQ); Oxidation (M); Deamidation (NQ)	13300000	0	1	1.00:0	29174	14-3-3 protein epsilon OS=Rattus norvegicus GN=Ywhae PE=1 SV=1
sp|Q9Z1N3|MYO9A_RAT	25.46	1	1	1		13300000	1020000	0.923308	1.00:0.08	301381	Unconventional myosin-IXa OS=Rattus norvegicus GN=Myo9a PE=1 SV=1
sp|P01836|KACA_RAT	53.78	93	20	10	Carbamidomethylation; Deamidation (NQ); Oxidation (M); Hydroxylation; Carbamidomethylation; 3 more	13000000	0	1	1.00:0	11732	Ig kappa chain C region A allele OS=Rattus norvegicus PE=1 SV=1
sp|Q8K1G0|CLMP_RAT	9.11	9	1	1	Carbamidomethylation; Deamidation (NQ); Hydroxylation	12800000	0	1	1.00:0	41148	CXADR-like membrane protein OS=Rattus norvegicus GN=Clmp PE=2 SV=1
sp|Q9Z286|ADCYA_RAT	8.64	1	1	1	Carbamidomethylation	12700000	1720000	0.864567	1.00:0.13	185852	Adenylate cyclase type 10 OS=Rattus norvegicus GN=Adcy10 PE=1 SV=1
sp|P05369|FPPS_RAT	24.75	3	1	1		12600000	1580000	0.874603	1.00:0.13	40830	Farnesyl pyrophosphate synthase OS=Rattus norvegicus GN=Fdps PE=2 SV=2
sp|P07335|KCRB_RAT	51.7	44	13	12	Carbamidomethylation; Carbamidomethylation; Deamidation (NQ)	12400000	0	1	1.00:0	42725	Creatine kinase B-type OS=Rattus norvegicus GN=Ckb PE=1 SV=2
sp|P14272|KLKB1_RAT	42.58	50	23	22	Carbamidomethylation; Oxidation (M); Pyro-glu from Q; Hydroxylation; Carbamidomethylation; Pyro-glu from Q	12400000	876000	0.929355	1.00:0.07	71274	Plasma kallikrein OS=Rattus norvegicus GN=Klkb1 PE=1 SV=1
sp|O54960|CAPON_RAT	9.02	3	2	1	Deamidation (NQ); Oxidation (HW)	12000000	522000	0.9565	1.00:0.04	55864	Carboxyl-terminal PDZ ligand of neuronal nitric oxide synthase protein OS=Rattus norvegicus GN=Nos1ap PE=1 SV=1
sp|P11507|AT2A2_RAT	43.53	9	7	3	Carbamidomethylation; Deamidation (NQ); Hydroxylation	12000000	78300	0.993475	1.00:0.01	114768	Sarcoplasmic/endoplasmic reticulum calcium ATPase 2 OS=Rattus norvegicus GN=Atp2a2 PE=1 SV=1
sp|P16086|SPTN1_RAT	43.92	2	5	4	Oxidation (HW); Hydroxylation; Hydroxylation	12000000	521000	0.956583	1.00:0.04	284636	Spectrin alpha chain non-erythrocytic 1 OS=Rattus norvegicus GN=Sptan1 PE=1 SV=2
sp|Q811M5|CO6_RAT	40.86	43	28	28	Carbamidomethylation; Deamidation (NQ); Oxidation (HW); Pyro-glu from Q; Hydroxylation; 4 more	11900000	1070000	0.910084	1.00:0.09	105114	Complement component C6 OS=Rattus norvegicus GN=C6 PE=2 SV=1
sp|P62630|EF1A1_RAT	50.72	13	6	6		11800000	0	1	1.00:0	50114	Elongation factor 1-alpha 1 OS=Rattus norvegicus GN=Eef1a1 PE=1 SV=1
sp|Q09073|ADT2_RAT	50.14	3	1	1		11700000	0	1	1.00:0	32901	ADP/ATP translocase 2 OS=Rattus norvegicus GN=Slc25a5 PE=1 SV=3
sp|P58775|TPM2_RAT	55.65	9	3	1		11500000	855000	0.925652	1.00:0.07	32837	Tropomyosin beta chain OS=Rattus norvegicus GN=Tpm2 PE=3 SV=1
sp|O54697|NALDL_RAT	51.44	1	1	1		10900000	0	1	1.00:0	80641	N-acetylated-alpha-linked acidic dipeptidase-like protein OS=Rattus norvegicus GN=Naaladl1 PE=1 SV=1
sp|Q8K1Q0|NMT1_RAT	9.09	3	1	1		10800000	0	1	1.00:0	56860	Glycylpeptide N-tetradecanoyltransferase 1 OS=Rattus norvegicus GN=Nmt1 PE=2 SV=1
sp|P14630|APOM_RAT	51.28	32	5	5	Carbamidomethylation; Carbamidomethylation	10600000	0	1	1.00:0	21513	Apolipoprotein M OS=Rattus norvegicus GN=Apom PE=1 SV=2
sp|P00564|KCRM_RAT	10.23	36	9	8	Hydroxylation	10500000	3350000	0.680952	1.00:0.32	43045	Creatine kinase M-type OS=Rattus norvegicus GN=Ckm PE=1 SV=2
[truncated: 433 more rows]

## Sheet: pool lymph replicates LFQ
Description	Significance	Coverage (%)	#Peptides	#Unique	PTM	prenl 1 Area	prenl 2 Area	prenl 3 Area	prenl 4 Area	postnl 1 Area	postnl 2 Area	postnl 3 Area	postnl 4 Area	Sample Profile (Ratio)	preNL pool average Area	postNL pool average Area	%post/pre	Group Profile (Ratio)	Avg. Mass
[truncated: 97 more rows]

[truncated: 6 more sheets: TMT heat map, TMT all proteins, TMT peptides heat map, TMT peptides all proteins, LFQ pre- nodal peptides , LFQ post- nodal peptides]
