# Supplementary material for: Quantitative Profiling of the Lymph Node Clearance Capacity
Source: Sci Rep. 2018 Jul 26;8:11253. doi: 10.1038/s41598-018-29614-0 (PMC6062610; doi:10.1038/s41598-018-29614-0)
Supplement: Supplementary file 4 — Supplement Table S3 [file 41598_2018_29614_MOESM4_ESM.xlsx]

## Sheet: MS1 CV% pre postNL
Table S3 : Statistical Power Calculation
Description	pre-nodal Average1 MS1	pre-nodal Average2 MS1	pre-nodal Average3 MS1	pre-nodal Average4 MS1	post-nodal Average1	post-nodal Average2 MS1	post-nodal Average3 MS1	postnodal Average4 MS1	post/pre1	post/pre2	post/pre3	post/pre4	CV% MS1 preNL	CV% MS1 postNL	CV% (post/pre)		post/pre mean
Serum albumin OS=Rattus norvegicus GN=Alb PE=1 SV=2	6230000000	5080000000	22200000000	23600000000	1300000000	292000000	6950000000	6670000000	0.791332	0.94252	0.686937	0.717373	69.9271	91.9893	14.5408		0.78454
Serotransferrin OS=Rattus norvegicus GN=Tf PE=1 SV=3	547000000	417000000	2840000000	3130000000	86200000	19600000	978000000	1000000000	0.842413	0.952998	0.655634	0.680511	83.6989	103.89	17.9364		0.782889
Alpha-1-inhibitor 3 OS=Rattus norvegicus GN=A1i3 PE=1 SV=1	397000000	492000000	1040000000	1120000000	20000000	4670000	374000000	363000000	0.949622	0.990508	0.640385	0.675893	48.5921	108.066	22.2875		0.814102
Alpha-2-HS-glycoprotein OS=Rattus norvegicus GN=Ahsg PE=1 SV=2	316000000	292000000	764000000	604000000	64000000	20500000	261000000	175000000	0.797468	0.929795	0.658377	0.710265	46.3806	83.6353	15.3336		0.773976
Complement C3 OS=Rattus norvegicus GN=C3 PE=1 SV=3	195000000	208000000	485000000	502000000	25200000	14500000	154000000	129000000	0.870769	0.930288	0.682474	0.743028	48.5791	88.1396	14.1104		0.80664
Fibrinogen beta chain OS=Rattus norvegicus GN=Fgb PE=1 SV=4	189000000	196000000	69900000	227000000	30300000	17200000	25600000	12400000	0.839683	0.912245	0.633763	0.945374	40.5065	37.7653	16.7897		0.832766
Fibrinogen alpha chain OS=Rattus norvegicus GN=Fga PE=1 SV=3	152000000	149000000	111000000	285000000	30900000	6350000	41800000	2710000	0.796711	0.957383	0.623423	0.990491	43.7044	92.7635	20.0133		0.842002
Alpha-1-macroglobulin OS=Rattus norvegicus GN=A1m PE=1 SV=1	149000000	174000000	727000000	822000000	12400000	3890000	240000000	183000000	0.916779	0.977644	0.669876	0.777372	76.107	109.032	16.5892		0.835418
Vitamin D-binding protein OS=Rattus norvegicus GN=Gc PE=1 SV=3	117000000	76400000	352000000	362000000	11200000	1110000	108000000	104000000	0.904274	0.985471	0.693182	0.712707	66.6743	103.099	17.4507		0.823908
Murinoglobulin-1 OS=Rattus norvegicus GN=Mug1 PE=2 SV=1	97900000	118000000	457000000	533000000	2560000	725000	162000000	153000000	0.973851	0.993856	0.645514	0.712946	74.8839	113.185	21.4305		0.831542
Hemopexin OS=Rattus norvegicus GN=Hpx PE=1 SV=3	96200000	199000000	1190000000	1210000000	32300000	48500000	408000000	335000000	0.664241	0.756281	0.657143	0.72314	90.3986	93.9951	6.80857		0.700201
Alpha-1-antiproteinase OS=Rattus norvegicus GN=Serpina1 PE=1 SV=2	86900000	71200000	1010000000	988000000	6490000	2240000	315000000	226000000	0.925316	0.968539	0.688119	0.771255	98.5572	114.893	15.642		0.838307
Serine protease inhibitor A3L OS=Rattus norvegicus GN=Serpina3l PE=1 SV=3	75400000	73400000	199000000	244000000	17200000	6930000	68400000	62100000	0.771883	0.905586	0.656281	0.745492	58.7336	80.4445	13.3993		0.769811
Beta-2-glycoprotein 1 OS=Rattus norvegicus GN=Apoh PE=2 SV=2	66100000	63700000	127000000	153000000	14900000	2370000	39200000	34600000	0.774584	0.962794	0.691339	0.773856	43.5823	75.5663	14.3566		0.800643
Serine protease inhibitor A3K OS=Rattus norvegicus GN=Serpina3k PE=1 SV=3	61100000	39300000	239000000	282000000	7580000	3050000	80800000	64100000	0.875941	0.922392	0.661925	0.772695	79.1771	101.328	14.3376		0.808238
Carboxylesterase 1C OS=Rattus norvegicus GN=Ces1c PE=1 SV=3	57600000	39900000	140000000	541000000	2870000	791000	58200000	25400	0.950174	0.980175	0.584286	0.999953	120.745	184.279	22.4556		0.878647
Plasminogen OS=Rattus norvegicus GN=Plg PE=2 SV=2	44900000	39600000	178000000	186000000	10600000	4950000	63300000	52700000	0.76392	0.875	0.644382	0.716667	72.0444	89.4234	12.9009		0.749992
Haptoglobin OS=Rattus norvegicus GN=Hp PE=1 SV=3	44100000	74100000	299000000	113000000	6750000	3470000	105000000	42000000	0.846939	0.953171	0.648829	0.628319	86.379	119.939	20.4462		0.769315
Fetuin-B OS=Rattus norvegicus GN=Fetub PE=2 SV=2	41600000	40900000	200000000	234000000	9910000	7960000	87600000	64200000	0.761779	0.805379	0.562	0.725641	79.3144	93.9069	14.8883		0.7137
Ceruloplasmin OS=Rattus norvegicus GN=Cp PE=1 SV=3	40900000	38300000	90800000	115000000	9020000	4570000	30600000	32800000	0.779462	0.880679	0.662996	0.714783	53.1551	75.4437	12.3506		0.75948
C-reactive protein OS=Rattus norvegicus GN=Crp PE=1 SV=1	37300000	32100000	370000000	571000000	1510000	207000	146000000	142000000	0.959517	0.993551	0.605405	0.751313	104.775	114.126	22.0793		0.827447
Alpha-2-macroglobulin OS=Rattus norvegicus GN=A2m PE=2 SV=2	25500000	5680000	8230000	9530000	2790000	2460000	2970000	1530000	0.890588	0.566901	0.639125	0.839454	73.4512	26.2892	21.1881		0.734017
Serine protease inhibitor A3N OS=Rattus norvegicus GN=Serpina3n PE=1 SV=3	24800000	17900000	387000000	485000000	2050000	1260000	37600000	39900000	0.917339	0.929609	0.902842	0.917732	106.148	106.125	1.19478		0.91688
Protein AMBP OS=Rattus norvegicus GN=Ambp PE=1 SV=1	19300000	18100000	84600000	136000000	4400000	1660000	22900000	21200000	0.772021	0.908287	0.729314	0.844118	88.2145	88.1964	9.71366		0.813435
Histidine-rich glycoprotein OS=Rattus norvegicus GN=Hrg PE=2 SV=1	15400000	14100000	166000000	111000000	1030000	870000	52700000	22800000	0.933117	0.938298	0.68253	0.794595	97.7412	126.633	14.656		0.837135
Complement C4 OS=Rattus norvegicus GN=C4 PE=1 SV=3	13500000	13400000	121000000	37600000	2200000	509000	12100000	11100000	0.837037	0.962015	0.9	0.704787	110.051	92.159	12.9263		0.85096
Inter-alpha-trypsin inhibitor heavy chain H3 OS=Rattus norvegicus GN=Itih3 PE=2 SV=1	11500000	14400000	96700000	118000000	2060000	1380000	17200000	24300000	0.82087	0.904167	0.82213	0.794068	91.777	101.169	5.70985		0.835309
Kininogen-1 OS=Rattus norvegicus GN=Kng1 PE=2 SV=1	10100000	10200000	44200000	39200000	1480000	913000	16100000	8740000	0.853465	0.91049	0.635747	0.777041	70.7019	104.967	14.9759		0.794186
Complement factor I OS=Rattus norvegicus GN=Cfi PE=2 SV=1	9360000	5990000	41600000	32600000	3050000	651000	14300000	11700000	0.674145	0.891319	0.65625	0.641104	77.8813	88.8481	16.4666		0.715705
Complement component C9 OS=Rattus norvegicus GN=C9 PE=2 SV=1	9200000	8830000	24500000	30200000	2120000	718000	7230000	7870000	0.769565	0.918686	0.704898	0.739404	59.6151	80.1699	12.0219		0.783138
Beta-2-microglobulin OS=Rattus norvegicus GN=B2m PE=1 SV=1	8550000	8950000	9630000	13000000	881000	679000	5130000	2420000	0.896959	0.924134	0.46729	0.813846	20.2137	90.207	27.1803		0.775557
Apolipoprotein E OS=Rattus norvegicus GN=Apoe PE=1 SV=2	8430000	5690000	109000000	63400000	2110000	655000	53900000	28300000	0.749703	0.884886	0.505505	0.553628	105.835	118.671	26.1566		0.67343
Prothrombin OS=Rattus norvegicus GN=F2 PE=1 SV=1	8290000	7880000	48700000	37000000	1090000	1070000	17600000	14000000	0.868516	0.864213	0.638604	0.621622	81.0161	102.189	18.2545		0.748239
T-kininogen 1 OS=Rattus norvegicus GN=Map1 PE=1 SV=2	7710000	8810000	262000000	97700000	604000	239000	80300000	24900000	0.92166	0.972872	0.693511	0.745138	127.202	142.096	16.1898		0.833295
Plasma protease C1 inhibitor OS=Rattus norvegicus GN=Serping1 PE=2 SV=1	7220000	4070000	45300000	46500000	2100000	64700	16300000	11000000	0.709141	0.984103	0.640177	0.763441	90.3364	103.407	19.2116		0.774215
Apolipoprotein A-IV OS=Rattus norvegicus GN=Apoa4 PE=2 SV=2	7140000	4840000	175000000	185000000	109000	224000	59100000	48600000	0.984734	0.953719	0.662286	0.737297	108.126	115.851	19.059		0.834509
Complement C1q subcomponent subunit B OS=Rattus norvegicus GN=C1qb PE=1 SV=2	6730000	12300000	6500000	9870000	456000	4900000	2150000	1680000	0.932244	0.601626	0.669231	0.829787	31.2594	81.7246	19.8339		0.758222
Transthyretin OS=Rattus norvegicus GN=Ttr PE=1 SV=1	5580000		93100000	169000000	28600		31200000	60300000	0.994875		0.664876	0.643195	91.6529	98.7941	25.6734		0.767649
Angiotensinogen OS=Rattus norvegicus GN=Agt PE=1 SV=1	5510000	6240000	30700000	30200000	1710000	920000	10800000	7820000	0.689655	0.852564	0.648208	0.74106	78.1444	90.0598	12.0583		0.732872
Serine protease inhibitor A3M (Fragment) OS=Rattus norvegicus GN=Serpina3m PE=2 SV=1	4980000	2570000	13000000	27900000	176000	15100	7090000	4120000	0.964659	0.994125	0.454615	0.85233	94.3689	119.454	30.4775		0.816432
Apolipoprotein M OS=Rattus norvegicus GN=Apom PE=1 SV=2	4660000	3930000	9410000		400000	1880000	3090000		0.914163	0.521628	0.671626		49.5936	75.2657	28.1971		0.702473
T-kininogen 2 OS=Rattus norvegicus PE=1 SV=2	3140000	3400000	258000000	44700000	736000	186000	34600000	14700000	0.765605	0.945294	0.865891	0.671141	157.849	128.694	14.6869		0.811983
Zinc-alpha-2-glycoprotein OS=Rattus norvegicus GN=Azgp1 PE=2 SV=1	3040000		20100000	19700000	210000		9590000	5500000	0.930921		0.522886	0.720812	68.1805	92.2113	28.1495		0.724873
Plasma kallikrein OS=Rattus norvegicus GN=Klkb1 PE=1 SV=1	2740000	2470000	12300000	15100000	254000	140000	2680000	1790000	0.907299	0.94332	0.782114	0.881457	79.8262	101.344	7.86679		0.878547
Coagulation factor XII OS=Rattus norvegicus GN=F12 PE=2 SV=1	2110000	2040000	15500000	23300000	141000	29900	6040000	5420000	0.933175	0.985343	0.610323	0.767382	97.7627	112.425	20.6433		0.824056
Selenoprotein P OS=Rattus norvegicus GN=Sepp1 PE=1 SV=2	2000000	8190000	12000000		420000	3080000	1610000		0.79	0.623932	0.865833		68.2332	78.2263	16.2812		0.759922
Complement C1q subcomponent subunit C OS=Rattus norvegicus GN=C1qc PE=1 SV=2	1570000	1390000	2120000	5350000	108000	62100	996000	639000	0.93121	0.955324	0.530189	0.880561	71.1223	99.2041	24.0862		0.824321
Murinoglobulin-2 OS=Rattus norvegicus GN=Mug2 PE=1 SV=1	613000		14000000	22000000	30400		4950000	5060000	0.950408		0.646429	0.77	88.5422	85.8316	19.3768		0.788945
															17.258	Average	0.792789
															6.08963	stdev	0.0513969
															1.19478	min	0.67343
															30.4775	max	0.91688
